# Supplementary material for: The effect of phytoglobin overexpression on the plant proteome during nonhost response of barley (Hordeum vulgare) to wheat powdery mildew (Blumeria graminis f. sp. tritici)
Source: Sci Rep. 2020 Jun 8;10:9192. doi: 10.1038/s41598-020-65907-z (PMC7280273; doi:10.1038/s41598-020-65907-z)
Supplement: Supplementary file 1 — Supplementary Table S1 [file 41598_2020_65907_MOESM1_ESM.xlsx]

## Sheet: Sheet1
Accession	Description	# Unique Peptides	Coverage	MW [kDa]	Pfam IDs	GO Accessions	Abundances (Normalized): F5: 126, Sample, WT, Mock	Abundances (Normalized): F5: 127C, Sample, WT, Mock	Abundances (Normalized): F6: 126, Sample, WT, Mock	Abundances (Normalized): F6: 127C, Sample, WT, Mock	Abundances (Normalized): F5: 127N, Sample, HO, Mock	Abundances (Normalized): F5: 129C, Sample, HO, Mock	Abundances (Normalized): F6: 127N, Sample, HO, Mock	Abundances (Normalized): F6: 129C, Sample, HO, Mock	Abundances (Normalized): F5: 128N, Sample, WT, Inf	Abundances (Normalized): F5: 130C, Sample, WT, Inf	Abundances (Normalized): F6: 128N, Sample, WT, Inf	Abundances (Normalized): F6: 130C, Sample, WT, Inf	Abundances (Normalized): F5: 129N, Sample, HO, Inf	Abundances (Normalized): F5: 130N, Sample, HO, Inf	Abundances (Normalized): F6: 129N, Sample, HO, Inf	Abundances (Normalized): F6: 130N, Sample, HO, Inf	# Razor Peptides	Score Mascot
BAJ87833.1	predicted protein [Hordeum vulgare subsp. vulgare]	64	54	120,8	Pf00675, Pf05193, Pf08367	[GO:0003824]; GO:0003674; [GO:0006508]; GO:0019538; GO:0043170; GO:0044238; GO:1901564; GO:0071704; GO:0008152; GO:0006807; GO:0008150; [GO:0046872]; GO:0043169; GO:0043167; GO:0005488; GO:0003674	5676.1	5317.9	7574.6	7610.1	5393	5273.1	7630.4	7448.3	5114.3	5054.5	7459.7	7162.6	4959.3	4966.2	7173.2	7174.9	0	4492
BAJ97209.1	predicted protein, partial [Hordeum vulgare subsp. vulgare]	53	48	116,2	Pf00004, Pf01695, Pf02861, Pf03962, Pf04111, Pf04156, Pf07724, Pf07728, Pf08317, Pf10431, Pf13191, Pf13401	[GO:0000166]; GO:0036094; GO:1901265; GO:0005488; GO:0097159; GO:1901363; GO:0003674; [GO:0005524]; GO:0032559; GO:0035639; GO:0030554; GO:0032555; GO:0043168; GO:1901265; GO:0017076; GO:0032553; GO:0043167; GO:0097159; GO:1901363; GO:0000166; GO:0097367; GO:0005488; GO:0036094; GO:0003674; [GO:0005737]; GO:0044424; GO:0005622; GO:0044464; GO:0005575; GO:0005623; [GO:0006914]; GO:0044248; GO:0061…	3592.6	3619.6	3928.2	4293	3500.3	3328.3	4007.2	3872	3369.3	3326.8	3721.7	4002.9	3349.5	3239.1	3891.2	3855.2	0	2906
BAJ89923.1	predicted protein [Hordeum vulgare subsp. vulgare]	51	52	106,7	Pf00675, Pf05193, Pf08367	[GO:0003824]; GO:0003674; [GO:0006508]; GO:0019538; GO:0043170; GO:0044238; GO:1901564; GO:0071704; GO:0008152; GO:0006807; GO:0008150; [GO:0046872]; GO:0043169; GO:0043167; GO:0005488; GO:0003674	4237.5	4031.2	5105.3	5174.1	4066.2	3973.6	5230.2	5161.5	3845.2	3778.6	5108.7	4900.3	3763.4	3832.7	4939	4969.9	0	3652
AAX44970.1	ribulose-1,5-bisphosphate carboxylase/oxygenase large subunit (chloroplast) [Hordeum vulgare subsp. spontaneum]	50	75	53,0	Pf00016, Pf02788	[GO:0000287]; GO:0046872; GO:0043169; GO:0043167; GO:0005488; GO:0003674; [GO:0004497]; GO:0016491; GO:0003824; GO:0003674; [GO:0009507]; GO:0009536; GO:0043231; GO:0044444; GO:0043227; GO:0043229; GO:0005737; GO:0044424; GO:0043226; GO:0005622; GO:0044464; GO:0005575; GO:0005623; [GO:0009536]; GO:0043231; GO:0044444; GO:0043227; GO:0043229; GO:0005737; GO:0044424; GO:0043226; GO:0005622; GO:0044…	41035.7	42684.1	41521.1	41725.3	40314.7	39232.9	40534.4	39052.1	40719.1	40762	42789.9	40711.2	38891.7	42593.4	39674.2	42223.7	14	23660
BAJ90336.1	predicted protein [Hordeum vulgare subsp. vulgare]	49	71	73,8	Pf00012, Pf06723	[GO:0000166]; GO:0036094; GO:1901265; GO:0005488; GO:0097159; GO:1901363; GO:0003674; [GO:0000902]; GO:0032989; GO:0009653; GO:0016043; GO:0048869; GO:0032502; GO:0048856; GO:0009987; GO:0071840; GO:0008150; [GO:0005524]; GO:0032559; GO:0035639; GO:0030554; GO:0032555; GO:0043168; GO:1901265; GO:0017076; GO:0032553; GO:0043167; GO:0097159; GO:1901363; GO:0000166; GO:0097367; GO:0005488; GO:003609…	9317.5	8845.3	8655.4	8686.2	8627.4	9148.4	8585.6	9283.4	8551.2	7935.3	8254.2	7808	7776.1	8277.4	8083.8	8486.7	9	6052
BAJ87675.1	predicted protein, partial [Hordeum vulgare subsp. vulgare]	49	66	68,9	Pf00521, Pf01496, Pf01576, Pf04582, Pf12128, Pf13166	[GO:0003677]; GO:0003676; GO:0097159; GO:1901363; GO:0005488; GO:0003674; [GO:0003774]; GO:0017111; GO:0016462; GO:0016818; GO:0016817; GO:0016787; GO:0003824; GO:0003674; [GO:0003918]; GO:0008094; GO:0061505; GO:0042623; GO:0003916; GO:0016887; GO:0016853; GO:0140097; GO:0017111; GO:0003824; GO:0016462; GO:0003674; GO:0016818; GO:0016817; GO:0016787; [GO:0005524]; GO:0032559; GO:0035639; GO:0030…	5139.4	4878.6	4789.4	5021.1	4953.2	5099.3	4927.1	4931.7	4732.9	4818.2	4508.1	4808	4526.7	4406.4	4719.4	4454.3	0	3664
AAK72401.1	Mg-chelatase subunit XANTHA-F [Hordeum vulgare subsp. vulgare]	49	33	152,8	Pf02514, Pf11965	[GO:0009058]; GO:0008152; GO:0008150; [GO:0015995]; GO:0006779; GO:0015994; GO:0046148; GO:0006778; GO:0033014; GO:0051188; GO:0042440; GO:0033013; GO:0051186; GO:0018130; GO:0019438; GO:0044271; GO:1901362; GO:1901566; GO:0044249; GO:0008152; GO:0006725; GO:0046483; GO:1901360; GO:1901564; GO:0044237; GO:0034641; GO:1901576; GO:0009058; GO:0008150; GO:0071704; GO:0006807; GO:0009987; [GO:0016851…	3729.9	3571.7	3461.3	3674.4	3592.6	3212.4	3671.5	3531.3	3531.2	3300.6	3449.4	3566.7	3600.3	3277.3	3527.7	3440.8	0	3347
BAJ99801.1	predicted protein [Hordeum vulgare subsp. vulgare]	48	64	102,0	Pf00004, Pf02151, Pf02861, Pf07724, Pf07728, Pf10431, Pf13191, Pf13401	[GO:0000166]; GO:0036094; GO:1901265; GO:0005488; GO:0097159; GO:1901363; GO:0003674; [GO:0005515]; GO:0005488; GO:0003674; [GO:0005524]; GO:0032559; GO:0035639; GO:0030554; GO:0032555; GO:0043168; GO:1901265; GO:0017076; GO:0032553; GO:0043167; GO:0097159; GO:1901363; GO:0000166; GO:0097367; GO:0005488; GO:0036094; GO:0003674; [GO:0016887]; GO:0017111; GO:0016462; GO:0016818; GO:0016817; GO:0016…	8105.4	7954.3	8865	8943	7645	8132.6	9004.8	8914.3	7670.7	7857.4	8780.5	8752.7	7461.6	7837.2	8389.2	8586.4	26	6982
BAK01720.1	predicted protein [Hordeum vulgare subsp. vulgare]	47	60	96,7	Pf00305, Pf01477	[GO:0005515]; GO:0005488; GO:0003674; [GO:0006629]; GO:0044238; GO:0071704; GO:0008152; GO:0008150; [GO:0006631]; GO:0032787; GO:0044255; GO:0019752; GO:0006629; GO:0044237; GO:0043436; GO:0044238; GO:0071704; GO:0008152; GO:0009987; GO:0006082; GO:0008150; GO:0044281; [GO:0006633]; GO:0006631; GO:0008610; GO:0072330; GO:0032787; GO:0044255; GO:0006629; GO:1901576; GO:0046394; GO:0019752; GO:0044…	4602.9	4216.4	4924.1	4484.9	5062.8	5041.6	5227.1	5399	5143	4667.1	4065.3	5047.4	5316.9	4820.2	5679.3	5251	1	4226
BAJ89086.1	predicted protein [Hordeum vulgare subsp. vulgare]	46	37	142,2	Pf00225, Pf13851	[GO:0000166]; GO:0036094; GO:1901265; GO:0005488; GO:0097159; GO:1901363; GO:0003674; [GO:0003774]; GO:0017111; GO:0016462; GO:0016818; GO:0016817; GO:0016787; GO:0003824; GO:0003674; [GO:0003777]; GO:0003774; GO:0017111; GO:0016462; GO:0016818; GO:0016817; GO:0016787; GO:0003824; GO:0003674; [GO:0005524]; GO:0032559; GO:0035639; GO:0030554; GO:0032555; GO:0043168; GO:1901265; GO:0017076; GO:0032…	3699.9	3825.3	3488.3	3483.9	3771.1	3575.6	3458.1	3322.8	3529.5	3806.5	3328.1	3394	3698.2	3510.7	3363.2	3275.4	0	2242
AAA99721.1	protoporphyrin IX Mg-chelatase subunit precursor [Hordeum vulgare subsp. vulgare]	46	31	152,9	Pf02514, Pf11965	[GO:0009058]; GO:0008152; GO:0008150; [GO:0015995]; GO:0006779; GO:0015994; GO:0046148; GO:0006778; GO:0033014; GO:0051188; GO:0042440; GO:0033013; GO:0051186; GO:0018130; GO:0019438; GO:0044271; GO:1901362; GO:1901566; GO:0044249; GO:0008152; GO:0006725; GO:0046483; GO:1901360; GO:1901564; GO:0044237; GO:0034641; GO:1901576; GO:0009058; GO:0008150; GO:0071704; GO:0006807; GO:0009987; [GO:0016851…	3596.8	3443.2	3274.5	3481.8	3465.9	3090.6	3470.4	3343.3	3394.4	3185	3259.7	3349.1	3457.5	3155.1	3337.7	3249.5	0	2872
CEH24690.1	ribulose 1,5-bisphosphate carboxylase/oxygenase large subunit, Rubisco, partial (chloroplast) [Hordeum vulgare]	45	74	51,2	Pf00016, Pf02788	[GO:0000287]; GO:0046872; GO:0043169; GO:0043167; GO:0005488; GO:0003674; [GO:0004497]; GO:0016491; GO:0003824; GO:0003674; [GO:0009507]; GO:0009536; GO:0043231; GO:0044444; GO:0043227; GO:0043229; GO:0005737; GO:0044424; GO:0043226; GO:0005622; GO:0044464; GO:0005575; GO:0005623; [GO:0009536]; GO:0043231; GO:0044444; GO:0043227; GO:0043229; GO:0005737; GO:0044424; GO:0043226; GO:0005622; GO:0044…	33429.1	35352.3	34736.6	35013.7	33776.8	32157.3	33923.8	32541.1	33971	33926.8	36038.4	34403.1	32235.2	35324.1	33471.9	35508.4	0	20605
BAJ93559.1	predicted protein [Hordeum vulgare subsp. vulgare]	45	36	142,2	Pf00225, Pf13851	[GO:0000166]; GO:0036094; GO:1901265; GO:0005488; GO:0097159; GO:1901363; GO:0003674; [GO:0003774]; GO:0017111; GO:0016462; GO:0016818; GO:0016817; GO:0016787; GO:0003824; GO:0003674; [GO:0003777]; GO:0003774; GO:0017111; GO:0016462; GO:0016818; GO:0016817; GO:0016787; GO:0003824; GO:0003674; [GO:0005524]; GO:0032559; GO:0035639; GO:0030554; GO:0032555; GO:0043168; GO:1901265; GO:0017076; GO:0032…	3474	3625.4	3488.3	3483.9	3539.1	3342.1	3458.1	3322.8	3303.8	3606.7	3328.1	3394	3500.7	3324.2	3363.2	3275.4	0	2230
BAJ85675.1	predicted protein [Hordeum vulgare subsp. vulgare]	44	59	73,1	Pf00012, Pf01968, Pf06723	[GO:0000166]; GO:0036094; GO:1901265; GO:0005488; GO:0097159; GO:1901363; GO:0003674; [GO:0000902]; GO:0032989; GO:0009653; GO:0016043; GO:0048869; GO:0032502; GO:0048856; GO:0009987; GO:0071840; GO:0008150; [GO:0005524]; GO:0032559; GO:0035639; GO:0030554; GO:0032555; GO:0043168; GO:1901265; GO:0017076; GO:0032553; GO:0043167; GO:0097159; GO:1901363; GO:0000166; GO:0097367; GO:0005488; GO:003609…	4332.7	4233.7	4413.3	3951.1	4357.9	4625.8	4282.5	4228.7	5544.8	5341.8	5087.2	4855.9	6025	6104.9	5304.3	5469.7	5	3424
CAA48143.1	GRP94 homologue [Hordeum vulgare]	44	48	92,9	Pf00183, Pf02518, Pf13589	[GO:0000166]; GO:0036094; GO:1901265; GO:0005488; GO:0097159; GO:1901363; GO:0003674; [GO:0005524]; GO:0032559; GO:0035639; GO:0030554; GO:0032555; GO:0043168; GO:1901265; GO:0017076; GO:0032553; GO:0043167; GO:0097159; GO:1901363; GO:0000166; GO:0097367; GO:0005488; GO:0036094; GO:0003674; [GO:0005783]; GO:0012505; GO:0043231; GO:0044444; GO:0044464; GO:0043227; GO:0043229; GO:0005737; GO:004442…	3469.5	3628.5	4910.6	4135.1	3630.3	3736.8	4315.7	4391.1	4867.5	5001.5	6036.7	5683.3	5248.4	5086.9	5960.8	5936.7	1	3035
BAJ93578.1	predicted protein [Hordeum vulgare subsp. vulgare]	43	70,048309178744	68,4	Pf00006, Pf00306, Pf02874	[GO:0005524]; GO:0032559; GO:0035639; GO:0030554; GO:0032555; GO:0043168; GO:1901265; GO:0017076; GO:0032553; GO:0043167; GO:0097159; GO:1901363; GO:0000166; GO:0097367; GO:0005488; GO:0036094; GO:0003674; [GO:0015986]; GO:0006754; GO:0015985; GO:0009152; GO:0009168; GO:0009206; GO:0046034; GO:1902600; GO:0006164; GO:0009150; GO:0009260; GO:0009127; GO:0009156; GO:0009167; GO:0009145; GO:0009201;…	4502.5	4532.5	4463.7	4334.9	4596.1	4593.1	4476.1	4365.5	4361.1	4388.5	4309.5	4119.2	4654.7	4801.1	4250.5	4427.8	0	4500
BAJ94338.1	predicted protein [Hordeum vulgare subsp. vulgare]	42	62	109,5	Pf00311	[GO:0003824]; GO:0003674; [GO:0006099]; GO:0006101; GO:0009060; GO:0044238; GO:0072350; GO:0045333; GO:0008152; GO:0019752; GO:0015980; GO:0008150; GO:0043436; GO:0006091; GO:0055114; GO:0006082; GO:0044237; GO:0044281; GO:0071704; GO:0009987; [GO:0008964]; GO:0004611; GO:0016831; GO:0016830; GO:0016829; GO:0003824; GO:0003674; [GO:0015977]; GO:0071704; GO:0008152; GO:0008150; [GO:0016021]; GO:00…	5301.7	5401.5	6613.9	6741.2	5927.3	5798.6	7562.1	7359.5	4918.6	4862.1	6591.3	5982	5730.8	5804.6	7149.5	7223.6	31	5476
BAK07415.1	predicted protein [Hordeum vulgare subsp. vulgare]	41	45	99,0	Pf00696, Pf00742, Pf01842, Pf03447, Pf13840	[GO:0004072]; GO:0016774; GO:0019202; GO:0016772; GO:0016301; GO:0016740; GO:0003824; GO:0003674; [GO:0006520]; GO:0019752; GO:0044238; GO:1901564; GO:0043436; GO:0008152; GO:0006807; GO:0071704; GO:0006082; GO:0008150; GO:0044237; GO:0044281; GO:0009987; [GO:0008152]; GO:0008150; [GO:0008652]; GO:0006520; GO:0046394; GO:1901566; GO:0019752; GO:0044238; GO:1901564; GO:0016053; GO:1901576; GO:0043…	3243.3	3009.9	2947.8	3231.6	3371.6	2984.6	3339.6	3158.1	2762.3	2373.9	2788.5	2522.9	2879	2673.1	3013.5	2941.6	0	2212
BAJ94874.1	predicted protein [Hordeum vulgare subsp. vulgare]	41	40	106,4	Pf00686, Pf02446	[GO:0000023]; GO:0005984; GO:0009311; GO:0044262; GO:0005975; GO:0044237; GO:0044238; GO:0071704; GO:0008152; GO:0009987; GO:0008150; [GO:0000025]; GO:0000023; GO:0046352; GO:0005984; GO:0009313; GO:0044275; GO:0009311; GO:0044262; GO:0016052; GO:0044248; GO:0005975; GO:0044237; GO:1901575; GO:0009056; GO:0044238; GO:0071704; GO:0008152; GO:0009987; GO:0008150; [GO:0004134]; GO:0004133; GO:001675…	3206.3	3205	3131.4	3247.5	3341	3287.7	3191.2	3261	3076.8	3015.4	3121	3032.5	3370.8	3216.1	3264.4	3286.8	0	1595
BAJ90127.1	predicted protein [Hordeum vulgare subsp. vulgare]	41	40,625	115,2	Pf00534, Pf05116, Pf13524, Pf13692	[GO:0005985]; GO:0005984; GO:0009311; GO:0044262; GO:0005975; GO:0044237; GO:0044238; GO:0071704; GO:0008152; GO:0009987; GO:0008150; [GO:0016021]; GO:0031224; GO:0044425; GO:0005575; GO:0016020; [GO:0046524]; GO:0035251; GO:0008194; GO:0046527; GO:0016757; GO:0016758; GO:0016740; GO:0003824; GO:0003674	2995.8	3102	2966.8	2904.5	3211.1	3084	2832	2894.2	2959	2961.7	2750.5	2673.5	3087	3104.3	2861.8	2810	2	2474
BAJ92063.1	predicted protein, partial [Hordeum vulgare subsp. vulgare]	40	38	105,8	Pf05109, Pf12807, Pf13374, Pf13414, Pf13424	[GO:0005515]; GO:0005488; GO:0003674; [GO:0016021]; GO:0031224; GO:0044425; GO:0005575; GO:0016020; [GO:0019031]; GO:0036338; GO:0044423; GO:0005575; GO:0019012; [GO:0019058]; GO:0016032; GO:0044403; GO:0044419; GO:0051704; GO:0008150	3084.5	2988.3	3076.1	3286.7	2640.8	2929.4	2951.5	3157.6	2656.6	2433.2	2841.5	2826.9	2402.4	2529.4	2680.2	2810.3	0	1882
BAJ93658.1	predicted protein, partial [Hordeum vulgare subsp. vulgare]	39	53	73,5	Pf00456, Pf02779, Pf02780	[GO:0003824]; GO:0003674; [GO:0004802]; GO:0016744; GO:0016740; GO:0003824; GO:0003674; [GO:0008152]; GO:0008150; [GO:0016021]; GO:0031224; GO:0044425; GO:0005575; GO:0016020	9607.2	9188.9	9777.1	9785.7	8661.9	9191.4	9414.2	9536.4	8926.6	8649	9832.4	9299.8	8326.9	9077	9070.3	9753.4	1	7356
BAK02477.1	predicted protein [Hordeum vulgare subsp. vulgare]	39	30	152,1	Pf00735, Pf01926, Pf03193, Pf04548, Pf11886	[GO:0003924]; GO:0017111; GO:0016462; GO:0016818; GO:0016817; GO:0016787; GO:0003824; GO:0003674; [GO:0005525]; GO:0032550; GO:0032561; GO:0035639; GO:0001883; GO:0032549; GO:0019001; GO:0032555; GO:0043168; GO:1901265; GO:0001882; GO:0017076; GO:0032553; GO:0043167; GO:0097159; GO:1901363; GO:0036094; GO:0097367; GO:0000166; GO:0005488; GO:0003674; [GO:0016021]; GO:0031224; GO:0044425; GO:000557…	2959.1	3008.3	2235.1	2251.9	3034.4	2855.4	2214	2115	2891.4	2797.6	1982.4	2122.9	2922.1	3047	2118.3	2327.5	0	2622
AGP50828.1	ATP synthase CF1 alpha subunit (chloroplast) [Hordeum vulgare subsp. spontaneum]	38	64,484126984127	55,3	Pf00006, Pf00306, Pf02874	[GO:0000166]; GO:0036094; GO:1901265; GO:0005488; GO:0097159; GO:1901363; GO:0003674; [GO:0005524]; GO:0032559; GO:0035639; GO:0030554; GO:0032555; GO:0043168; GO:1901265; GO:0017076; GO:0032553; GO:0043167; GO:0097159; GO:1901363; GO:0000166; GO:0097367; GO:0005488; GO:0036094; GO:0003674; [GO:0006754]; GO:0009152; GO:0009168; GO:0009206; GO:0046034; GO:0006164; GO:0009150; GO:0009260; GO:000912…	14146.7	14481	13677.1	13867.1	14326.8	13770.5	13310.6	13321.6	14231	13580.1	14281.2	13274.1	13377.7	13401.8	13290.3	12915	7	11319
BAJ98295.1	predicted protein [Hordeum vulgare subsp. vulgare]	38	68	39,6	Pf00175, Pf00667, Pf00970	[GO:0004324]; GO:0016731; GO:0016730; GO:0016491; GO:0003824; GO:0003674; [GO:0016021]; GO:0031224; GO:0044425; GO:0005575; GO:0016020; [GO:0016491]; GO:0003824; GO:0003674; [GO:0055114]; GO:0008152; GO:0008150; [GO:0098807]; GO:0009535; GO:0044434; GO:0044436; GO:0098796; GO:0009534; GO:0055035; GO:0009507; GO:0044435; GO:0009579; GO:0044424; GO:0043234; GO:0044425; GO:0031976; GO:0042651; GO:00…	5961.9	5729.9	5612.8	5567.9	5230.7	6022.3	5341.9	5705.7	5455.7	5365.6	5633.9	5364	5022.8	5712.8	5036.2	5464.9	0	4185
BAK02992.1	predicted protein [Hordeum vulgare subsp. vulgare]	38	54,424040066778	66,1	Pf01077, Pf03460	[GO:0016491]; GO:0003824; GO:0003674; [GO:0020037]; GO:0046906; GO:0097159; GO:1901363; GO:0005488; GO:0003674; [GO:0051536]; GO:0051540; GO:0005488; GO:0003674; [GO:0055114]; GO:0008152; GO:0008150	4311.8	4416.1	4509.7	4480.3	4652.9	4868.1	4660.1	4596.1	4071.3	4079.6	4456.5	4225.1	4389.7	4367.8	4590.9	4367.1	0	4076
AAA62325.1	HSP70 [Hordeum vulgare subsp. vulgare]	38	58	67,0	Pf00012, Pf01968, Pf06723	[GO:0000902]; GO:0032989; GO:0009653; GO:0016043; GO:0048869; GO:0032502; GO:0048856; GO:0009987; GO:0071840; GO:0008150; [GO:0016787]; GO:0003824; GO:0003674	4112.5	3941.7	3999.4	3572.1	4058.8	4417.2	3922.8	3974	5223	4969.4	4676.5	4415.4	5612.4	5658.7	4875	4984.9	0	3268
BAJ94736.1	predicted protein [Hordeum vulgare subsp. vulgare]	38	36,085626911315	106,7	Pf01411, Pf07973	[GO:0000049]; GO:0003723; GO:0003676; GO:0097159; GO:1901363; GO:0005488; GO:0003674; [GO:0000166]; GO:0036094; GO:1901265; GO:0005488; GO:0097159; GO:1901363; GO:0003674; [GO:0003676]; GO:0097159; GO:1901363; GO:0005488; GO:0003674; [GO:0003723]; GO:0003676; GO:0097159; GO:1901363; GO:0005488; GO:0003674; [GO:0004812]; GO:0140101; GO:0140098; GO:0003824; GO:0003674; [GO:0004813]; GO:0004812; GO:…	2408.4	2383.6	2080.9	2183.8	2400.2	2163.1	2131	2024.4	2278.8	2277.2	2039.3	2173.8	2194.4	2126.8	2051.8	1979.8	0	1831
AAB60306.1	vacuolar ATPase catalytic subunit, partial [Hordeum vulgare subsp. vulgare]	37	66	64,1	Pf00006, Pf00306, Pf02874	[GO:0005524]; GO:0032559; GO:0035639; GO:0030554; GO:0032555; GO:0043168; GO:1901265; GO:0017076; GO:0032553; GO:0043167; GO:0097159; GO:1901363; GO:0000166; GO:0097367; GO:0005488; GO:0036094; GO:0003674; [GO:0015986]; GO:0006754; GO:0015985; GO:0009152; GO:0009168; GO:0009206; GO:0046034; GO:1902600; GO:0006164; GO:0009150; GO:0009260; GO:0009127; GO:0009156; GO:0009167; GO:0009145; GO:0009201;…	3674.7	3717.9	3522.1	3395.5	3763.7	3779.4	3564	3492	3579.2	3627.9	3421	3232.5	3800.7	3994.7	3327.4	3538.6	0	3711
BAK04290.1	predicted protein [Hordeum vulgare subsp. vulgare]	37	44	85,3	Pf00300, Pf00686, Pf01591, Pf13671	[GO:0003824]; GO:0003674; [GO:0003873]; GO:0008443; GO:0016773; GO:0019200; GO:0016772; GO:0016301; GO:0016740; GO:0003824; GO:0003674; [GO:0005524]; GO:0032559; GO:0035639; GO:0030554; GO:0032555; GO:0043168; GO:1901265; GO:0017076; GO:0032553; GO:0043167; GO:0097159; GO:1901363; GO:0000166; GO:0097367; GO:0005488; GO:0036094; GO:0003674; [GO:0006000]; GO:0019318; GO:0005996; GO:0005975; GO:0044…	2649.4	2489.2	3149.1	3163.6	2508.9	2561.5	3129.7	3091.5	2342.3	2246.7	3050.8	2931.7	2370.1	2406.2	3039.9	2931.9	0	2428
BAK00069.1	predicted protein [Hordeum vulgare subsp. vulgare]	37	41,06463878327	86,6	Pf02847, Pf02854	[GO:0003723]; GO:0003676; GO:0097159; GO:1901363; GO:0005488; GO:0003674; [GO:0005488]; GO:0003674; [GO:0005515]; GO:0005488; GO:0003674; [GO:0009615]; GO:0051707; GO:0043207; GO:0051704; GO:0009605; GO:0009607; GO:0008150; GO:0050896; [GO:0016021]; GO:0031224; GO:0044425; GO:0005575; GO:0016020; [GO:0046740]; GO:0046739; GO:1902586; GO:0044000; GO:0046794; GO:0044766; GO:0051814; GO:0052126; GO:…	2496	2671.2	2838.9	2859.1	2774.6	2671.3	2914.7	2934	2747.9	2625.7	2864.5	2814.3	2784.2	2561.6	3001.3	2749.8	0	1654
AKT74903.1	ribulose-1,5-carboxylase/oxygenase large subunit, partial (chloroplast) [Hordeum vulgare]	36	72,877358490566	47,0	Pf00016, Pf02788	[GO:0016021]; GO:0031224; GO:0044425; GO:0005575; GO:0016020	28513.6	30586.3	29738.7	29770.2	29226.8	27087.2	28887	27219.7	29330.9	29421.6	30905.9	29316.2	27708.8	29990.9	28333.3	30256.9	0	17837
BAW00383.1	ferredoxin-nitrate reductase [Hordeum vulgare subsp. vulgare]	36	52	66,1	Pf01077, Pf03460	[GO:0016491]; GO:0003824; GO:0003674; [GO:0020037]; GO:0046906; GO:0097159; GO:1901363; GO:0005488; GO:0003674; [GO:0051536]; GO:0051540; GO:0005488; GO:0003674; [GO:0055114]; GO:0008152; GO:0008150	4221.7	4298.2	4397.9	4388.7	4545.9	4761.5	4562.2	4509.1	3971.9	3980.4	4354.2	4131.9	4287.5	4260	4480.8	4276	0	3892
BAK00031.1	predicted protein [Hordeum vulgare subsp. vulgare]	36	54	88,2	Pf00183, Pf02518, Pf13589	[GO:0005524]; GO:0032559; GO:0035639; GO:0030554; GO:0032555; GO:0043168; GO:1901265; GO:0017076; GO:0032553; GO:0043167; GO:0097159; GO:1901363; GO:0000166; GO:0097367; GO:0005488; GO:0036094; GO:0003674; [GO:0006457]; GO:0009987; GO:0008150; [GO:0006950]; GO:0050896; GO:0008150; [GO:0016021]; GO:0031224; GO:0044425; GO:0005575; GO:0016020; [GO:0051082]; GO:0005515; GO:0005488; GO:0003674	4139.6	3909.8	3377.5	3537	3735.7	3976.7	3491.7	3552	3663.9	3678.5	3174	3303.9	3737.5	4195.5	3378.8	3492.7	10	4111
BAJ89129.1	predicted protein, partial [Hordeum vulgare subsp. vulgare]	35	63	60,2	Pf00254, Pf05697, Pf05698	[GO:0006457]; GO:0009987; GO:0008150; [GO:0015031]; GO:0015833; GO:0045184; GO:0042886; GO:0071702; GO:0008104; GO:0051234; GO:0071705; GO:0006810; GO:0033036; GO:0051179; GO:0008150	4381.2	4187.2	3237.2	3556.9	3802.8	4021.7	3549.8	3490.3	3663.8	3559.5	2924.1	2984.9	3667.4	3547.1	3153.6	3104.2	0	2603
BAJ90704.1	predicted protein [Hordeum vulgare subsp. vulgare]	35	47	59,3	Pf00171	[GO:0008152]; GO:0008150; [GO:0016491]; GO:0003824; GO:0003674; [GO:0055114]; GO:0008152; GO:0008150	4311.6	3850.8	3488	3366.6	3724	4206.7	3539.9	3708.3	4235.2	3995.4	3777.8	3396	4054.6	3983.4	3436.9	3558.1	1	2633
AAA70345.1	disulfide isomerase [Hordeum vulgare subsp. vulgare]	35	58	56,4	Pf00085, Pf13098, Pf13848, Pf13899, Pf13905	[GO:0005783]; GO:0012505; GO:0043231; GO:0044444; GO:0044464; GO:0043227; GO:0043229; GO:0005737; GO:0044424; GO:0005575; GO:0005623; GO:0043226; GO:0005622; [GO:0016853]; GO:0003824; GO:0003674; [GO:0045454]; GO:0019725; GO:0050794; GO:0009987; GO:0042592; GO:0050789; GO:0008150; GO:0065008; GO:0065007	3676.4	3504.8	3819.1	3503.8	3650.3	3985.1	3980.4	3920.4	4442.5	4203.9	4638.7	4245.2	4695	4830.4	4869.2	4904.5	0	2084
BAJ89205.1	predicted protein [Hordeum vulgare subsp. vulgare]	35	58	56,4	Pf00085, Pf13098, Pf13848, Pf13899, Pf13905	[GO:0003756]; GO:0016864; GO:0140096; GO:0016860; GO:0003824; GO:0016853; GO:0003674; [GO:0005783]; GO:0012505; GO:0043231; GO:0044444; GO:0044464; GO:0043227; GO:0043229; GO:0005737; GO:0044424; GO:0005575; GO:0005623; GO:0043226; GO:0005622; [GO:0005788]; GO:0044432; GO:0070013; GO:0005783; GO:0044444; GO:0044446; GO:0043229; GO:0043233; GO:0044424; GO:0012505; GO:0043231; GO:0005737; GO:004442…	3676.4	3504.8	3819.1	3503.8	3650.3	3985.1	3980.4	3920.4	4442.5	4203.9	4638.7	4245.2	4695	4830.4	4869.2	4904.5	0	2084
BAJ92764.1	predicted protein [Hordeum vulgare subsp. vulgare]	35	41	101,9	Pf00391, Pf01326, Pf02896	[GO:0003824]; GO:0003674; [GO:0005524]; GO:0032559; GO:0035639; GO:0030554; GO:0032555; GO:0043168; GO:1901265; GO:0017076; GO:0032553; GO:0043167; GO:0097159; GO:1901363; GO:0000166; GO:0097367; GO:0005488; GO:0036094; GO:0003674; [GO:0006090]; GO:0032787; GO:0019752; GO:0043436; GO:0006082; GO:0044237; GO:0044281; GO:0071704; GO:0008152; GO:0009987; GO:0008150; [GO:0016301]; GO:0016772; GO:0016…	3046.4	3057.5	2660	2668.4	3067.2	2937.6	2577.8	2618.6	3185.4	3361.5	2778.9	2848.2	3092.5	2888.3	2669.5	2531.7	0	2761
BAJ99820.1	predicted protein [Hordeum vulgare subsp. vulgare]	35	39	92,1	Pf00534, Pf00862, Pf13524, Pf13692	[GO:0005985]; GO:0005984; GO:0009311; GO:0044262; GO:0005975; GO:0044237; GO:0044238; GO:0071704; GO:0008152; GO:0009987; GO:0008150; [GO:0016021]; GO:0031224; GO:0044425; GO:0005575; GO:0016020; [GO:0016157]; GO:0035251; GO:0008194; GO:0046527; GO:0016757; GO:0016758; GO:0016740; GO:0003824; GO:0003674; [GO:0016740]; GO:0003824; GO:0003674; [GO:0016757]; GO:0016740; GO:0003824; GO:0003674	2413.1	2458.3	2252	2091.9	2784	2633.8	2462	2333.4	2531.5	2508.9	2452.7	2176.9	2960.2	3011.5	2548.8	2569.6	1	1495
BAJ98760.1	predicted protein [Hordeum vulgare subsp. vulgare]	35	49	76,5	Pf00458, Pf00587, Pf03129	[GO:0000166]; GO:0036094; GO:1901265; GO:0005488; GO:0097159; GO:1901363; GO:0003674; [GO:0004812]; GO:0140101; GO:0140098; GO:0003824; GO:0003674; [GO:0004820]; GO:0004812; GO:0140101; GO:0140098; GO:0003824; GO:0003674; [GO:0005524]; GO:0032559; GO:0035639; GO:0030554; GO:0032555; GO:0043168; GO:1901265; GO:0017076; GO:0032553; GO:0043167; GO:0097159; GO:1901363; GO:0000166; GO:0097367; GO:0005…	2057	1985.4	2436.9	2461.5	2004.3	1965.6	2446.9	2378.6	1959.5	2092	2467.9	2500.2	2106	2096	2414.3	2460.1	2	1772
BAJ89638.1	predicted protein [Hordeum vulgare subsp. vulgare]	34	78	34,4	Pf01716	[GO:0005509]; GO:0046872; GO:0043169; GO:0043167; GO:0005488; GO:0003674; [GO:0009523]; GO:0009521; GO:0034357; GO:0044436; GO:0098796; GO:0016020; GO:0009579; GO:0044424; GO:0043234; GO:0044425; GO:0005575; GO:0005622; GO:0044464; GO:0032991; GO:0005623; [GO:0009654]; GO:0009523; GO:0042651; GO:0044425; GO:0044436; GO:1990204; GO:0009521; GO:0034357; GO:0005575; GO:0016020; GO:0009579; GO:004442…	10351.4	10325.2	9506.8	9587.6	9805.1	10332	8992.7	9204.3	10385	9862.6	9378.8	9052.1	9470.2	10509.8	8889	9745	0	9967
BAJ85850.1	predicted protein [Hordeum vulgare subsp. vulgare]	34	41	94,1	Pf10358	[GO:0005623]; GO:0005575; [GO:0009902]; GO:0009658; GO:0019750; GO:0051667; GO:0009657; GO:0051644; GO:0051649; GO:0051656; GO:0006996; GO:0051640; GO:0051234; GO:0051641; GO:0016043; GO:0051179; GO:0009987; GO:0071840; GO:0008150; [GO:0016021]; GO:0031224; GO:0044425; GO:0005575; GO:0016020	2832.7	2676.8	2092	2034.9	2714.2	2801.9	2056.7	2063.1	2673.9	2674.7	2040.5	2119.2	2672.1	2772.7	2095.1	2091.1	0	3060
BAJ87826.1	predicted protein [Hordeum vulgare subsp. vulgare]	34	26	122,2	Pf00999, Pf02254, Pf05103, Pf05701	[GO:0006812]; GO:0006811; GO:0006810; GO:0051234; GO:0051179; GO:0008150; [GO:0006813]; GO:0015672; GO:0030001; GO:0006812; GO:0006811; GO:0006810; GO:0051234; GO:0051179; GO:0008150; [GO:0008324]; GO:0015075; GO:0022891; GO:0022857; GO:0022892; GO:0005215; GO:0003674; [GO:0015299]; GO:0015078; GO:0015298; GO:0015077; GO:0008324; GO:0015297; GO:0022890; GO:0015075; GO:0015291; GO:0022891; GO:0022…	2655.8	2601.8	2543.7	2500.2	2744.8	2607	2666.9	2529.2	2541.5	2584.2	2527.2	2545.4	2638.5	2572	2606.6	2549.4	0	1880
BAJ97226.1	predicted protein [Hordeum vulgare subsp. vulgare]	34	37	99,1	Pf00305, Pf01477	[GO:0005515]; GO:0005488; GO:0003674; [GO:0006629]; GO:0044238; GO:0071704; GO:0008152; GO:0008150; [GO:0006631]; GO:0032787; GO:0044255; GO:0019752; GO:0006629; GO:0044237; GO:0043436; GO:0044238; GO:0071704; GO:0008152; GO:0009987; GO:0006082; GO:0008150; GO:0044281; [GO:0006633]; GO:0006631; GO:0008610; GO:0072330; GO:0032787; GO:0044255; GO:0006629; GO:1901576; GO:0046394; GO:0019752; GO:0044…	1926.6	1910	2562.8	2188.7	2020.8	2016.3	2799.6	2405.6	2261.8	2583.2	2846.3	2883.9	2673.6	2515.8	2888.7	2867.6	2	1300
BAK02591.1	predicted protein [Hordeum vulgare subsp. vulgare]	34	36,815415821501	110,3	Pf00004	[GO:0005524]; GO:0032559; GO:0035639; GO:0030554; GO:0032555; GO:0043168; GO:1901265; GO:0017076; GO:0032553; GO:0043167; GO:0097159; GO:1901363; GO:0000166; GO:0097367; GO:0005488; GO:0036094; GO:0003674	1475.9	1468.3	1390.9	1386	1576.9	1554.6	1424.1	1413.4	1531.2	1665.6	1396.8	1431.4	1643.1	1532.2	1445	1366.8	0	998
BAJ89816.1	predicted protein, partial [Hordeum vulgare subsp. vulgare]	33	49	63,0	Pf00183	[GO:0005524]; GO:0032559; GO:0035639; GO:0030554; GO:0032555; GO:0043168; GO:1901265; GO:0017076; GO:0032553; GO:0043167; GO:0097159; GO:1901363; GO:0000166; GO:0097367; GO:0005488; GO:0036094; GO:0003674; [GO:0006457]; GO:0009987; GO:0008150; [GO:0006950]; GO:0050896; GO:0008150; [GO:0051082]; GO:0005515; GO:0005488; GO:0003674	2671.1	2740.6	3640.4	3065.8	2747.6	2898.6	3210.3	3317.5	3686.1	3824.5	4461.9	4194.2	4042.1	3931.7	4445.7	4428.7	0	2243
CAZ64535.1	sucrose synthase [Hordeum vulgare subsp. vulgare]	33	36	92,2	Pf00534, Pf00862, Pf13524, Pf13692	[GO:0005985]; GO:0005984; GO:0009311; GO:0044262; GO:0005975; GO:0044237; GO:0044238; GO:0071704; GO:0008152; GO:0009987; GO:0008150; [GO:0016021]; GO:0031224; GO:0044425; GO:0005575; GO:0016020; [GO:0016157]; GO:0035251; GO:0008194; GO:0046527; GO:0016757; GO:0016758; GO:0016740; GO:0003824; GO:0003674; [GO:0016740]; GO:0003824; GO:0003674; [GO:0016757]; GO:0016740; GO:0003824; GO:0003674	2403	2445.7	2190.6	2035.7	2772.6	2623.4	2391.3	2278.6	2519	2494.1	2394.8	2125.9	2950.3	2997	2488	2515	0	1430
BAJ93743.1	predicted protein [Hordeum vulgare subsp. vulgare]	33	35	97,8	Pf00013, Pf00575, Pf01138, Pf03725, Pf03726, Pf13014	[GO:0000175]; GO:0008408; GO:0016896; GO:0004527; GO:0004532; GO:0016796; GO:0004518; GO:0004540; GO:0016788; GO:0140098; GO:0016787; GO:0003824; GO:0003674; [GO:0003676]; GO:0097159; GO:1901363; GO:0005488; GO:0003674; [GO:0003723]; GO:0003676; GO:0097159; GO:1901363; GO:0005488; GO:0003674; [GO:0004654]; GO:0016779; GO:0016772; GO:0016740; GO:0003824; GO:0003674; [GO:0006396]; GO:0010467; GO:00…	2354	2408.5	1985.2	1931.9	2461.9	2192.7	1907.3	1899.7	2301.7	2412.5	1893.4	1978	2356.6	2208.4	1872.4	1834.7	0	2098
BAJ89683.1	predicted protein [Hordeum vulgare subsp. vulgare]	33	25	122,2	Pf00999, Pf02254, Pf05103, Pf05701	[GO:0006812]; GO:0006811; GO:0006810; GO:0051234; GO:0051179; GO:0008150; [GO:0006813]; GO:0015672; GO:0030001; GO:0006812; GO:0006811; GO:0006810; GO:0051234; GO:0051179; GO:0008150; [GO:0008324]; GO:0015075; GO:0022891; GO:0022857; GO:0022892; GO:0005215; GO:0003674; [GO:0015299]; GO:0015078; GO:0015298; GO:0015077; GO:0008324; GO:0015297; GO:0022890; GO:0015075; GO:0015291; GO:0022891; GO:0022…	2332.8	2319.9	2137.9	2103.9	2453.4	2297.5	2221.8	2095.7	2250.1	2317.7	2118.1	2157.5	2368.5	2310.5	2191.5	2151.8	0	1786
BAJ91336.1	predicted protein [Hordeum vulgare subsp. vulgare]	32	62	56,1	Pf00155, Pf00464, Pf01212	[GO:0003824]; GO:0003674; [GO:0004372]; GO:0016742; GO:0016741; GO:0016740; GO:0003824; GO:0003674; [GO:0006520]; GO:0019752; GO:0044238; GO:1901564; GO:0043436; GO:0008152; GO:0006807; GO:0071704; GO:0006082; GO:0008150; GO:0044237; GO:0044281; GO:0009987; [GO:0006545]; GO:0006544; GO:0009070; GO:0009069; GO:1901607; GO:1901605; GO:0008652; GO:0006520; GO:0046394; GO:1901566; GO:0019752; GO:0044…	7019.5	7739.8	6585.9	6729.9	7168.8	7193.8	6614.8	6346.7	7080.3	6924.6	6540.5	6058.4	7007.7	8257.5	6077.4	6603.9	0	4525
AGP50844.1	cytochrome f (chloroplast) [Hordeum vulgare subsp. spontaneum]	32	64,0625	35,3	Pf01333	[GO:0005506]; GO:0046914; GO:0046872; GO:0043169; GO:0043167; GO:0005488; GO:0003674; [GO:0006810]; GO:0051234; GO:0051179; GO:0008150; [GO:0009055]; GO:0016491; GO:0003824; GO:0003674; [GO:0009507]; GO:0009536; GO:0043231; GO:0044444; GO:0043227; GO:0043229; GO:0005737; GO:0044424; GO:0043226; GO:0005622; GO:0044464; GO:0005575; GO:0005623; [GO:0009535]; GO:0009534; GO:0044434; GO:0055035; GO:00…	5361.3	5247.2	5100.6	4991.1	5010.6	5506.6	4680	4865.2	5341.9	5160.3	4998.1	4906.1	5001.2	5976.4	4830.5	5086.8	0	5181
BAJ85116.1	predicted protein [Hordeum vulgare subsp. vulgare]	32	47,594278283485	84,1	Pf00009, Pf00679, Pf01926, Pf03144, Pf03764, Pf14492	[GO:0000166]; GO:0036094; GO:1901265; GO:0005488; GO:0097159; GO:1901363; GO:0003674; [GO:0003746]; GO:0008135; GO:0003723; GO:0003676; GO:0097159; GO:1901363; GO:0005488; GO:0003674; [GO:0003924]; GO:0017111; GO:0016462; GO:0016818; GO:0016817; GO:0016787; GO:0003824; GO:0003674; [GO:0005525]; GO:0032550; GO:0032561; GO:0035639; GO:0001883; GO:0032549; GO:0019001; GO:0032555; GO:0043168; GO:1901…	4342	4317.1	3158.7	3340.6	4020.4	4039.2	3264.1	3169.1	3881.3	3658.5	2958.1	2829.2	3687	3728.7	2881.6	2782.4	0	2717
BAJ88969.1	predicted protein [Hordeum vulgare subsp. vulgare]	32	69	45,1	Pf00549, Pf08442	[GO:0000166]; GO:0036094; GO:1901265; GO:0005488; GO:0097159; GO:1901363; GO:0003674; [GO:0000287]; GO:0046872; GO:0043169; GO:0043167; GO:0005488; GO:0003674; [GO:0003824]; GO:0003674; [GO:0004775]; GO:0004774; GO:0016405; GO:0016878; GO:0016877; GO:0016874; GO:0003824; GO:0003674; [GO:0005507]; GO:0046914; GO:0046872; GO:0043169; GO:0043167; GO:0005488; GO:0003674; [GO:0005524]; GO:0032559; GO:…	3726.2	3595.4	3407.5	3400.5	3763.9	3825.5	3442.4	3391.2	3682.3	3591.3	3394.7	3337.7	3642.2	3488.7	3347.9	3122.3	0	1778
BAK04705.1	predicted protein [Hordeum vulgare subsp. vulgare]	32	58	50,6		[GO:0009507]; GO:0009536; GO:0043231; GO:0044444; GO:0043227; GO:0043229; GO:0005737; GO:0044424; GO:0043226; GO:0005622; GO:0044464; GO:0005575; GO:0005623; [GO:0009534]; GO:0031976; GO:0044434; GO:0009579; GO:0031984; GO:0044435; GO:0009507; GO:0044424; GO:0043227; GO:0044446; GO:0009536; GO:0044444; GO:0005622; GO:0044464; GO:0043226; GO:0043229; GO:0044422; GO:0043231; GO:0005737; GO:0005575;…	3486.5	3402.8	2847.1	3018	3475.6	3510.8	3024.3	3128.7	3257.6	3191.7	2617.8	2735.9	3217.5	3189.3	2866.3	2816.5	0	2955
BAJ97130.1	predicted protein [Hordeum vulgare subsp. vulgare]	32	62	65,0	Pf00515, Pf13414, Pf13424, Pf13432	[GO:0005515]; GO:0005488; GO:0003674	3311.5	3387.8	2614.3	2646.2	3508	3615.2	2727.7	2951.4	3570.5	3438	2709.3	2716.8	3652.2	3478.3	2846.2	2856.6	12	2288
CAA46701.1	sucrose synthase [Hordeum vulgare subsp. vulgare]	32	35	92,2	Pf00534, Pf00862, Pf13524, Pf13692	[GO:0005985]; GO:0005984; GO:0009311; GO:0044262; GO:0005975; GO:0044237; GO:0044238; GO:0071704; GO:0008152; GO:0009987; GO:0008150; [GO:0016157]; GO:0035251; GO:0008194; GO:0046527; GO:0016757; GO:0016758; GO:0016740; GO:0003824; GO:0003674	2181.8	2237.2	2223.8	2066.9	2545	2399.4	2430.1	2306.3	2300.9	2295.7	2422.7	2152.4	2682.9	2756.8	2513.9	2541.6	0	1413
BAJ99666.1	predicted protein [Hordeum vulgare subsp. vulgare]	32	42	88,2	Pf01432	[GO:0004222]; GO:0004175; GO:0008237; GO:0070011; GO:0008233; GO:0016787; GO:0140096; GO:0003824; GO:0003674; [GO:0006508]; GO:0019538; GO:0043170; GO:0044238; GO:1901564; GO:0071704; GO:0008152; GO:0006807; GO:0008150; [GO:0008233]; GO:0016787; GO:0140096; GO:0003824; GO:0003674; [GO:0008237]; GO:0070011; GO:0008233; GO:0016787; GO:0140096; GO:0003824; GO:0003674; [GO:0016787]; GO:0003824; GO:00…	1886	2043.9	2810.4	2829.5	1888.5	1864.4	2719.3	2571.7	1892.4	1956.5	2686.3	2863.3	1897	2039.6	2613.7	2699.5	0	1626
BAJ97809.1	predicted protein [Hordeum vulgare subsp. vulgare]	32	56	57,6	Pf06273	[GO:0003743]; GO:0008135; GO:0003723; GO:0003676; GO:0097159; GO:1901363; GO:0005488; GO:0003674; [GO:0006413]; GO:0006412; GO:0044237; GO:0010467; GO:0034645; GO:0043043; GO:0044267; GO:0008152; GO:0009987; GO:0043170; GO:0009059; GO:0044249; GO:0044260; GO:0006518; GO:0043604; GO:1901566; GO:0019538; GO:0008150; GO:0071704; GO:1901576; GO:0009058; GO:0043603; GO:1901564; GO:0044271; GO:0044238;…	1870.8	1907	1313.7	1337.3	1957.7	2021.3	1443.1	1501.4	1969.8	1887.7	1346.8	1329.8	2089.1	2018.3	1543.5	1495.1	0	1048
AAP87284.1	cytosolic heat shock protein 90 [Hordeum vulgare]	31	52	80,4	Pf00183, Pf02518, Pf13589	[GO:0000166]; GO:0036094; GO:1901265; GO:0005488; GO:0097159; GO:1901363; GO:0003674; [GO:0005515]; GO:0005488; GO:0003674; [GO:0005524]; GO:0032559; GO:0035639; GO:0030554; GO:0032555; GO:0043168; GO:1901265; GO:0017076; GO:0032553; GO:0043167; GO:0097159; GO:1901363; GO:0000166; GO:0097367; GO:0005488; GO:0036094; GO:0003674; [GO:0006457]; GO:0009987; GO:0008150; [GO:0006950]; GO:0050896; GO:00…	6849	6982.4	6018.6	5900	6750.5	6553.6	5805.4	5816.2	7016.5	6672.7	6129.2	5823.4	6878.4	7175.5	5935.7	6306.4	24	2743
BAJ92965.1	predicted protein [Hordeum vulgare subsp. vulgare]	31	42,042042042042	107,3	Pf00330, Pf00694	[GO:0003994]; GO:0016836; GO:0016835; GO:0016829; GO:0003824; GO:0003674; [GO:0008152]; GO:0008150; [GO:0016021]; GO:0031224; GO:0044425; GO:0005575; GO:0016020; [GO:0016829]; GO:0003824; GO:0003674; [GO:0046872]; GO:0043169; GO:0043167; GO:0005488; GO:0003674; [GO:0051536]; GO:0051540; GO:0005488; GO:0003674; [GO:0051539]; GO:0051536; GO:0051540; GO:0005488; GO:0003674	3522.8	3300.3	4605.9	4284.1	3379.9	3626.6	4156.9	4443.4	3579.1	3486	4779.7	4375.2	3468.6	3545.4	4451.1	4334.9	8	2664
BAK03240.1	predicted protein [Hordeum vulgare subsp. vulgare]	31	44	70,1	Pf01077, Pf03460	[GO:0016491]; GO:0003824; GO:0003674; [GO:0020037]; GO:0046906; GO:0097159; GO:1901363; GO:0005488; GO:0003674; [GO:0050311]; GO:0016673; GO:0016667; GO:0016491; GO:0003824; GO:0003674; [GO:0051536]; GO:0051540; GO:0005488; GO:0003674; [GO:0051539]; GO:0051536; GO:0051540; GO:0005488; GO:0003674; [GO:0055114]; GO:0008152; GO:0008150	3062.2	3125.8	3355.9	3110.4	3084.8	3484.7	3051.2	3280.1	3180.1	3064.1	3261.3	2983.3	3026	2982.6	3066.7	3138.4	0	1936
BAJ90901.1	predicted protein [Hordeum vulgare subsp. vulgare]	31	62	54,7	Pf00483	[GO:0000166]; GO:0036094; GO:1901265; GO:0005488; GO:0097159; GO:1901363; GO:0003674; [GO:0005524]; GO:0032559; GO:0035639; GO:0030554; GO:0032555; GO:0043168; GO:1901265; GO:0017076; GO:0032553; GO:0043167; GO:0097159; GO:1901363; GO:0000166; GO:0097367; GO:0005488; GO:0036094; GO:0003674; [GO:0005978]; GO:0005977; GO:0009250; GO:0006073; GO:0006112; GO:0033692; GO:0044042; GO:0044264; GO:001598…	2865.3	2894.4	2609.1	2632.1	2893.8	2667.5	2598.6	2508.9	2718.6	2877.2	2577.2	2566.7	2795.4	2843.5	2489.9	2618.6	0	2596
AAC49729.1	ADP-glucose pyrophosphorylase large subunit [Hordeum vulgare subsp. vulgare]	31	62	54,8	Pf00483	[GO:0005978]; GO:0005977; GO:0009250; GO:0006073; GO:0006112; GO:0033692; GO:0044042; GO:0044264; GO:0015980; GO:0000271; GO:0034637; GO:0034645; GO:0005976; GO:0044260; GO:0044262; GO:0006091; GO:0055114; GO:0009059; GO:0016051; GO:0044249; GO:0005975; GO:0043170; GO:0044237; GO:0008152; GO:1901576; GO:0009058; GO:0044238; GO:0071704; GO:0009987; GO:0008150; [GO:0008878]; GO:0070566; GO:0016779;…	2865.3	2894.4	2609.1	2632.1	2893.8	2667.5	2598.6	2508.9	2718.6	2877.2	2577.2	2566.7	2795.4	2843.5	2489.9	2618.6	0	2596
BAJ85565.1	predicted protein [Hordeum vulgare subsp. vulgare]	31	37	115,2	Pf00676, Pf02779	[GO:0004591]; GO:0016624; GO:0016903; GO:0016491; GO:0003824; GO:0003674; [GO:0006099]; GO:0006101; GO:0009060; GO:0044238; GO:0072350; GO:0045333; GO:0008152; GO:0019752; GO:0015980; GO:0008150; GO:0043436; GO:0006091; GO:0055114; GO:0006082; GO:0044237; GO:0044281; GO:0071704; GO:0009987; [GO:0008152]; GO:0008150; [GO:0016021]; GO:0031224; GO:0044425; GO:0005575; GO:0016020; [GO:0016624]; GO:00…	2451.8	2593.3	2536.4	2458.6	2484.2	2404.5	2434.1	2404.7	2549.9	2581.3	2556.3	2595	2538.6	2491.8	2473.6	2479.3	7	2072
BAJ97575.1	predicted protein [Hordeum vulgare subsp. vulgare]	31	50	86,9	Pf01103, Pf07244	[GO:0006886]; GO:0015031; GO:0034613; GO:0046907; GO:0015833; GO:0045184; GO:0008104; GO:0070727; GO:0006810; GO:0051641; GO:0051649; GO:0042886; GO:0071702; GO:0051234; GO:0033036; GO:0051179; GO:0071705; GO:0008150; [GO:0015450]; GO:0008320; GO:0015405; GO:0008565; GO:0022884; GO:1904680; GO:0015399; GO:0015197; GO:0022891; GO:0042887; GO:0022804; GO:0022892; GO:0022857; GO:0005215; GO:0003674;…	2312.9	2243.5	2391.1	2375.9	2417.8	2264.5	2424.3	2249.3	2172.5	2256.8	2327.6	2431.6	2277.6	2155.1	2388.2	2324.4	0	2254
BAK02464.1	predicted protein [Hordeum vulgare subsp. vulgare]	31	34	112,3	Pf00626, Pf02209	[GO:0003779]; GO:0008092; GO:0005515; GO:0005488; GO:0003674; [GO:0007010]; GO:0006996; GO:0016043; GO:0009987; GO:0071840; GO:0008150; [GO:0016021]; GO:0031224; GO:0044425; GO:0005575; GO:0016020; [GO:0051015]; GO:0003779; GO:0032403; GO:0008092; GO:0005515; GO:0044877; GO:0005488; GO:0003674; [GO:0051017]; GO:0022607; GO:0061572; GO:0016043; GO:0044085; GO:0007015; GO:0009987; GO:0071840; GO:00…	1924.9	2008.5	2165.9	2099.3	1969	1981.1	2175.7	2104.4	1988.8	2096.8	2091.5	2187.4	2020.9	1916.1	2137.2	2053.1	2	1208
AAB60715.1	lipoxygenase [Hordeum vulgare subsp. vulgare]	31	34	98,9	Pf00305, Pf01477	[GO:0005515]; GO:0005488; GO:0003674; [GO:0016491]; GO:0003824; GO:0003674; [GO:0016702]; GO:0016701; GO:0051213; GO:0016491; GO:0003824; GO:0003674; [GO:0046872]; GO:0043169; GO:0043167; GO:0005488; GO:0003674; [GO:0055114]; GO:0008152; GO:0008150	1629.4	1646	2314.3	1981.2	1732.8	1682	2500.7	2161.9	1917	2203.1	2552.1	2589.6	2307.9	2140.2	2617.1	2578.4	0	1124
BAJ88009.1	predicted protein, partial [Hordeum vulgare subsp. vulgare]	30	64	24,9	Pf05757	[GO:0005509]; GO:0046872; GO:0043169; GO:0043167; GO:0005488; GO:0003674; [GO:0009523]; GO:0009521; GO:0034357; GO:0044436; GO:0098796; GO:0016020; GO:0009579; GO:0044424; GO:0043234; GO:0044425; GO:0005575; GO:0005622; GO:0044464; GO:0032991; GO:0005623; [GO:0009654]; GO:0009523; GO:0042651; GO:0044425; GO:0044436; GO:1990204; GO:0009521; GO:0034357; GO:0005575; GO:0016020; GO:0009579; GO:004442…	8493.1	8569	9951.3	9730.1	8017.4	8794.2	9261.3	9874.1	8527.1	8134.6	9836.7	9149.2	8029.7	9237.1	9120.8	10534.1	0	4530
BAJ88044.1	predicted protein, partial [Hordeum vulgare subsp. vulgare]	30	68	23,2	Pf05757	[GO:0005509]; GO:0046872; GO:0043169; GO:0043167; GO:0005488; GO:0003674; [GO:0009523]; GO:0009521; GO:0034357; GO:0044436; GO:0098796; GO:0016020; GO:0009579; GO:0044424; GO:0043234; GO:0044425; GO:0005575; GO:0005622; GO:0044464; GO:0032991; GO:0005623; [GO:0009654]; GO:0009523; GO:0042651; GO:0044425; GO:0044436; GO:1990204; GO:0009521; GO:0034357; GO:0005575; GO:0016020; GO:0009579; GO:004442…	8493.1	8569	9951.3	9730.1	8017.4	8794.2	9261.3	9874.1	8527.1	8134.6	9836.7	9149.2	8029.7	9237.1	9120.8	10534.1	0	4530
BAJ90882.1	predicted protein [Hordeum vulgare subsp. vulgare]	30	60,655737704918	26,3	Pf05757	[GO:0005509]; GO:0046872; GO:0043169; GO:0043167; GO:0005488; GO:0003674; [GO:0009523]; GO:0009521; GO:0034357; GO:0044436; GO:0098796; GO:0016020; GO:0009579; GO:0044424; GO:0043234; GO:0044425; GO:0005575; GO:0005622; GO:0044464; GO:0032991; GO:0005623; [GO:0009654]; GO:0009523; GO:0042651; GO:0044425; GO:0044436; GO:1990204; GO:0009521; GO:0034357; GO:0005575; GO:0016020; GO:0009579; GO:004442…	8493.1	8569	9951.3	9730.1	8017.4	8794.2	9261.3	9874.1	8527.1	8134.6	9836.7	9149.2	8029.7	9237.1	9120.8	10534.1	0	4530
BAJ89010.1	predicted protein, partial [Hordeum vulgare subsp. vulgare]	30	64	24,9	Pf05757	[GO:0005509]; GO:0046872; GO:0043169; GO:0043167; GO:0005488; GO:0003674; [GO:0009523]; GO:0009521; GO:0034357; GO:0044436; GO:0098796; GO:0016020; GO:0009579; GO:0044424; GO:0043234; GO:0044425; GO:0005575; GO:0005622; GO:0044464; GO:0032991; GO:0005623; [GO:0009654]; GO:0009523; GO:0042651; GO:0044425; GO:0044436; GO:1990204; GO:0009521; GO:0034357; GO:0005575; GO:0016020; GO:0009579; GO:004442…	8493.1	8569	9951.3	9730.1	8017.4	8794.2	9261.3	9874.1	8527.1	8134.6	9836.7	9149.2	8029.7	9237.1	9120.8	10534.1	0	4530
BAK05017.1	predicted protein, partial [Hordeum vulgare subsp. vulgare]	30	63	40,8	Pf01370, Pf04321, Pf13460	[GO:0003824]; GO:0003674; [GO:0050662]; GO:0048037; GO:0005488; GO:0003674	5098.6	4909.1	4510.3	4410.6	4755.2	5200.9	4453.8	4550.8	4704.4	4688.2	4505.4	4128.7	4481.4	5177.8	4243.7	4473.9	0	3784
BAJ90231.1	predicted protein [Hordeum vulgare subsp. vulgare]	30	85,781990521327	23,0	Pf03763, Pf03766		4734.1	4808.6	4098.3	4033	4753.2	5187.3	3693.1	4214.9	4717.6	4071.9	3852.5	3541.9	3892.4	4355	3441	3715.8	3	965
BAJ93967.1	predicted protein [Hordeum vulgare subsp. vulgare]	30	57	52,4	Pf05368, Pf13460	[GO:0016021]; GO:0031224; GO:0044425; GO:0005575; GO:0016020	4356	4462.7	4907.1	4914.7	4207.5	4487.1	4780.8	4994.3	4141.6	4013.6	4704.5	4586.5	3963.6	4373.9	4637.5	4985.7	0	4209
BAJ91195.1	predicted protein [Hordeum vulgare subsp. vulgare]	30	50	51,9	Pf01429	[GO:0003677]; GO:0003676; GO:0097159; GO:1901363; GO:0005488; GO:0003674; [GO:0005634]; GO:0043231; GO:0043227; GO:0043229; GO:0043226; GO:0044424; GO:0005575; GO:0005622; GO:0044464; GO:0005623	2837.9	2974	2528.4	2484.7	2528.1	2638	1880.4	2236.8	2787.4	3067.1	2437.8	2525.7	2375.8	2884.1	1926.2	2514.1	0	1472
BAJ85327.1	predicted protein [Hordeum vulgare subsp. vulgare]	30	49	110,2	Pf00311	[GO:0003824]; GO:0003674; [GO:0006099]; GO:0006101; GO:0009060; GO:0044238; GO:0072350; GO:0045333; GO:0008152; GO:0019752; GO:0015980; GO:0008150; GO:0043436; GO:0006091; GO:0055114; GO:0006082; GO:0044237; GO:0044281; GO:0071704; GO:0009987; [GO:0008964]; GO:0004611; GO:0016831; GO:0016830; GO:0016829; GO:0003824; GO:0003674; [GO:0015977]; GO:0071704; GO:0008152; GO:0008150	1721	1739.2	2310.1	2379.1	1917.4	1909.6	2545.2	2493.6	1767.3	1793.6	2370	2280.7	2034.1	2105.3	2669.9	2695.5	5	3049
BAJ97144.1	predicted protein [Hordeum vulgare subsp. vulgare]	30	49	110,1	Pf00311	[GO:0003824]; GO:0003674; [GO:0006099]; GO:0006101; GO:0009060; GO:0044238; GO:0072350; GO:0045333; GO:0008152; GO:0019752; GO:0015980; GO:0008150; GO:0043436; GO:0006091; GO:0055114; GO:0006082; GO:0044237; GO:0044281; GO:0071704; GO:0009987; [GO:0008964]; GO:0004611; GO:0016831; GO:0016830; GO:0016829; GO:0003824; GO:0003674; [GO:0015977]; GO:0071704; GO:0008152; GO:0008150	1721	1739.2	2310.1	2379.1	1917.4	1909.6	2545.2	2493.6	1767.3	1793.6	2370	2280.7	2034.1	2105.3	2669.9	2695.5	0	3049
BAJ89342.1	predicted protein [Hordeum vulgare subsp. vulgare]	30	33	101,6	Pf00173, Pf00174, Pf00175, Pf00970, Pf03404	[GO:0006809]; GO:0044271; GO:0046209; GO:1903409; GO:0034641; GO:0044249; GO:0072593; GO:2001057; GO:0009058; GO:0006807; GO:0044237; GO:0008152; GO:0009987; GO:0008150; [GO:0016491]; GO:0003824; GO:0003674; [GO:0020037]; GO:0046906; GO:0097159; GO:1901363; GO:0005488; GO:0003674; [GO:0030151]; GO:0046914; GO:0046872; GO:0043169; GO:0043167; GO:0005488; GO:0003674; [GO:0042128]; GO:0042126; GO:00…	1607.2	1642.4	1768.7	1778.3	1795.7	1760.1	1785.3	1763.9	1609.3	1543	1694.1	1731.4	1677.9	1614.6	1742.8	1724.1	0	1414
BAJ96421.1	predicted protein [Hordeum vulgare subsp. vulgare]	30	35	98,4	Pf01433, Pf11838, Pf13485	[GO:0004177]; GO:0008238; GO:0070011; GO:0008233; GO:0016787; GO:0140096; GO:0003824; GO:0003674; [GO:0006508]; GO:0019538; GO:0043170; GO:0044238; GO:1901564; GO:0071704; GO:0008152; GO:0006807; GO:0008150; [GO:0008233]; GO:0016787; GO:0140096; GO:0003824; GO:0003674; [GO:0008237]; GO:0070011; GO:0008233; GO:0016787; GO:0140096; GO:0003824; GO:0003674; [GO:0008270]; GO:0046914; GO:0046872; GO:00…	1502.9	1527.4	1449.7	1392.3	1626.3	1544.4	1401	1331	1486.3	1613.8	1402.2	1390.4	1644.4	1561.7	1408.1	1430.4	0	1346
BAJ99646.1	predicted protein [Hordeum vulgare subsp. vulgare]	29	50	80,4	Pf00183, Pf02518, Pf13589	[GO:0005524]; GO:0032559; GO:0035639; GO:0030554; GO:0032555; GO:0043168; GO:1901265; GO:0017076; GO:0032553; GO:0043167; GO:0097159; GO:1901363; GO:0000166; GO:0097367; GO:0005488; GO:0036094; GO:0003674; [GO:0006457]; GO:0009987; GO:0008150; [GO:0006950]; GO:0050896; GO:0008150; [GO:0016021]; GO:0031224; GO:0044425; GO:0005575; GO:0016020; [GO:0051082]; GO:0005515; GO:0005488; GO:0003674	6618.1	6757.7	5817.5	5687.3	6552.5	6331.8	5605.2	5613	6770.6	6453.3	5885.5	5621.5	6653.2	6917	5738.4	6089.2	0	2488
AGP50935.1	photosystem II 47 kDa protein (chloroplast) [Hordeum vulgare subsp. spontaneum]	29	44	56,1	Pf00421	[GO:0009507]; GO:0009536; GO:0043231; GO:0044444; GO:0043227; GO:0043229; GO:0005737; GO:0044424; GO:0043226; GO:0005622; GO:0044464; GO:0005575; GO:0005623; [GO:0009521]; GO:0034357; GO:0044436; GO:0098796; GO:0016020; GO:0009579; GO:0044424; GO:0043234; GO:0044425; GO:0005575; GO:0005622; GO:0044464; GO:0032991; GO:0005623; [GO:0009523]; GO:0009521; GO:0034357; GO:0044436; GO:0098796; GO:001602…	6245.4	6448.6	7002.3	7069.3	6286.6	6353	6589.4	6867.9	6020.9	6152	6956.2	6658.6	6049.9	7122.2	6658.9	7799.9	0	7958
CAA32264.1	chlorophyll a-binding protein (chloroplast) [Hordeum vulgare subsp. vulgare]	29	44	56,1	Pf00421	[GO:0009521]; GO:0034357; GO:0044436; GO:0098796; GO:0016020; GO:0009579; GO:0044424; GO:0043234; GO:0044425; GO:0005575; GO:0005622; GO:0044464; GO:0032991; GO:0005623; [GO:0009767]; GO:0019684; GO:0022900; GO:0006091; GO:0015979; GO:0055114; GO:0044237; GO:0008152; GO:0009987; GO:0008150; [GO:0016020]; GO:0005575; [GO:0016168]; GO:0046906; GO:0097159; GO:1901363; GO:0005488; GO:0003674; [GO:001…	6245.4	6448.6	7002.3	7069.3	6286.6	6353	6589.4	6867.9	6020.9	6152	6956.2	6658.6	6049.9	7122.2	6658.9	7799.9	0	7958
BAK05600.1	predicted protein [Hordeum vulgare subsp. vulgare]	29	60	61,0	Pf00118	[GO:0005524]; GO:0032559; GO:0035639; GO:0030554; GO:0032555; GO:0043168; GO:1901265; GO:0017076; GO:0032553; GO:0043167; GO:0097159; GO:1901363; GO:0000166; GO:0097367; GO:0005488; GO:0036094; GO:0003674; [GO:0005737]; GO:0044424; GO:0005622; GO:0044464; GO:0005575; GO:0005623; [GO:0006457]; GO:0009987; GO:0008150; [GO:0042026]; GO:0006457; GO:0009987; GO:0008150	3617.6	3528.6	3751.6	3775.1	3891.6	3976.8	3876.5	4191.6	3570.4	3359	3744.9	3550.7	3641.4	3505.1	3959.5	3838.4	4	3485
BAJ86238.1	predicted protein [Hordeum vulgare subsp. vulgare]	29	35	82,6	Pf00092, Pf01078, Pf07728, Pf13519, Pf13768	[GO:0000166]; GO:0036094; GO:1901265; GO:0005488; GO:0097159; GO:1901363; GO:0003674; [GO:0005524]; GO:0032559; GO:0035639; GO:0030554; GO:0032555; GO:0043168; GO:1901265; GO:0017076; GO:0032553; GO:0043167; GO:0097159; GO:1901363; GO:0000166; GO:0097367; GO:0005488; GO:0036094; GO:0003674; [GO:0009507]; GO:0009536; GO:0043231; GO:0044444; GO:0043227; GO:0043229; GO:0005737; GO:0044424; GO:004322…	3106	3047.1	3011.9	3212.9	2878.8	2792.1	3040.7	2869.9	2862.7	2756.1	2794.8	2882.9	2734.5	2604.1	2735.5	2694.8	1	1690
CAX51356.1	large subunit of ADP-glucose pyrophosphorylase (plastid) [Hordeum vulgare subsp. vulgare]	29	58,051689860835	54,8	Pf00483	[GO:0000166]; GO:0036094; GO:1901265; GO:0005488; GO:0097159; GO:1901363; GO:0003674; [GO:0005524]; GO:0032559; GO:0035639; GO:0030554; GO:0032555; GO:0043168; GO:1901265; GO:0017076; GO:0032553; GO:0043167; GO:0097159; GO:1901363; GO:0000166; GO:0097367; GO:0005488; GO:0036094; GO:0003674; [GO:0005978]; GO:0005977; GO:0009250; GO:0006073; GO:0006112; GO:0033692; GO:0044042; GO:0044264; GO:001598…	2627	2662.9	2280.7	2287	2694.7	2452.8	2268.9	2158.4	2516.2	2699.5	2257.6	2277.9	2622.8	2637.1	2213.6	2272.5	0	2370
BAK04551.1	predicted protein [Hordeum vulgare subsp. vulgare]	29	78	40,3	Pf00478, Pf00977, Pf01070, Pf01645, Pf03060	[GO:0000105]; GO:0006547; GO:0018130; GO:0019438; GO:1901362; GO:1901607; GO:0052803; GO:1901605; GO:0044249; GO:0046483; GO:0006725; GO:1901360; GO:1901576; GO:0008652; GO:0034641; GO:1901564; GO:0006520; GO:0009058; GO:0044237; GO:0071704; GO:0046394; GO:1901566; GO:0006807; GO:0019752; GO:0044238; GO:0008152; GO:0009987; GO:0016053; GO:0043436; GO:0008150; GO:0006082; GO:0044283; GO:0044281; […	2495.4	2585.4	3511.3	3419.2	2595	2513.1	3419.4	3380.2	2461.3	2480.7	3500.6	3270.6	2587.4	2761.1	3420	3592.2	0	4541
ALH06519.1	eukaryotic elongation factor 1 gamma [Hordeum vulgare]	29	68	46,8	Pf00043, Pf00647, Pf02798, Pf13409, Pf13410, Pf13417, Pf14497	[GO:0003746]; GO:0008135; GO:0003723; GO:0003676; GO:0097159; GO:1901363; GO:0005488; GO:0003674; [GO:0005515]; GO:0005488; GO:0003674; [GO:0006412]; GO:0010467; GO:0034645; GO:0043043; GO:0044267; GO:0043170; GO:0009059; GO:0044249; GO:0044260; GO:0006518; GO:0043604; GO:1901566; GO:0019538; GO:0071704; GO:1901576; GO:0009058; GO:0044237; GO:0043603; GO:1901564; GO:0044271; GO:0044238; GO:000815…	2418.3	2560.1	2163.6	2205	2568.2	2471.3	2195.5	2236.9	2468.3	2469.8	2176	2091.1	2601.9	2731.5	2160.8	2386.9	0	2429
BAJ95309.1	predicted protein [Hordeum vulgare subsp. vulgare]	29	29	112,8	Pf01074, Pf07748, Pf09261	[GO:0003824]; GO:0003674; [GO:0004553]; GO:0016798; GO:0016787; GO:0003824; GO:0003674; [GO:0004559]; GO:0015923; GO:0004553; GO:0016798; GO:0016787; GO:0003824; GO:0003674; [GO:0005975]; GO:0044238; GO:0071704; GO:0008152; GO:0008150; [GO:0006013]; GO:0019318; GO:0005996; GO:0005975; GO:0044281; GO:0044238; GO:0071704; GO:0008152; GO:0008150; [GO:0008152]; GO:0008150; [GO:0008270]; GO:0046914; G…	2120.7	2136.3	2692.3	2755.7	2171.1	2226.8	2768.1	2686.8	2121.8	2171.1	2647	2793.7	2120.5	2118.5	2721.6	2637.6	1	1178
BAJ93912.1	predicted protein [Hordeum vulgare subsp. vulgare]	29	32,896174863388	101,7	Pf00173, Pf00174, Pf00175, Pf00970, Pf03404	[GO:0006809]; GO:0044271; GO:0046209; GO:1903409; GO:0034641; GO:0044249; GO:0072593; GO:2001057; GO:0009058; GO:0006807; GO:0044237; GO:0008152; GO:0009987; GO:0008150; [GO:0016491]; GO:0003824; GO:0003674; [GO:0020037]; GO:0046906; GO:0097159; GO:1901363; GO:0005488; GO:0003674; [GO:0030151]; GO:0046914; GO:0046872; GO:0043169; GO:0043167; GO:0005488; GO:0003674; [GO:0042128]; GO:0042126; GO:00…	1518.3	1557	1638.5	1650.8	1685.1	1653.4	1657.1	1616.8	1529.4	1450.3	1578	1629.3	1589.9	1534.8	1618.1	1603.9	0	1406
BAJ90836.1	predicted protein [Hordeum vulgare subsp. vulgare]	28	61	37,4	Pf00687	[GO:0003723]; GO:0003676; GO:0097159; GO:1901363; GO:0005488; GO:0003674; [GO:0003735]; GO:0005198; GO:0003674; [GO:0005634]; GO:0043231; GO:0043227; GO:0043229; GO:0043226; GO:0044424; GO:0005575; GO:0005622; GO:0044464; GO:0005623; [GO:0005840]; GO:0030529; GO:0043232; GO:0044444; GO:0044424; GO:1990904; GO:0043228; GO:0043229; GO:0005737; GO:0005622; GO:0044464; GO:0032991; GO:0043226; GO:0005…	4101.7	3917.6	4466.9	4694.2	3474.5	3818.6	4535.6	4614.7	3600.1	3530.5	4299.3	4185.9	3334	3416.6	4034.6	4126.8	0	2152
BAJ87776.1	predicted protein [Hordeum vulgare subsp. vulgare]	28	64	37,4	Pf00141	[GO:0004601]; GO:0016209; GO:0016684; GO:0003674; GO:0016491; GO:0003824; [GO:0006979]; GO:0006950; GO:0050896; GO:0008150; [GO:0020037]; GO:0046906; GO:0097159; GO:1901363; GO:0005488; GO:0003674; [GO:0055114]; GO:0008152; GO:0008150; [GO:0098869]; GO:1990748; GO:0009987; GO:0097237; GO:0098754; GO:0008150; GO:0009636; GO:0070887; GO:0042221; GO:0051716; GO:0050896	4083.1	4085	4041.4	3908.3	3987	4249	3947.7	4027.3	4100.6	3909	3926.2	3675.4	3830.3	4139.9	3565.7	3937.8	0	2967
BAJ91879.1	predicted protein, partial [Hordeum vulgare subsp. vulgare]	28	38	64,9	Pf00581	[GO:0016021]; GO:0031224; GO:0044425; GO:0005575; GO:0016020	2898.5	2981.3	2932.1	2906.7	2945.9	2875.6	2738	2835.7	2886	2836.2	2807.3	2795.1	2706.5	2752.9	2661.4	2731.1	0	2562
BAJ98664.1	predicted protein, partial [Hordeum vulgare subsp. vulgare]	28	38	64,6	Pf00581	[GO:0016021]; GO:0031224; GO:0044425; GO:0005575; GO:0016020	2898.5	2981.3	2932.1	2906.7	2945.9	2875.6	2738	2835.7	2886	2836.2	2807.3	2795.1	2706.5	2752.9	2661.4	2731.1	0	2562
BAK00834.1	predicted protein [Hordeum vulgare subsp. vulgare]	28	35	108,2	Pf00343	[GO:0004645]; GO:0016758; GO:0016757; GO:0016740; GO:0003824; GO:0003674; [GO:0005975]; GO:0044238; GO:0071704; GO:0008152; GO:0008150; [GO:0008184]; GO:0004645; GO:0016758; GO:0016757; GO:0016740; GO:0003824; GO:0003674; [GO:0016021]; GO:0031224; GO:0044425; GO:0005575; GO:0016020; [GO:0016740]; GO:0003824; GO:0003674; [GO:0016757]; GO:0016740; GO:0003824; GO:0003674; [GO:0030170]; GO:0043168; G…	2518.6	2538.3	1657.5	1832.3	2276.7	2379.6	1757.7	1758.3	2361	2439.5	1637.7	1699.6	2469.4	2268.9	1746.8	1695.6	0	2275
AFP19106.1	plastidic starch phosphorylase [Hordeum vulgare]	28	35	108,3	Pf00343	[GO:0004645]; GO:0016758; GO:0016757; GO:0016740; GO:0003824; GO:0003674; [GO:0005975]; GO:0044238; GO:0071704; GO:0008152; GO:0008150; [GO:0008184]; GO:0004645; GO:0016758; GO:0016757; GO:0016740; GO:0003824; GO:0003674; [GO:0016021]; GO:0031224; GO:0044425; GO:0005575; GO:0016020; [GO:0016740]; GO:0003824; GO:0003674; [GO:0016757]; GO:0016740; GO:0003824; GO:0003674; [GO:0030170]; GO:0043168; G…	2518.6	2538.3	1657.5	1832.3	2276.7	2379.6	1757.7	1758.3	2361	2439.5	1637.7	1699.6	2469.4	2268.9	1746.8	1695.6	0	2275
BAJ86198.1	predicted protein [Hordeum vulgare subsp. vulgare]	28	45	60,5	Pf00587, Pf03129, Pf09180	[GO:0000166]; GO:0036094; GO:1901265; GO:0005488; GO:0097159; GO:1901363; GO:0003674; [GO:0004812]; GO:0140101; GO:0140098; GO:0003824; GO:0003674; [GO:0004827]; GO:0004812; GO:0140101; GO:0140098; GO:0003824; GO:0003674; [GO:0005524]; GO:0032559; GO:0035639; GO:0030554; GO:0032555; GO:0043168; GO:1901265; GO:0017076; GO:0032553; GO:0043167; GO:0097159; GO:1901363; GO:0000166; GO:0097367; GO:0005…	2412	2261.4	2019.9	1982.7	2217.1	2269.7	1965.8	1988.3	2259.2	2317.6	1950.5	2064.3	2237.9	2290.9	1974.9	1839	0	1474
BAB62533.1	peroxisome type ascorbate peroxidase [Hordeum vulgare subsp. vulgare]	28	65	31,7	Pf00141	[GO:0004601]; GO:0016209; GO:0016684; GO:0003674; GO:0016491; GO:0003824; [GO:0006979]; GO:0006950; GO:0050896; GO:0008150; [GO:0020037]; GO:0046906; GO:0097159; GO:1901363; GO:0005488; GO:0003674; [GO:0055114]; GO:0008152; GO:0008150	2186.1	2346.7	3188.1	3184	2266.3	2348.9	3411.2	3082.7	2310.5	2216.1	3157.2	3033.1	2369.8	2383.7	3273.2	3245.9	0	882
BAJ91011.1	predicted protein, partial [Hordeum vulgare subsp. vulgare]	28	30	99,4	Pf00735, Pf01926, Pf03193, Pf04548, Pf11886	[GO:0003924]; GO:0017111; GO:0016462; GO:0016818; GO:0016817; GO:0016787; GO:0003824; GO:0003674; [GO:0005525]; GO:0032550; GO:0032561; GO:0035639; GO:0001883; GO:0032549; GO:0019001; GO:0032555; GO:0043168; GO:1901265; GO:0001882; GO:0017076; GO:0032553; GO:0043167; GO:0097159; GO:1901363; GO:0036094; GO:0097367; GO:0000166; GO:0005488; GO:0003674; [GO:0016021]; GO:0031224; GO:0044425; GO:000557…	2179.4	2185.2	1644.3	1647.9	2245.4	2091.6	1653.2	1565.8	2178.4	2118.9	1481.7	1633.8	2163.4	2078.6	1573.1	1526	0	1591
BAJ95975.1	predicted protein [Hordeum vulgare subsp. vulgare]	28	42,741935483871	80,2	Pf00111, Pf00384, Pf09326, Pf10588, Pf13510	[GO:0008137]; GO:0050136; GO:0003954; GO:0016655; GO:0016651; GO:0016491; GO:0003824; GO:0003674; [GO:0009055]; GO:0016491; GO:0003824; GO:0003674; [GO:0016020]; GO:0005575; [GO:0016021]; GO:0031224; GO:0044425; GO:0005575; GO:0016020; [GO:0016491]; GO:0003824; GO:0003674; [GO:0016651]; GO:0016491; GO:0003824; GO:0003674; [GO:0042773]; GO:0006119; GO:0022904; GO:0006091; GO:0016310; GO:0046034; G…	2059	2146.4	1781.8	1824.5	2127.1	2041.9	1807.2	1838	2087.5	2088.2	1810.8	1938.1	2055.7	2043.4	1861.1	1804.9	0	2059
BAJ88991.1	predicted protein [Hordeum vulgare subsp. vulgare]	28	46	70,1			1950.9	2065.8	1877.4	1839.7	2109.7	2033	1830	1890	1977.6	1937.2	1761.7	1674.6	2013.7	2071.4	1823.7	1788	0	1775
BAK01953.1	predicted protein [Hordeum vulgare subsp. vulgare]	28	31	101,3	Pf00305, Pf01477	[GO:0005515]; GO:0005488; GO:0003674; [GO:0006629]; GO:0044238; GO:0071704; GO:0008152; GO:0008150; [GO:0006631]; GO:0032787; GO:0044255; GO:0019752; GO:0006629; GO:0044237; GO:0043436; GO:0044238; GO:0071704; GO:0008152; GO:0009987; GO:0006082; GO:0008150; GO:0044281; [GO:0006633]; GO:0006631; GO:0008610; GO:0072330; GO:0032787; GO:0044255; GO:0006629; GO:1901576; GO:0046394; GO:0019752; GO:0044…	1881.7	1556.4	1817.7	1827.6	1251.1	1503.2	1806.3	1790.2	1601.6	1742.7	1727.5	2015.4	1416.5	1574.9	1768.6	1778.7	1	1172
CAD45187.1	lipoxygenase 2 [Hordeum vulgare subsp. vulgare]	28	31	101,2	Pf00305, Pf01477	[GO:0005515]; GO:0005488; GO:0003674; [GO:0016491]; GO:0003824; GO:0003674; [GO:0016702]; GO:0016701; GO:0051213; GO:0016491; GO:0003824; GO:0003674; [GO:0046872]; GO:0043169; GO:0043167; GO:0005488; GO:0003674; [GO:0055114]; GO:0008152; GO:0008150	1881.7	1556.4	1817.7	1827.6	1251.1	1503.2	1806.3	1790.2	1601.6	1742.7	1727.5	2015.4	1416.5	1574.9	1768.6	1778.7	0	1172
BAJ93533.1	predicted protein [Hordeum vulgare subsp. vulgare]	28	49	67,3	Pf00682, Pf08502	[GO:0003824]; GO:0003674; [GO:0003852]; GO:0046912; GO:0016746; GO:0016740; GO:0003824; GO:0003674; [GO:0009098]; GO:0006551; GO:0009082; GO:1901607; GO:0009081; GO:1901605; GO:0008652; GO:0006520; GO:0046394; GO:1901566; GO:0019752; GO:0044238; GO:1901564; GO:0016053; GO:1901576; GO:0043436; GO:0008152; GO:0006807; GO:0071704; GO:0006082; GO:0044249; GO:0044283; GO:0009058; GO:0008150; GO:004423…	1845	1720.6	1750.9	1850	1644	1681.2	1859.2	1793.2	1564.8	1613.9	1629.3	1789.4	1547.6	1484.6	1707	1662.8	1	2249
BAJ97181.1	predicted protein [Hordeum vulgare subsp. vulgare]	28	31	98,1	Pf01851	[GO:0000502]; GO:0043234; GO:0044424; GO:1905369; GO:0032991; GO:0005622; GO:0044464; GO:1905368; GO:0005575; GO:0005623; GO:1902494; [GO:0005488]; GO:0003674; [GO:0016021]; GO:0031224; GO:0044425; GO:0005575; GO:0016020; [GO:0030234]; GO:0098772; GO:0003674; [GO:0042176]; GO:0009894; GO:0030163; GO:0051246; GO:0009056; GO:0019222; GO:0009057; GO:0019538; GO:1901565; GO:0051171; GO:0060255; GO:00…	1651.7	1705.7	2060.7	2058.8	1756.1	1722.9	2053.6	2006	1685.7	1696	2075.2	2195	1804.5	1819.9	2167.4	2083.2	0	1083
P27969.1	RecName: Full=Nitrate reductase [NADH]; Short=NR	28	30	101,4	Pf00173, Pf00174, Pf00175, Pf00970, Pf03404	[GO:0006809]; GO:0044271; GO:0046209; GO:1903409; GO:0034641; GO:0044249; GO:0072593; GO:2001057; GO:0009058; GO:0006807; GO:0044237; GO:0008152; GO:0009987; GO:0008150; [GO:0009703]; GO:0008940; GO:0046857; GO:0016661; GO:0016491; GO:0003824; GO:0003674; [GO:0016491]; GO:0003824; GO:0003674; [GO:0020037]; GO:0046906; GO:0097159; GO:1901363; GO:0005488; GO:0003674; [GO:0030151]; GO:0046914; GO:00…	1518.3	1557	1623.7	1633.2	1685.1	1653.4	1641.4	1602.5	1529.4	1450.3	1563.7	1604.1	1589.9	1534.8	1600.1	1587.5	0	1372
BAJ97592.1	predicted protein, partial [Hordeum vulgare subsp. vulgare]	28	37	83,8	Pf00305	[GO:0006629]; GO:0044238; GO:0071704; GO:0008152; GO:0008150; [GO:0006631]; GO:0032787; GO:0044255; GO:0019752; GO:0006629; GO:0044237; GO:0043436; GO:0044238; GO:0071704; GO:0008152; GO:0009987; GO:0006082; GO:0008150; GO:0044281; [GO:0006633]; GO:0006631; GO:0008610; GO:0072330; GO:0032787; GO:0044255; GO:0006629; GO:1901576; GO:0046394; GO:0019752; GO:0044237; GO:0044238; GO:0071704; GO:000905…	1509.1	1539.4	1973.6	1674	1588.8	1623.9	2159.3	1878.6	1779.4	2042	2198.6	2226.7	2109.1	1992.1	2234.8	2238.2	0	1077
BAJ86306.1	predicted protein [Hordeum vulgare subsp. vulgare]	28	34,836527621195	99,4	Pf01433, Pf11940, Pf13485	[GO:0006508]; GO:0019538; GO:0043170; GO:0044238; GO:1901564; GO:0071704; GO:0008152; GO:0006807; GO:0008150; [GO:0008237]; GO:0070011; GO:0008233; GO:0016787; GO:0140096; GO:0003824; GO:0003674; [GO:0008270]; GO:0046914; GO:0046872; GO:0043169; GO:0043167; GO:0005488; GO:0003674	1453.4	1421.4	1913.6	1898.1	1412.3	1361.1	1950.3	1807	1358.8	1445.4	1894.1	1982.5	1454.6	1457.9	1897.1	1917.3	0	1396
BAJ94694.1	predicted protein [Hordeum vulgare subsp. vulgare]	27	58	42,1	Pf00316	[GO:0005975]; GO:0044238; GO:0071704; GO:0008152; GO:0008150; [GO:0016311]; GO:0006796; GO:0006793; GO:0044237; GO:0008152; GO:0009987; GO:0008150; [GO:0016791]; GO:0042578; GO:0016788; GO:0016787; GO:0003824; GO:0003674; [GO:0042578]; GO:0016788; GO:0016787; GO:0003824; GO:0003674	5221.7	5094.9	4704.4	4697	4718.2	4997.8	4576.6	4655.2	4872.7	4967.8	4697.7	4441	4689.8	4643.3	4352.6	4628.7	0	3971
BAJ85161.1	predicted protein [Hordeum vulgare subsp. vulgare]	27	60	37,4	Pf00687	[GO:0003723]; GO:0003676; GO:0097159; GO:1901363; GO:0005488; GO:0003674; [GO:0003735]; GO:0005198; GO:0003674; [GO:0005634]; GO:0043231; GO:0043227; GO:0043229; GO:0043226; GO:0044424; GO:0005575; GO:0005622; GO:0044464; GO:0005623; [GO:0006412]; GO:0010467; GO:0034645; GO:0043043; GO:0044267; GO:0043170; GO:0009059; GO:0044249; GO:0044260; GO:0006518; GO:0043604; GO:1901566; GO:0019538; GO:0071…	4020.9	3835.4	4466.9	4694.2	3403.9	3739.5	4535.6	4614.7	3528.1	3454.7	4299.3	4185.9	3255.8	3338.2	4034.6	4126.8	0	2151
BAJ90574.1	predicted protein, partial [Hordeum vulgare subsp. vulgare]	27	91	33,1	Pf00155	[GO:0003824]; GO:0003674; [GO:0009058]; GO:0008152; GO:0008150; [GO:0030170]; GO:0043168; GO:0048037; GO:0070279; GO:0043167; GO:0005488; GO:0019842; GO:0097159; GO:1901363; GO:0003674; GO:0036094	3890.4	3811.2	3458.7	3285.9	3917.5	3747.7	3359.2	3299.7	3785.3	3860.1	3419	3328.2	3837.9	3796.2	3475.8	3294.3	1	3295
Q08258.2	RecName: Full=Ferredoxin-dependent glutamate synthase; AltName: Full=FD-GOGAT	27	71	48,7	Pf00310	[GO:0006537]; GO:0006536; GO:0009084; GO:0043650; GO:0009064; GO:0043648; GO:1901607; GO:0046394; GO:1901605; GO:0019752; GO:0008652; GO:0016053; GO:0006520; GO:0043436; GO:1901566; GO:0006082; GO:0044249; GO:0044283; GO:1901576; GO:0044238; GO:1901564; GO:0044237; GO:0044281; GO:0071704; GO:0009058; GO:0008152; GO:0006807; GO:0009987; GO:0008150; [GO:0006541]; GO:0009064; GO:1901605; GO:0006520;…	2545	2538	3069.3	2995.5	2517.1	2466.2	2859	2812.3	2331.4	2384.2	2877.8	2823.1	2466.8	2559.2	2832.8	2923.2	0	3988
Q43772.1	RecName: Full=UTP--glucose-1-phosphate uridylyltransferase; AltName: Full=UDP-glucose pyrophosphorylase; Short=UDPGP; Short=UGPase	27	53	51,6	Pf01704	[GO:0003983]; GO:0051748; GO:0070569; GO:0016779; GO:0016772; GO:0016740; GO:0003824; GO:0003674; [GO:0005737]; GO:0044424; GO:0005622; GO:0044464; GO:0005575; GO:0005623; [GO:0006011]; GO:0006793; GO:0009225; GO:0044237; GO:0006139; GO:1901135; GO:0008152; GO:0009987; GO:0006725; GO:0034641; GO:0044238; GO:0046483; GO:1901360; GO:0071704; GO:0008150; GO:0006807; [GO:0008152]; GO:0008150; [GO:001…	2521.9	2748.2	2369.5	2373.7	2694.2	2535.2	2282.2	2214.5	2614.3	2557.5	2254.1	2217.4	2625.2	2671.4	2271.9	2255.9	0	2003
5LR8	A Chain A, Alpha-1,4 Glucan Phosphorylase	27	35	105,8			2499.4	2520.1	1618.8	1786.8	2257.6	2359.7	1715.5	1717.5	2345.2	2419.1	1599.8	1657.2	2452.1	2251.4	1704.7	1660.5	0	2200
BAK01679.1	predicted protein [Hordeum vulgare subsp. vulgare]	27	32	82,7	Pf00575	[GO:0003676]; GO:0097159; GO:1901363; GO:0005488; GO:0003674; [GO:0016021]; GO:0031224; GO:0044425; GO:0005575; GO:0016020	2406.2	2264.6	1768.8	1754.8	2277.3	2276.2	1776.4	1762.7	2214.5	2030.6	1668.1	1649.1	2103	2024.6	1643.1	1581.7	0	817
BAJ89139.1	predicted protein [Hordeum vulgare subsp. vulgare]	27	36	92,9	Pf01496	[GO:0000220]; GO:0016471; GO:0033179; GO:0044437; GO:0005774; GO:0033176; GO:0033177; GO:0005773; GO:0044444; GO:0044446; GO:0098588; GO:0098805; GO:0016469; GO:0098796; GO:0043231; GO:0005737; GO:0044424; GO:0043229; GO:0044422; GO:0031090; GO:0016020; GO:0043234; GO:0044425; GO:0043227; GO:0005622; GO:0044464; GO:0043226; GO:0005575; GO:0032991; GO:0005623; [GO:0006810]; GO:0051234; GO:0051179;…	2195.6	2245.5	2339.7	2256.1	2322.7	2190.7	2189.1	2148.1	2127.1	2197	2323.4	2220.8	2155.7	2271.2	2100.5	2349.3	0	1621
BAD21122.1	ATP-dependent RNA helicase [Hordeum vulgare subsp. vulgare]	27	38	81,7	Pf00098, Pf00270, Pf00271, Pf08152, Pf14617	[GO:0003676]; GO:0097159; GO:1901363; GO:0005488; GO:0003674; [GO:0003723]; GO:0003676; GO:0097159; GO:1901363; GO:0005488; GO:0003674; [GO:0004386]; GO:0017111; GO:0016462; GO:0016818; GO:0016817; GO:0016787; GO:0003824; GO:0003674; [GO:0005524]; GO:0032559; GO:0035639; GO:0030554; GO:0032555; GO:0043168; GO:1901265; GO:0017076; GO:0032553; GO:0043167; GO:0097159; GO:1901363; GO:0000166; GO:0097…	2170.5	2116.6	1674.5	1745.6	2015	1873.3	1628.7	1698.3	1916.9	1856.7	1589.6	1605.5	1921.7	1761.9	1632.7	1591.5	0	2086
BAJ85661.1	predicted protein [Hordeum vulgare subsp. vulgare]	27	38	106,9	Pf00330, Pf00694	[GO:0003994]; GO:0016836; GO:0016835; GO:0016829; GO:0003824; GO:0003674; [GO:0008152]; GO:0008150; [GO:0016021]; GO:0031224; GO:0044425; GO:0005575; GO:0016020; [GO:0016829]; GO:0003824; GO:0003674; [GO:0046872]; GO:0043169; GO:0043167; GO:0005488; GO:0003674; [GO:0051536]; GO:0051540; GO:0005488; GO:0003674; [GO:0051539]; GO:0051536; GO:0051540; GO:0005488; GO:0003674	2141.1	2135.4	2064	1925.9	2372.5	2299.7	1976.5	2068.1	2246.2	2102.6	2072.5	1958.3	2320.5	2168.5	2142	1931.6	0	2118
BAK03082.1	predicted protein [Hordeum vulgare subsp. vulgare]	27	20	137,8	Pf00675, Pf05193	[GO:0003824]; GO:0003674; [GO:0016021]; GO:0031224; GO:0044425; GO:0005575; GO:0016020; [GO:0046872]; GO:0043169; GO:0043167; GO:0005488; GO:0003674	1639.6	1652.3	1704.4	1800.3	1639.9	1473.5	1672.1	1458.5	1592.4	1620.6	1632.5	1694.1	1638	1577.6	1676.1	1668.5	0	1072
AAS58474.1	coatomer alpha subunit [Hordeum vulgare subsp. vulgare]	27	26	135,7	Pf00400, Pf04053, Pf06957	[GO:0000139]; GO:0044431; GO:0098588; GO:0098791; GO:0005794; GO:0044444; GO:0044446; GO:0031090; GO:0031984; GO:0012505; GO:0043231; GO:0005737; GO:0044424; GO:0043229; GO:0044422; GO:0016020; GO:0043227; GO:0044464; GO:0005622; GO:0043226; GO:0005575; GO:0005623; [GO:0005198]; GO:0003674; [GO:0005515]; GO:0005488; GO:0003674; [GO:0005737]; GO:0044424; GO:0005622; GO:0044464; GO:0005575; GO:0005…	1450	1490.3	1651.4	1591.9	1586.1	1389.1	1645.6	1549.7	1589.6	1663	1712.6	1810.1	1716.6	1620.8	1813.1	1711.8	3	1448
CAJ01713.1	methionine synthase 1 enzyme [Hordeum vulgare subsp. vulgare]	26	54	84,5	Pf01717, Pf08267	[GO:0003871]; GO:0008172; GO:0042085; GO:0008168; GO:0016741; GO:0016740; GO:0003824; GO:0003674; [GO:0008270]; GO:0046914; GO:0046872; GO:0043169; GO:0043167; GO:0005488; GO:0003674; [GO:0008652]; GO:0006520; GO:0046394; GO:1901566; GO:0019752; GO:0044238; GO:1901564; GO:0016053; GO:1901576; GO:0043436; GO:0008152; GO:0006807; GO:0071704; GO:0006082; GO:0044249; GO:0044283; GO:0009058; GO:000815…	5058.1	5000.6	4088.3	4183.5	4979.6	5219.5	4569.6	4422	4985.9	4533.5	4153.3	3909.7	5399.7	5729.7	4400.2	4856.8	0	2972
BAD34660.1	methionine synthase [Hordeum vulgare subsp. vulgare]	26	54	84,5	Pf01717, Pf08267	[GO:0003871]; GO:0008172; GO:0042085; GO:0008168; GO:0016741; GO:0016740; GO:0003824; GO:0003674; [GO:0008270]; GO:0046914; GO:0046872; GO:0043169; GO:0043167; GO:0005488; GO:0003674; [GO:0008652]; GO:0006520; GO:0046394; GO:1901566; GO:0019752; GO:0044238; GO:1901564; GO:0016053; GO:1901576; GO:0043436; GO:0008152; GO:0006807; GO:0071704; GO:0006082; GO:0044249; GO:0044283; GO:0009058; GO:000815…	5058.1	5000.6	4088.3	4183.5	4979.6	5219.5	4569.6	4422	4985.9	4533.5	4153.3	3909.7	5399.7	5729.7	4400.2	4856.8	16	2972
BAJ85084.1	predicted protein [Hordeum vulgare subsp. vulgare]	26	58	47,7	Pf01764	[GO:0006629]; GO:0044238; GO:0071704; GO:0008152; GO:0008150; [GO:0008970]; GO:0004620; GO:0052689; GO:0016298; GO:0016788; GO:0016787; GO:0003824; GO:0003674; [GO:0016787]; GO:0003824; GO:0003674	2681.9	2759.7	2844.4	2716.6	2955.3	2330.3	2739	2271.5	2403.9	2367.4	2594.2	2333.2	2448.5	2291.2	2386.9	2264.9	0	1573
AAC60547.1	ferredoxin-dependent glutamate synthase, partial [Hordeum vulgare]	26	67	48,6	Pf00310		2489.2	2486.5	3016.5	2946.8	2454.3	2414.6	2799.2	2762.9	2288.2	2336.8	2831.4	2766.6	2417	2504.2	2775.7	2855.1	0	3801
BAJ90886.1	predicted protein [Hordeum vulgare subsp. vulgare]	26	86	19,6	Pf05873	[GO:0000276]; GO:0005753; GO:0045263; GO:0098800; GO:0045259; GO:0033177; GO:0044424; GO:0005743; GO:0044455; GO:0098796; GO:0098798; GO:0016469; GO:0005622; GO:0044464; GO:0019866; GO:0031966; GO:0044425; GO:0044429; GO:0043234; GO:0005575; GO:0005623; GO:0031090; GO:0031967; GO:0005740; GO:0016020; GO:0005739; GO:0044444; GO:0044446; GO:0032991; GO:0043227; GO:0044422; GO:0031975; GO:0043231; G…	2210.9	2303.4	2439.9	2501	2262.8	2385.3	2603.8	2768.8	2353	2265.5	2604.3	2431.3	2300	2409.7	2568	2643.2	0	1178
CAA47264.1	sucrose synthase, partial [Hordeum vulgare]	26	36	66,9	Pf00534, Pf00862, Pf13524, Pf13692	[GO:0005985]; GO:0005984; GO:0009311; GO:0044262; GO:0005975; GO:0044237; GO:0044238; GO:0071704; GO:0008152; GO:0009987; GO:0008150; [GO:0016157]; GO:0035251; GO:0008194; GO:0046527; GO:0016757; GO:0016758; GO:0016740; GO:0003824; GO:0003674	2016	2069.6	1808.8	1671.5	2355	2202.3	1954	1832	2134.2	2126.1	1960.1	1723.9	2487	2542.4	1987.1	2024.1	0	1132
BAJ98304.1	predicted protein, partial [Hordeum vulgare subsp. vulgare]	26	76	49,2	Pf01103, Pf07244	[GO:0006886]; GO:0015031; GO:0034613; GO:0046907; GO:0015833; GO:0045184; GO:0008104; GO:0070727; GO:0006810; GO:0051641; GO:0051649; GO:0042886; GO:0071702; GO:0051234; GO:0033036; GO:0051179; GO:0071705; GO:0008150; [GO:0015450]; GO:0008320; GO:0015405; GO:0008565; GO:0022884; GO:1904680; GO:0015399; GO:0015197; GO:0022891; GO:0042887; GO:0022804; GO:0022892; GO:0022857; GO:0005215; GO:0003674;…	1862.6	1804.7	1933.3	1921.3	1974.2	1867	1998.7	1866.3	1785.3	1846.4	1922.4	1963.4	1873.3	1768.3	1956.1	1893.4	0	1970
BAJ91376.1	predicted protein, partial [Hordeum vulgare subsp. vulgare]	26	35	68,7	Pf00106, Pf01370, Pf05368, Pf08547, Pf08659, Pf13460	[GO:0003824]; GO:0003674; [GO:0016021]; GO:0031224; GO:0044425; GO:0005575; GO:0016020; [GO:0050662]; GO:0048037; GO:0005488; GO:0003674	1736.4	1629.9	2352	2263.7	1678.9	1708	2346.2	2348.6	1584.7	1711.8	2320	2372.1	1598.5	1601.2	2267.3	2210.1	0	1843
CAA40976.1	nitrate reductase [Hordeum vulgare subsp. vulgare]	26	30	101,7	Pf00173, Pf00174, Pf00175, Pf00970, Pf03404	[GO:0006809]; GO:0044271; GO:0046209; GO:1903409; GO:0034641; GO:0044249; GO:0072593; GO:2001057; GO:0009058; GO:0006807; GO:0044237; GO:0008152; GO:0009987; GO:0008150; [GO:0016491]; GO:0003824; GO:0003674; [GO:0020037]; GO:0046906; GO:0097159; GO:1901363; GO:0005488; GO:0003674; [GO:0030151]; GO:0046914; GO:0046872; GO:0043169; GO:0043167; GO:0005488; GO:0003674; [GO:0042128]; GO:0042126; GO:00…	1522.2	1536.3	1624	1619.9	1687.1	1682.1	1634.2	1644.2	1518.1	1446.1	1543.4	1559.6	1577.2	1517.2	1586	1568.2	0	1361
BAJ86388.1	predicted protein [Hordeum vulgare subsp. vulgare]	26	40	80,0	Pf00326, Pf02897	[GO:0004252]; GO:0004175; GO:0008236; GO:0070011; GO:0017171; GO:0008233; GO:0016787; GO:0140096; GO:0003824; GO:0003674; [GO:0006508]; GO:0019538; GO:0043170; GO:0044238; GO:1901564; GO:0071704; GO:0008152; GO:0006807; GO:0008150; [GO:0008236]; GO:0017171; GO:0070011; GO:0016787; GO:0008233; GO:0003824; GO:0140096; GO:0003674; [GO:0070008]; GO:0008236; GO:0008238; GO:0017171; GO:0070011; GO:0016…	1339.3	1330	1415.2	1358.3	1395.8	1364.6	1381.7	1404.9	1340.3	1344.9	1403.9	1427.3	1399.4	1436.9	1418.5	1499.2	0	1381
BAJ99220.1	predicted protein, partial [Hordeum vulgare subsp. vulgare]	26	25	114,2	Pf14443	[GO:0006355]; GO:0006351; GO:0010468; GO:1903506; GO:2000112; GO:0010467; GO:0034645; GO:0097659; GO:0060255; GO:2001141; GO:0010556; GO:0031326; GO:0043170; GO:0009059; GO:0044249; GO:0044260; GO:0032774; GO:0019222; GO:0051252; GO:0009889; GO:0031323; GO:0071704; GO:1901576; GO:0009058; GO:0044237; GO:0016070; GO:0034654; GO:0008152; GO:0050789; GO:0019219; GO:0050794; GO:0009987; GO:0090304; G…	1183.2	1315.8	1442.6	1457.1	1186.5	1203.3	1153.5	1312.1	1266.2	1377.9	1355.5	1479.6	1129.8	1201.9	1250.7	1346.8	1	769
AAN15220.1	plasma membrane P-type proton pump ATPase [Hordeum vulgare subsp. vulgare]	25	37	105,3	Pf00122, Pf00690, Pf00702, Pf12710	[GO:0000166]; GO:0036094; GO:1901265; GO:0005488; GO:0097159; GO:1901363; GO:0003674; [GO:0005524]; GO:0032559; GO:0035639; GO:0030554; GO:0032555; GO:0043168; GO:1901265; GO:0017076; GO:0032553; GO:0043167; GO:0097159; GO:1901363; GO:0000166; GO:0097367; GO:0005488; GO:0036094; GO:0003674; [GO:0006754]; GO:0009152; GO:0009168; GO:0009206; GO:0046034; GO:0006164; GO:0009150; GO:0009260; GO:000912…	3506.9	3575.5	4032.3	3894.4	3320.8	3508.7	3663.6	3905.1	3684.6	3556.9	4225.9	3981.6	3380.8	3426.8	3707	3726.2	15	3229
ANI86426.1	ATPase subunit 1 (mitochondrion) [Hordeum vulgare subsp. vulgare]	25	61	55,3	Pf00006, Pf00306, Pf02874, Pf09378	[GO:0000166]; GO:0036094; GO:1901265; GO:0005488; GO:0097159; GO:1901363; GO:0003674; [GO:0005524]; GO:0032559; GO:0035639; GO:0030554; GO:0032555; GO:0043168; GO:1901265; GO:0017076; GO:0032553; GO:0043167; GO:0097159; GO:1901363; GO:0000166; GO:0097367; GO:0005488; GO:0036094; GO:0003674; [GO:0005739]; GO:0043231; GO:0044444; GO:0043227; GO:0043229; GO:0005737; GO:0044424; GO:0043226; GO:000562…	3065.4	3060.8	2810.8	2831.2	3226.8	3150.9	2849.6	2836.5	3078.9	3061.5	2890.9	2727.2	3074.6	3143.1	2808.6	2683.7	0	4045
BAJ87231.1	predicted protein [Hordeum vulgare subsp. vulgare]	25	53,027139874739	52,5	Pf01747, Pf14306	[GO:0000103]; GO:0006790; GO:0044237; GO:0008152; GO:0009987; GO:0008150; [GO:0004781]; GO:0004779; GO:0070566; GO:0016779; GO:0016772; GO:0016740; GO:0003824; GO:0003674	2829.5	2915.4	3015.4	3118.9	2660.6	2670.3	3019.9	2923.4	2812.7	2885.2	3122.5	3103	2593.8	2684.7	2940	2839.7	4	1648
BAJ89925.1	predicted protein [Hordeum vulgare subsp. vulgare]	25	65	44,2	Pf00573, Pf14374	[GO:0003735]; GO:0005198; GO:0003674; [GO:0005840]; GO:0030529; GO:0043232; GO:0044444; GO:0044424; GO:1990904; GO:0043228; GO:0043229; GO:0005737; GO:0005622; GO:0044464; GO:0032991; GO:0043226; GO:0005575; GO:0005623; [GO:0006412]; GO:0010467; GO:0034645; GO:0043043; GO:0044267; GO:0043170; GO:0009059; GO:0044249; GO:0044260; GO:0006518; GO:0043604; GO:1901566; GO:0019538; GO:0071704; GO:190157…	2820.7	2931.6	2488.1	2700.6	2682	2893.8	2628.8	2834.3	2888.5	2606.1	2431.8	2495.4	2540.6	2660.5	2604	2592.4	6	2330
ABE41789.1	glucose-6-phosphate isomerase [Hordeum vulgare]	25	44	62,2	Pf00342	[GO:0004347]; GO:0016861; GO:0016860; GO:0016853; GO:0003824; GO:0003674; [GO:0006094]; GO:0006006; GO:0019319; GO:0019318; GO:0046364; GO:0005996; GO:0016051; GO:0044283; GO:0005975; GO:0044281; GO:1901576; GO:0009058; GO:0044238; GO:0071704; GO:0008152; GO:0008150; [GO:0006096]; GO:0006090; GO:0006757; GO:0016052; GO:0046496; GO:0032787; GO:0006091; GO:0006165; GO:0046031; GO:0046034; GO:000597…	2519.6	2432.5	2588.7	2577.1	2245.5	2270.2	2400.5	2500.2	2330	2284	2482.4	2428.1	2206.6	2150.4	2370.4	2309.5	0	1382
AFV80089.1	plastid starch phosphorylase, partial [Hordeum vulgare]	25	36	97,9	Pf00343	[GO:0004645]; GO:0016758; GO:0016757; GO:0016740; GO:0003824; GO:0003674; [GO:0005975]; GO:0044238; GO:0071704; GO:0008152; GO:0008150; [GO:0008184]; GO:0004645; GO:0016758; GO:0016757; GO:0016740; GO:0003824; GO:0003674; [GO:0016740]; GO:0003824; GO:0003674; [GO:0016757]; GO:0016740; GO:0003824; GO:0003674; [GO:0030170]; GO:0043168; GO:0048037; GO:0070279; GO:0043167; GO:0005488; GO:0019842; GO:…	2372.8	2390.1	1458.6	1613.4	2137.7	2234.7	1539	1530.6	2217.9	2296.9	1445.3	1488.8	2322.9	2135.2	1527	1502.6	0	2010
AGV98910.1	plastidal phosphorylase, partial [Hordeum vulgare subsp. vulgare]	25	37	92,4	Pf00343	[GO:0004645]; GO:0016758; GO:0016757; GO:0016740; GO:0003824; GO:0003674; [GO:0005975]; GO:0044238; GO:0071704; GO:0008152; GO:0008150; [GO:0008184]; GO:0004645; GO:0016758; GO:0016757; GO:0016740; GO:0003824; GO:0003674; [GO:0016740]; GO:0003824; GO:0003674; [GO:0016757]; GO:0016740; GO:0003824; GO:0003674; [GO:0030170]; GO:0043168; GO:0048037; GO:0070279; GO:0043167; GO:0005488; GO:0019842; GO:…	2339.2	2378.3	1430	1588.5	2134.9	2217.5	1529.9	1502.8	2220.2	2273.5	1405.9	1458.8	2305	2124.9	1510	1469.4	0	1973
BAJ96195.1	predicted protein [Hordeum vulgare subsp. vulgare]	25	21	122,8	Pf00400, Pf03154, Pf03326, Pf05109, Pf05539, Pf07223, Pf08801, Pf09770, Pf12931, Pf15279	[GO:0005515]; GO:0005488; GO:0003674; [GO:0006355]; GO:0006351; GO:0010468; GO:1903506; GO:2000112; GO:0010467; GO:0034645; GO:0097659; GO:0060255; GO:2001141; GO:0010556; GO:0031326; GO:0043170; GO:0009059; GO:0044249; GO:0044260; GO:0032774; GO:0019222; GO:0051252; GO:0009889; GO:0031323; GO:0071704; GO:1901576; GO:0009058; GO:0044237; GO:0016070; GO:0034654; GO:0008152; GO:0050789; GO:0019219;…	2276.1	2220.7	2216.3	2129.6	2238.4	2335.1	2202.6	2303.6	2448.6	2260.2	2290.5	2223.5	2391.6	2353.8	2313.2	2252.4	0	1327
BAJ85560.1	predicted protein [Hordeum vulgare subsp. vulgare]	25	21	122,7	Pf00400, Pf03154, Pf03326, Pf05109, Pf05539, Pf07223, Pf08801, Pf09770, Pf12931, Pf15279	[GO:0005515]; GO:0005488; GO:0003674; [GO:0006355]; GO:0006351; GO:0010468; GO:1903506; GO:2000112; GO:0010467; GO:0034645; GO:0097659; GO:0060255; GO:2001141; GO:0010556; GO:0031326; GO:0043170; GO:0009059; GO:0044249; GO:0044260; GO:0032774; GO:0019222; GO:0051252; GO:0009889; GO:0031323; GO:0071704; GO:1901576; GO:0009058; GO:0044237; GO:0016070; GO:0034654; GO:0008152; GO:0050789; GO:0019219;…	2276.1	2220.7	2216.3	2129.6	2238.4	2335.1	2202.6	2303.6	2448.6	2260.2	2290.5	2223.5	2391.6	2353.8	2313.2	2252.4	0	1327
BAJ95166.1	predicted protein [Hordeum vulgare subsp. vulgare]	25	32	65,4	Pf00406, Pf05191, Pf09353, Pf13207	[GO:0004017]; GO:0016776; GO:0019201; GO:0016772; GO:0019205; GO:0016740; GO:0016301; GO:0003824; GO:0003674; [GO:0005524]; GO:0032559; GO:0035639; GO:0030554; GO:0032555; GO:0043168; GO:1901265; GO:0017076; GO:0032553; GO:0043167; GO:0097159; GO:1901363; GO:0000166; GO:0097367; GO:0005488; GO:0036094; GO:0003674; [GO:0006139]; GO:0006725; GO:0034641; GO:0044238; GO:0046483; GO:1901360; GO:004423…	2194.1	2169.3	2771.5	2685.6	2157.5	2199.9	2696.5	2749.6	2085.2	2156.5	2707	2658.9	2078.3	2055.4	2595.5	2450.2	1	1149
BAJ94908.1	predicted protein [Hordeum vulgare subsp. vulgare]	25	39	63,3	Pf00152, Pf00458, Pf01336	[GO:0000166]; GO:0036094; GO:1901265; GO:0005488; GO:0097159; GO:1901363; GO:0003674; [GO:0003676]; GO:0097159; GO:1901363; GO:0005488; GO:0003674; [GO:0004812]; GO:0140101; GO:0140098; GO:0003824; GO:0003674; [GO:0004816]; GO:0004812; GO:0140101; GO:0140098; GO:0003824; GO:0003674; [GO:0005524]; GO:0032559; GO:0035639; GO:0030554; GO:0032555; GO:0043168; GO:1901265; GO:0017076; GO:0032553; GO:00…	2186.7	2171.6	1395.3	1413.6	2361.8	2199.4	1414.2	1325	2212.8	2181.9	1373.7	1389	2227.4	2139.9	1395.1	1365.6	1	1269
BAJ93888.1	predicted protein [Hordeum vulgare subsp. vulgare]	25	33	97,9	Pf01433, Pf11838, Pf13485	[GO:0004177]; GO:0008238; GO:0070011; GO:0008233; GO:0016787; GO:0140096; GO:0003824; GO:0003674; [GO:0006508]; GO:0019538; GO:0043170; GO:0044238; GO:1901564; GO:0071704; GO:0008152; GO:0006807; GO:0008150; [GO:0008233]; GO:0016787; GO:0140096; GO:0003824; GO:0003674; [GO:0008237]; GO:0070011; GO:0008233; GO:0016787; GO:0140096; GO:0003824; GO:0003674; [GO:0008270]; GO:0046914; GO:0046872; GO:00…	2162.5	2167.9	1829.3	1815.3	2207.1	2170.4	1922.3	1798.4	2260.3	2287.9	1890.4	1954.6	2344.2	2407	1929.6	1982.6	0	1277
BAJ93320.1	predicted protein [Hordeum vulgare subsp. vulgare]	25	33	97,8	Pf01433, Pf11838, Pf13485	[GO:0004177]; GO:0008238; GO:0070011; GO:0008233; GO:0016787; GO:0140096; GO:0003824; GO:0003674; [GO:0006508]; GO:0019538; GO:0043170; GO:0044238; GO:1901564; GO:0071704; GO:0008152; GO:0006807; GO:0008150; [GO:0008233]; GO:0016787; GO:0140096; GO:0003824; GO:0003674; [GO:0008237]; GO:0070011; GO:0008233; GO:0016787; GO:0140096; GO:0003824; GO:0003674; [GO:0008270]; GO:0046914; GO:0046872; GO:00…	2162.5	2167.9	1829.3	1815.3	2207.1	2170.4	1922.3	1798.4	2260.3	2287.9	1890.4	1954.6	2344.2	2407	1929.6	1982.6	7	1277
BAJ88165.1	predicted protein, partial [Hordeum vulgare subsp. vulgare]	25	56	31,5	Pf00141	[GO:0004601]; GO:0016209; GO:0016684; GO:0003674; GO:0016491; GO:0003824; [GO:0006979]; GO:0006950; GO:0050896; GO:0008150; [GO:0016020]; GO:0005575; [GO:0016021]; GO:0031224; GO:0044425; GO:0005575; GO:0016020; [GO:0020037]; GO:0046906; GO:0097159; GO:1901363; GO:0005488; GO:0003674; [GO:0055114]; GO:0008152; GO:0008150; [GO:0098869]; GO:1990748; GO:0009987; GO:0097237; GO:0098754; GO:0008150; G…	1826.6	1980.8	2744.1	2719.7	1918.8	1971	2925.3	2587	1980.8	1884.1	2715.4	2585.1	2023.4	2053.2	2770.3	2789.4	0	805
BAJ96638.1	predicted protein [Hordeum vulgare subsp. vulgare]	25	50,54704595186	49,9	Pf00155	[GO:0003824]; GO:0003674; [GO:0004069]; GO:0008483; GO:0016769; GO:0016740; GO:0003824; GO:0003674; [GO:0006520]; GO:0019752; GO:0044238; GO:1901564; GO:0043436; GO:0008152; GO:0006807; GO:0071704; GO:0006082; GO:0008150; GO:0044237; GO:0044281; GO:0009987; [GO:0008483]; GO:0016769; GO:0016740; GO:0003824; GO:0003674; [GO:0009058]; GO:0008152; GO:0008150; [GO:0009409]; GO:0006950; GO:0009266; GO:…	1703.1	1676.7	1816.4	1811.6	1610.4	1723.4	1945.3	1963.5	1644.9	1603.1	1860.6	1788.6	1659.8	1710.6	1827.2	1915.9	0	1478
BAJ92741.1	predicted protein [Hordeum vulgare subsp. vulgare]	25	50,54704595186	49,9	Pf00155	[GO:0003824]; GO:0003674; [GO:0004069]; GO:0008483; GO:0016769; GO:0016740; GO:0003824; GO:0003674; [GO:0006520]; GO:0019752; GO:0044238; GO:1901564; GO:0043436; GO:0008152; GO:0006807; GO:0071704; GO:0006082; GO:0008150; GO:0044237; GO:0044281; GO:0009987; [GO:0008483]; GO:0016769; GO:0016740; GO:0003824; GO:0003674; [GO:0009058]; GO:0008152; GO:0008150; [GO:0009409]; GO:0006950; GO:0009266; GO:…	1703.1	1676.7	1816.4	1811.6	1610.4	1723.4	1945.3	1963.5	1644.9	1603.1	1860.6	1788.6	1659.8	1710.6	1827.2	1915.9	0	1478
BAJ87789.1	predicted protein [Hordeum vulgare subsp. vulgare]	25	47	58,5	Pf00675, Pf05193, Pf08367	[GO:0003824]; GO:0003674; [GO:0004222]; GO:0004175; GO:0008237; GO:0070011; GO:0008233; GO:0016787; GO:0140096; GO:0003824; GO:0003674; [GO:0006508]; GO:0019538; GO:0043170; GO:0044238; GO:1901564; GO:0071704; GO:0008152; GO:0006807; GO:0008150; [GO:0046872]; GO:0043169; GO:0043167; GO:0005488; GO:0003674	1500.1	1483.7	1891.8	1954.3	1490	1481.3	1794.2	1772	1583	1586.5	1932.2	1906	1526.8	1472.4	1878.5	1826.4	0	1895
BAJ93608.1	predicted protein [Hordeum vulgare subsp. vulgare]	25	23	112,9	Pf00675, Pf05193	[GO:0003824]; GO:0003674; [GO:0004222]; GO:0004175; GO:0008237; GO:0070011; GO:0008233; GO:0016787; GO:0140096; GO:0003824; GO:0003674; [GO:0006508]; GO:0019538; GO:0043170; GO:0044238; GO:1901564; GO:0071704; GO:0008152; GO:0006807; GO:0008150; [GO:0046872]; GO:0043169; GO:0043167; GO:0005488; GO:0003674	1485.1	1461.9	1666.1	1596.2	1569.9	1565.3	1775.6	1692.3	1553.1	1590.5	1775.4	1696.3	1709.6	1630.3	1813.2	1748.4	0	775
BAJ87476.1	predicted protein [Hordeum vulgare subsp. vulgare]	25	56	47,5	Pf00262	[GO:0005509]; GO:0046872; GO:0043169; GO:0043167; GO:0005488; GO:0003674; [GO:0005515]; GO:0005488; GO:0003674; [GO:0005783]; GO:0012505; GO:0043231; GO:0044444; GO:0044464; GO:0043227; GO:0043229; GO:0005737; GO:0044424; GO:0005575; GO:0005623; GO:0043226; GO:0005622; [GO:0006457]; GO:0009987; GO:0008150; [GO:0051082]; GO:0005515; GO:0005488; GO:0003674	1420.4	1513.4	2510.5	2264.3	1520.3	1506.2	2288.7	2246.7	1869.7	1764.7	2617.8	2500.8	1842.9	1898.3	2583.2	2585	0	1288
BAJ92038.1	predicted protein [Hordeum vulgare subsp. vulgare]	25	56	47,6	Pf00262	[GO:0005509]; GO:0046872; GO:0043169; GO:0043167; GO:0005488; GO:0003674; [GO:0005515]; GO:0005488; GO:0003674; [GO:0005783]; GO:0012505; GO:0043231; GO:0044444; GO:0044464; GO:0043227; GO:0043229; GO:0005737; GO:0044424; GO:0005575; GO:0005623; GO:0043226; GO:0005622; [GO:0006457]; GO:0009987; GO:0008150; [GO:0051082]; GO:0005515; GO:0005488; GO:0003674	1420.4	1513.4	2510.5	2264.3	1520.3	1506.2	2288.7	2246.7	1869.7	1764.7	2617.8	2500.8	1842.9	1898.3	2583.2	2585	0	1288
AAA32948.1	calreticulin, partial [Hordeum vulgare subsp. vulgare]	25	57	47,0	Pf00262	[GO:0005509]; GO:0046872; GO:0043169; GO:0043167; GO:0005488; GO:0003674; [GO:0005515]; GO:0005488; GO:0003674; [GO:0005783]; GO:0012505; GO:0043231; GO:0044444; GO:0044464; GO:0043227; GO:0043229; GO:0005737; GO:0044424; GO:0005575; GO:0005623; GO:0043226; GO:0005622; [GO:0006457]; GO:0009987; GO:0008150; [GO:0051082]; GO:0005515; GO:0005488; GO:0003674	1420.4	1513.4	2510.5	2264.3	1520.3	1506.2	2288.7	2246.7	1869.7	1764.7	2617.8	2500.8	1842.9	1898.3	2583.2	2585	0	1288
AAA32949.1	calreticulin, partial [Hordeum vulgare subsp. vulgare]	25	56	47,3	Pf00262	[GO:0005509]; GO:0046872; GO:0043169; GO:0043167; GO:0005488; GO:0003674; [GO:0005515]; GO:0005488; GO:0003674; [GO:0005783]; GO:0012505; GO:0043231; GO:0044444; GO:0044464; GO:0043227; GO:0043229; GO:0005737; GO:0044424; GO:0005575; GO:0005623; GO:0043226; GO:0005622; [GO:0006457]; GO:0009987; GO:0008150; [GO:0051082]; GO:0005515; GO:0005488; GO:0003674	1420.4	1513.4	2510.5	2264.3	1520.3	1506.2	2288.7	2246.7	1869.7	1764.7	2617.8	2500.8	1842.9	1898.3	2583.2	2585	0	1288
BAJ98256.1	predicted protein [Hordeum vulgare subsp. vulgare]	25	30	76,1	Pf00587, Pf03129, Pf07973	[GO:0000166]; GO:0036094; GO:1901265; GO:0005488; GO:0097159; GO:1901363; GO:0003674; [GO:0004812]; GO:0140101; GO:0140098; GO:0003824; GO:0003674; [GO:0004829]; GO:0004812; GO:0140101; GO:0140098; GO:0003824; GO:0003674; [GO:0005524]; GO:0032559; GO:0035639; GO:0030554; GO:0032555; GO:0043168; GO:1901265; GO:0017076; GO:0032553; GO:0043167; GO:0097159; GO:1901363; GO:0000166; GO:0097367; GO:0005…	1353.8	1400.7	1547.5	1495.8	1371.2	1310.5	1458.8	1385.5	1374.6	1366.1	1520.4	1495.9	1368.9	1266.7	1479	1413.8	0	769
BAK07624.1	predicted protein [Hordeum vulgare subsp. vulgare]	25	22	141,1	Pf01576, Pf03234, Pf05557, Pf06160, Pf12763, Pf13202, Pf13499, Pf13833	[GO:0000921]; GO:0031106; GO:0043623; GO:0070925; GO:0032185; GO:0006461; GO:0034622; GO:0006996; GO:0022607; GO:0007010; GO:0065003; GO:0070271; GO:0071822; GO:0016043; GO:0044085; GO:0043933; GO:0009987; GO:0071840; GO:0008150; [GO:0003774]; GO:0017111; GO:0016462; GO:0016818; GO:0016817; GO:0016787; GO:0003824; GO:0003674; [GO:0005509]; GO:0046872; GO:0043169; GO:0043167; GO:0005488; GO:000367…	1070.9	1080.8	1506.5	1508.4	1111.4	1078.8	1534.2	1591.8	1091.9	1115.3	1522.4	1595.3	1169.3	1131.3	1627.3	1552.9	1	1324
BAJ88744.1	predicted protein, partial [Hordeum vulgare subsp. vulgare]	25	26	98,5	Pf00012	[GO:0000166]; GO:0036094; GO:1901265; GO:0005488; GO:0097159; GO:1901363; GO:0003674; [GO:0005524]; GO:0032559; GO:0035639; GO:0030554; GO:0032555; GO:0043168; GO:1901265; GO:0017076; GO:0032553; GO:0043167; GO:0097159; GO:1901363; GO:0000166; GO:0097367; GO:0005488; GO:0036094; GO:0003674; [GO:0016021]; GO:0031224; GO:0044425; GO:0005575; GO:0016020	966.9	961.3	1063.5	975.8	1048.2	999.2	1031.7	1013.9	1192.1	1210.7	1175.7	1191.3	1375.8	1260.2	1281.7	1321.4	0	765
BAJ91305.1	predicted protein [Hordeum vulgare subsp. vulgare]	24	61	71,1	Pf00012, Pf06723	[GO:0000166]; GO:0036094; GO:1901265; GO:0005488; GO:0097159; GO:1901363; GO:0003674; [GO:0000902]; GO:0032989; GO:0009653; GO:0016043; GO:0048869; GO:0032502; GO:0048856; GO:0009987; GO:0071840; GO:0008150; [GO:0005524]; GO:0032559; GO:0035639; GO:0030554; GO:0032555; GO:0043168; GO:1901265; GO:0017076; GO:0032553; GO:0043167; GO:0097159; GO:1901363; GO:0000166; GO:0097367; GO:0005488; GO:003609…	6919.6	6663.9	6390.9	6301.6	6634.1	7447.6	6509.8	7030.3	6772.6	6231.6	6417.2	5976.9	6770.6	6880	6463.1	6446.6	25	4395
BAJ90885.1	predicted protein [Hordeum vulgare subsp. vulgare]	24	75	42,7	Pf00044, Pf02800	[GO:0004028]; GO:0016620; GO:0016903; GO:0016491; GO:0003824; GO:0003674; [GO:0006006]; GO:0019318; GO:0005996; GO:0005975; GO:0044281; GO:0044238; GO:0071704; GO:0008152; GO:0008150; [GO:0016491]; GO:0003824; GO:0003674; [GO:0016620]; GO:0016903; GO:0016491; GO:0003824; GO:0003674; [GO:0018472]; GO:0016620; GO:0016903; GO:0016491; GO:0003824; GO:0003674; [GO:0018473]; GO:0016620; GO:0016903; GO:…	5952.7	5992.1	7111	7113.7	5451.8	5921	7049.1	7109.5	5977.7	5517.9	7494.9	6808	5458.6	6267.5	6938.2	7499.5	0	9606
BAJ88466.1	predicted protein [Hordeum vulgare subsp. vulgare]	24	69	37,9	Pf00274	[GO:0003824]; GO:0003674; [GO:0004332]; GO:0016832; GO:0016830; GO:0016829; GO:0003824; GO:0003674; [GO:0006096]; GO:0006090; GO:0006757; GO:0016052; GO:0046496; GO:0032787; GO:0006091; GO:0006165; GO:0046031; GO:0046034; GO:0005975; GO:1901575; GO:0019362; GO:0019752; GO:0044237; GO:0009132; GO:0046939; GO:0009150; GO:0009167; GO:0009179; GO:0009205; GO:0044238; GO:0071704; GO:0009056; GO:000673…	5053	4452.8	4974.2	4806.7	4196.6	5022.8	4964.5	5469.4	4290.3	4075.9	4694.8	4517.7	4091.4	4000.4	4603.2	4378.9	4	3784
BAK07537.1	predicted protein [Hordeum vulgare subsp. vulgare]	24	93	16,2			4943.9	4989.9	4032.4	4164.6	5094.4	5490	4479.6	4481.8	4859.6	4159.1	4016.8	3531.8	4759.2	5043.3	4134.1	4158.9	0	1874
BAJ92898.1	predicted protein [Hordeum vulgare subsp. vulgare]	24	36	62,2	Pf01450, Pf07991	[GO:0004455]; GO:0016616; GO:0016614; GO:0016491; GO:0003824; GO:0003674; [GO:0008652]; GO:0006520; GO:0046394; GO:1901566; GO:0019752; GO:0044238; GO:1901564; GO:0016053; GO:1901576; GO:0043436; GO:0008152; GO:0006807; GO:0071704; GO:0006082; GO:0044249; GO:0044283; GO:0009058; GO:0008150; GO:0044237; GO:0044281; GO:0009987; [GO:0009082]; GO:0008652; GO:0009081; GO:0006520; GO:0046394; GO:190156…	4064.5	3671.4	3860.6	4098.1	3389	3464.1	3904.7	3958.6	3523.7	3358.9	3634	3633.3	3285.3	3141.5	3629.8	3499.4	0	3141
BAJ99064.1	predicted protein [Hordeum vulgare subsp. vulgare]	24	62	42,0	Pf00389, Pf02826	[GO:0008152]; GO:0008150; [GO:0016491]; GO:0003824; GO:0003674; [GO:0016616]; GO:0016614; GO:0016491; GO:0003824; GO:0003674; [GO:0051287]; GO:0000166; GO:0050662; GO:0036094; GO:1901265; GO:0048037; GO:0005488; GO:0097159; GO:1901363; GO:0003674; [GO:0055114]; GO:0008152; GO:0008150	3699.4	3789.6	4185.2	4090.7	3876.5	3639.3	4114.1	3878.4	3692.5	3658.9	3940.1	3773	3715.1	3802.7	4045.1	3990.1	0	3217
CAC50884.1	plasma membrane H+-ATPase, partial [Hordeum vulgare subsp. vulgare]	24	47	70,6	Pf00702, Pf12710	[GO:0000166]; GO:0036094; GO:1901265; GO:0005488; GO:0097159; GO:1901363; GO:0003674; [GO:0006754]; GO:0009152; GO:0009168; GO:0009206; GO:0046034; GO:0006164; GO:0009150; GO:0009260; GO:0009127; GO:0009156; GO:0009167; GO:0009145; GO:0009201; GO:0009205; GO:0006163; GO:0009165; GO:0072522; GO:0009259; GO:0046390; GO:0009124; GO:0009126; GO:0009161; GO:0009142; GO:0009144; GO:0009199; GO:0009117;…	3373	3438.7	3815.7	3694.6	3191.2	3396	3487.3	3723.4	3555.2	3427.4	3992.1	3778.3	3277.7	3304.2	3529.2	3552.9	0	3066
BAK04996.1	predicted protein [Hordeum vulgare subsp. vulgare]	24	47	55,7	Pf00883, Pf02789	[GO:0004177]; GO:0008238; GO:0070011; GO:0008233; GO:0016787; GO:0140096; GO:0003824; GO:0003674; [GO:0005622]; GO:0044464; GO:0005575; GO:0005623; [GO:0005737]; GO:0044424; GO:0005622; GO:0044464; GO:0005575; GO:0005623; [GO:0006508]; GO:0019538; GO:0043170; GO:0044238; GO:1901564; GO:0071704; GO:0008152; GO:0006807; GO:0008150; [GO:0008235]; GO:0008237; GO:0008238; GO:0070011; GO:0008233; GO:00…	3309.2	3309.5	3090.3	3015.7	3614.5	3195	3003.5	3026.3	3188.4	3090.8	3101.1	2843.9	3201.5	3178.9	2996.2	3045.1	2	2653
BAK04984.1	predicted protein [Hordeum vulgare subsp. vulgare]	24	49	73,5	Pf00650, Pf03765, Pf13716	[GO:0006810]; GO:0051234; GO:0051179; GO:0008150; [GO:0016021]; GO:0031224; GO:0044425; GO:0005575; GO:0016020	2561.2	2601.4	2470.2	2420	2474.1	2600.8	2462.9	2482.7	2475.6	2424.5	2478.8	2389	2377.5	2375.5	2443.7	2374.5	4	2173
BAJ93457.1	predicted protein [Hordeum vulgare subsp. vulgare]	24	42	51,9	Pf00226, Pf00684, Pf01556	[GO:0005524]; GO:0032559; GO:0035639; GO:0030554; GO:0032555; GO:0043168; GO:1901265; GO:0017076; GO:0032553; GO:0043167; GO:0097159; GO:1901363; GO:0000166; GO:0097367; GO:0005488; GO:0036094; GO:0003674; [GO:0006457]; GO:0009987; GO:0008150; [GO:0009408]; GO:0006950; GO:0009266; GO:0050896; GO:0009628; GO:0008150; [GO:0031072]; GO:0005515; GO:0005488; GO:0003674; [GO:0046872]; GO:0043169; GO:00…	2543	2410.3	1712.9	1707.2	2364.8	2570.3	1740.4	1800.4	2242.8	2216.1	1683.9	1612.9	2317	2302.7	1603.3	1680	0	1269
BAJ85870.1	predicted protein [Hordeum vulgare subsp. vulgare]	24	31	87,0	Pf00293	[GO:0016021]; GO:0031224; GO:0044425; GO:0005575; GO:0016020; [GO:0016787]; GO:0003824; GO:0003674	2173.8	2114.2	1715	1711.7	2031.9	2175.6	1808.1	1764.5	2194	2308.4	1810.5	1765.1	2316.6	2236.3	1817.5	1796.4	0	880
BAJ85751.1	predicted protein [Hordeum vulgare subsp. vulgare]	24	35	60,8	Pf00448, Pf02374, Pf02881, Pf02978, Pf03205, Pf13207, Pf13238	[GO:0003924]; GO:0017111; GO:0016462; GO:0016818; GO:0016817; GO:0016787; GO:0003824; GO:0003674; [GO:0005525]; GO:0032550; GO:0032561; GO:0035639; GO:0001883; GO:0032549; GO:0019001; GO:0032555; GO:0043168; GO:1901265; GO:0001882; GO:0017076; GO:0032553; GO:0043167; GO:0097159; GO:1901363; GO:0036094; GO:0097367; GO:0000166; GO:0005488; GO:0003674; [GO:0006614]; GO:0006613; GO:0045047; GO:000661…	2161.8	2004.1	2372.2	2549.8	1867.3	1907.5	2582.5	2476.2	1768.4	1725.7	2188.2	2275.4	1667.7	1605.8	2359.4	2112.8	0	1055
BAJ94492.1	predicted protein [Hordeum vulgare subsp. vulgare]	24	60	38,1	Pf00190	[GO:0016021]; GO:0031224; GO:0044425; GO:0005575; GO:0016020; [GO:0045735]; GO:0003674	1776.3	1802	1613.7	1624.9	1851.7	1766	1520.7	1597.7	1880.3	1778	1612.3	1647.3	1775	1678.9	1574.5	1592.8	0	1360
BAJ96277.1	predicted protein [Hordeum vulgare subsp. vulgare]	24	42	62,6	Pf00890, Pf01266, Pf01593, Pf03486, Pf07992, Pf13450, Pf13454	[GO:0009507]; GO:0009536; GO:0043231; GO:0044444; GO:0043227; GO:0043229; GO:0005737; GO:0044424; GO:0043226; GO:0005622; GO:0044464; GO:0005575; GO:0005623; [GO:0009509]; GO:0009536; GO:0043231; GO:0044444; GO:0043227; GO:0043229; GO:0005737; GO:0044424; GO:0043226; GO:0005622; GO:0044464; GO:0005575; GO:0005623; [GO:0009536]; GO:0043231; GO:0044444; GO:0043227; GO:0043229; GO:0005737; GO:004442…	1552.5	1613.5	1680.5	1623.1	1669.7	1450.4	1507.7	1475.5	1495.5	1572.4	1532.3	1594.3	1547.8	1505	1536.1	1525.1	0	1229
BAJ89536.1	predicted protein [Hordeum vulgare subsp. vulgare]	24	50	47,5	Pf00262	[GO:0005509]; GO:0046872; GO:0043169; GO:0043167; GO:0005488; GO:0003674; [GO:0005515]; GO:0005488; GO:0003674; [GO:0005783]; GO:0012505; GO:0043231; GO:0044444; GO:0044464; GO:0043227; GO:0043229; GO:0005737; GO:0044424; GO:0005575; GO:0005623; GO:0043226; GO:0005622; [GO:0006457]; GO:0009987; GO:0008150; [GO:0051082]; GO:0005515; GO:0005488; GO:0003674	1400.6	1487.5	2495.7	2246.9	1489.5	1487.2	2278.5	2239.6	1838.9	1732.1	2606.9	2488	1806.1	1817.3	2565.8	2532.2	0	1167
AFI61839.1	starch synthase IIIb [Hordeum vulgare subsp. vulgare]	24	21	143,5	Pf00534, Pf03423, Pf08323, Pf13579, Pf13692	[GO:0004373]; GO:0035251; GO:0008194; GO:0046527; GO:0016757; GO:0016758; GO:0016740; GO:0003824; GO:0003674; [GO:0016021]; GO:0031224; GO:0044425; GO:0005575; GO:0016020; [GO:2001070]; GO:0030247; GO:0001871; GO:0030246; GO:0005488; GO:0003674	1346.3	1306.1	872.2	883	1361.5	1379.4	851.4	937.4	1368.8	1374.8	865.2	889.6	1381.9	1377.1	912.7	885.6	0	892
BAJ97749.1	predicted protein, partial [Hordeum vulgare subsp. vulgare]	24	25	98,5	Pf00012	[GO:0000166]; GO:0036094; GO:1901265; GO:0005488; GO:0097159; GO:1901363; GO:0003674; [GO:0005524]; GO:0032559; GO:0035639; GO:0030554; GO:0032555; GO:0043168; GO:1901265; GO:0017076; GO:0032553; GO:0043167; GO:0097159; GO:1901363; GO:0000166; GO:0097367; GO:0005488; GO:0036094; GO:0003674; [GO:0016021]; GO:0031224; GO:0044425; GO:0005575; GO:0016020	888.9	878.3	1063.5	975.8	957.4	928.2	1031.7	1013.9	1081.7	1097.6	1175.7	1191.3	1244.2	1144.6	1281.7	1321.4	0	765
BAJ90530.1	predicted protein [Hordeum vulgare subsp. vulgare]	23	71	42,6	Pf00044, Pf02800	[GO:0004028]; GO:0016620; GO:0016903; GO:0016491; GO:0003824; GO:0003674; [GO:0006006]; GO:0019318; GO:0005996; GO:0005975; GO:0044281; GO:0044238; GO:0071704; GO:0008152; GO:0008150; [GO:0016491]; GO:0003824; GO:0003674; [GO:0016620]; GO:0016903; GO:0016491; GO:0003824; GO:0003674; [GO:0018472]; GO:0016620; GO:0016903; GO:0016491; GO:0003824; GO:0003674; [GO:0018473]; GO:0016620; GO:0016903; GO:…	5743.2	5800	6803.8	6806.7	5276.7	5746.7	6741	6821.7	5803.3	5295.6	7173.2	6490.7	5249.9	6056.3	6638.3	7190.6	0	8697
BAJ98572.1	predicted protein [Hordeum vulgare subsp. vulgare]	23	64	45,0	Pf00485	[GO:0005524]; GO:0032559; GO:0035639; GO:0030554; GO:0032555; GO:0043168; GO:1901265; GO:0017076; GO:0032553; GO:0043167; GO:0097159; GO:1901363; GO:0000166; GO:0097367; GO:0005488; GO:0036094; GO:0003674; [GO:0005975]; GO:0044238; GO:0071704; GO:0008152; GO:0008150; [GO:0008152]; GO:0008150; [GO:0008974]; GO:0016301; GO:0016773; GO:0016772; GO:0016740; GO:0003824; GO:0003674; [GO:0016301]; GO:00…	4764.9	5089	5099.8	5276.5	4605.7	4702.7	4975.4	5229	4647.2	4467.9	5322.7	4744.4	4338.2	4836.2	4702.7	4801.1	0	3575
BAJ89855.1	predicted protein [Hordeum vulgare subsp. vulgare]	23	33	62,2	Pf01450, Pf07991	[GO:0004455]; GO:0016616; GO:0016614; GO:0016491; GO:0003824; GO:0003674; [GO:0008652]; GO:0006520; GO:0046394; GO:1901566; GO:0019752; GO:0044238; GO:1901564; GO:0016053; GO:1901576; GO:0043436; GO:0008152; GO:0006807; GO:0071704; GO:0006082; GO:0044249; GO:0044283; GO:0009058; GO:0008150; GO:0044237; GO:0044281; GO:0009987; [GO:0009082]; GO:0008652; GO:0009081; GO:0006520; GO:0046394; GO:190156…	4002.1	3615.8	3801.7	4038.1	3345.3	3419.7	3839.2	3893.4	3477.6	3314.2	3569.3	3562.5	3251.6	3091.1	3572.5	3432.9	0	2850
BAK00392.1	predicted protein [Hordeum vulgare subsp. vulgare]	23	56	44,3	Pf01571, Pf08669	[GO:0004047]; GO:0008168; GO:0016741; GO:0016740; GO:0003824; GO:0003674; [GO:0005739]; GO:0043231; GO:0044444; GO:0043227; GO:0043229; GO:0005737; GO:0044424; GO:0043226; GO:0005622; GO:0044464; GO:0005575; GO:0005623; [GO:0006546]; GO:0006544; GO:0009071; GO:0009069; GO:1901606; GO:1901605; GO:0009063; GO:0006520; GO:0046395; GO:1901565; GO:0019752; GO:0044238; GO:1901564; GO:0016054; GO:190157…	3406.5	3340.2	3514.6	3439.3	2942.4	3334.4	3310	3299.6	3229.1	3202	3399.7	3258	3053	3182.6	3111.1	3203	0	3000
BAJ92683.1	predicted protein [Hordeum vulgare subsp. vulgare]	23	45	55,8	Pf00883, Pf02789	[GO:0004177]; GO:0008238; GO:0070011; GO:0008233; GO:0016787; GO:0140096; GO:0003824; GO:0003674; [GO:0005622]; GO:0044464; GO:0005575; GO:0005623; [GO:0005737]; GO:0044424; GO:0005622; GO:0044464; GO:0005575; GO:0005623; [GO:0006508]; GO:0019538; GO:0043170; GO:0044238; GO:1901564; GO:0071704; GO:0008152; GO:0006807; GO:0008150; [GO:0008235]; GO:0008237; GO:0008238; GO:0070011; GO:0008233; GO:00…	3216.9	3212.9	2898	2808.3	3525.1	3108	2782.3	2840.1	3084.4	3002.4	2897.3	2659.1	3101.9	3080.5	2768.7	2838	0	2417
BAJ85518.1	predicted protein [Hordeum vulgare subsp. vulgare]	23	39	58,7	Pf01764	[GO:0006629]; GO:0044238; GO:0071704; GO:0008152; GO:0008150; [GO:0016021]; GO:0031224; GO:0044425; GO:0005575; GO:0016020; [GO:0016787]; GO:0003824; GO:0003674	3032.9	2606.7	3376.2	2961	3240.7	2737.5	3210.3	3004.7	3278.1	3708.2	2850.8	4034.2	3303	2879	3629.3	3213.5	0	1606
BAJ90352.1	predicted protein [Hordeum vulgare subsp. vulgare]	23	68	45,8	Pf00180	[GO:0000287]; GO:0046872; GO:0043169; GO:0043167; GO:0005488; GO:0003674; [GO:0004450]; GO:0004448; GO:0016616; GO:0016614; GO:0016491; GO:0003824; GO:0003674; [GO:0006099]; GO:0006101; GO:0009060; GO:0044238; GO:0072350; GO:0045333; GO:0008152; GO:0019752; GO:0015980; GO:0008150; GO:0043436; GO:0006091; GO:0055114; GO:0006082; GO:0044237; GO:0044281; GO:0071704; GO:0009987; [GO:0006102]; GO:0072…	2678.3	2504.5	2463	2359	2948.1	2767	2672.6	2457.4	2487.1	2553	2487.7	2321.2	2807.8	2994.5	2621.8	2615.8	0	2204
BAJ85136.1	predicted protein [Hordeum vulgare subsp. vulgare]	23	68	45,8	Pf00180	[GO:0000287]; GO:0046872; GO:0043169; GO:0043167; GO:0005488; GO:0003674; [GO:0004450]; GO:0004448; GO:0016616; GO:0016614; GO:0016491; GO:0003824; GO:0003674; [GO:0006099]; GO:0006101; GO:0009060; GO:0044238; GO:0072350; GO:0045333; GO:0008152; GO:0019752; GO:0015980; GO:0008150; GO:0043436; GO:0006091; GO:0055114; GO:0006082; GO:0044237; GO:0044281; GO:0071704; GO:0009987; [GO:0006102]; GO:0072…	2678.3	2504.5	2463	2359	2948.1	2767	2672.6	2457.4	2487.1	2553	2487.7	2321.2	2807.8	2994.5	2621.8	2615.8	9	2204
BAJ89734.1	predicted protein [Hordeum vulgare subsp. vulgare]	23	56	40,1	Pf04774		2641.7	2491.3	1989.6	1937.6	2461.1	2629.7	1862.1	2213.2	2701.9	2414.7	1942.6	1903.4	2456.5	2686.7	1895.6	2115.3	1	884
BAJ96363.1	predicted protein [Hordeum vulgare subsp. vulgare]	23	68	38,8	Pf00274	[GO:0003824]; GO:0003674; [GO:0004332]; GO:0016832; GO:0016830; GO:0016829; GO:0003824; GO:0003674; [GO:0006096]; GO:0006090; GO:0006757; GO:0016052; GO:0046496; GO:0032787; GO:0006091; GO:0006165; GO:0046031; GO:0046034; GO:0005975; GO:1901575; GO:0019362; GO:0019752; GO:0044237; GO:0009132; GO:0046939; GO:0009150; GO:0009167; GO:0009179; GO:0009205; GO:0044238; GO:0071704; GO:0009056; GO:000673…	2529.1	2346.5	2016.4	2100.5	2399.3	2706.9	2195.8	2344.3	2488.4	2251.9	2049.9	1920.6	2538.1	2390.9	2125.6	2077.9	0	2863
BAJ96964.1	predicted protein [Hordeum vulgare subsp. vulgare]	23	52	46,9	Pf00270, Pf00271	[GO:0000166]; GO:0036094; GO:1901265; GO:0005488; GO:0097159; GO:1901363; GO:0003674; [GO:0003676]; GO:0097159; GO:1901363; GO:0005488; GO:0003674; [GO:0004386]; GO:0017111; GO:0016462; GO:0016818; GO:0016817; GO:0016787; GO:0003824; GO:0003674; [GO:0005524]; GO:0032559; GO:0035639; GO:0030554; GO:0032555; GO:0043168; GO:1901265; GO:0017076; GO:0032553; GO:0043167; GO:0097159; GO:1901363; GO:0000…	2364.4	2302.4	2758.7	2805.2	2409.6	2212.5	2694.1	2731.3	2230.8	2174.8	2819.9	2702.1	2283.1	2286.4	2759.1	2982.3	0	1931
BAJ89461.1	predicted protein [Hordeum vulgare subsp. vulgare]	23	52	46,9	Pf00270, Pf00271, Pf13245	[GO:0000166]; GO:0036094; GO:1901265; GO:0005488; GO:0097159; GO:1901363; GO:0003674; [GO:0003676]; GO:0097159; GO:1901363; GO:0005488; GO:0003674; [GO:0004386]; GO:0017111; GO:0016462; GO:0016818; GO:0016817; GO:0016787; GO:0003824; GO:0003674; [GO:0005524]; GO:0032559; GO:0035639; GO:0030554; GO:0032555; GO:0043168; GO:1901265; GO:0017076; GO:0032553; GO:0043167; GO:0097159; GO:1901363; GO:0000…	2364.4	2302.4	2758.7	2805.2	2409.6	2212.5	2694.1	2731.3	2230.8	2174.8	2819.9	2702.1	2283.1	2286.4	2759.1	2982.3	0	1931
BAJ85348.1	predicted protein [Hordeum vulgare subsp. vulgare]	23	52	46,9	Pf00270, Pf00271, Pf13245	[GO:0000166]; GO:0036094; GO:1901265; GO:0005488; GO:0097159; GO:1901363; GO:0003674; [GO:0003676]; GO:0097159; GO:1901363; GO:0005488; GO:0003674; [GO:0004386]; GO:0017111; GO:0016462; GO:0016818; GO:0016817; GO:0016787; GO:0003824; GO:0003674; [GO:0005524]; GO:0032559; GO:0035639; GO:0030554; GO:0032555; GO:0043168; GO:1901265; GO:0017076; GO:0032553; GO:0043167; GO:0097159; GO:1901363; GO:0000…	2364.4	2302.4	2758.7	2805.2	2409.6	2212.5	2694.1	2731.3	2230.8	2174.8	2819.9	2702.1	2283.1	2286.4	2759.1	2982.3	1	1931
BAK07558.1	predicted protein [Hordeum vulgare subsp. vulgare]	23	70,976253298153	39,8	Pf00023, Pf12796, Pf13606, Pf13637, Pf13857	[GO:0005515]; GO:0005488; GO:0003674	2063.1	2137.7	2086.3	2275.5	2090.2	2049.2	2290	2319.1	1869.4	1817.9	2002.9	2039.5	1998	2078.6	2132.9	2176.9	0	2827
BAJ91564.1	predicted protein [Hordeum vulgare subsp. vulgare]	23	34,1796875	57,3	Pf00406, Pf05191, Pf09353, Pf13207	[GO:0004017]; GO:0016776; GO:0019201; GO:0016772; GO:0019205; GO:0016740; GO:0016301; GO:0003824; GO:0003674; [GO:0005524]; GO:0032559; GO:0035639; GO:0030554; GO:0032555; GO:0043168; GO:1901265; GO:0017076; GO:0032553; GO:0043167; GO:0097159; GO:1901363; GO:0000166; GO:0097367; GO:0005488; GO:0036094; GO:0003674; [GO:0006139]; GO:0006725; GO:0034641; GO:0044238; GO:0046483; GO:1901360; GO:004423…	1933.8	1899.4	2528.7	2464.8	1896.3	1939.3	2446.8	2525.9	1842	1886.1	2482.9	2434.3	1809.5	1799.5	2376.8	2258.6	0	1034
BAJ92951.1	predicted protein, partial [Hordeum vulgare subsp. vulgare]	23	46	62,1	Pf00384, Pf09326, Pf10588	[GO:0005739]; GO:0043231; GO:0044444; GO:0043227; GO:0043229; GO:0005737; GO:0044424; GO:0043226; GO:0005622; GO:0044464; GO:0005575; GO:0005623; [GO:0005747]; GO:0005746; GO:0045271; GO:0098800; GO:1990204; GO:0005743; GO:0044455; GO:0070469; GO:0030964; GO:0098803; GO:0098796; GO:0098798; GO:0044464; GO:1902494; GO:0019866; GO:0031966; GO:0044425; GO:0044429; GO:0043234; GO:0005575; GO:0005623;…	1681.4	1791.3	1375.9	1414	1772	1642	1343.4	1346.6	1715.3	1740.9	1371.9	1453.1	1704	1685.1	1400.5	1362.4	0	1951
BAK07723.1	predicted protein [Hordeum vulgare subsp. vulgare]	23	26	104,7	Pf00350, Pf01926, Pf05049, Pf08477	[GO:0003824]; GO:0003674; [GO:0005525]; GO:0032550; GO:0032561; GO:0035639; GO:0001883; GO:0032549; GO:0019001; GO:0032555; GO:0043168; GO:1901265; GO:0001882; GO:0017076; GO:0032553; GO:0043167; GO:0097159; GO:1901363; GO:0036094; GO:0097367; GO:0000166; GO:0005488; GO:0003674; [GO:0007264]; GO:0035556; GO:0007165; GO:0007154; GO:0009987; GO:0023052; GO:0050794; GO:0051716; GO:0008150; GO:005078…	1568	1476.1	1432.7	1471.1	1510.8	1429.6	1494.2	1441.2	1390.7	1461.6	1359.1	1464.5	1434.4	1365.3	1456.1	1384	0	1348
BAJ86666.1	predicted protein [Hordeum vulgare subsp. vulgare]	23	25,054704595186	103,1	Pf00534, Pf05667, Pf08323, Pf10174	[GO:0000009]; GO:0000030; GO:0016758; GO:0016757; GO:0016740; GO:0003824; GO:0003674; [GO:0000026]; GO:0000030; GO:0016758; GO:0016757; GO:0016740; GO:0003824; GO:0003674; [GO:0000030]; GO:0016758; GO:0016757; GO:0016740; GO:0003824; GO:0003674; [GO:0000033]; GO:0000030; GO:0016758; GO:0016757; GO:0016740; GO:0003824; GO:0003674; [GO:0001962]; GO:0008378; GO:0016758; GO:0016757; GO:0016740; GO:00…	1519.4	1543.6	961.9	998.2	1480.5	1538.4	948.4	1000.3	1548.1	1609	1002	1001.8	1540.3	1482.8	979.2	929.6	0	439
AAC69753.1	starch branching enzyme IIa [Hordeum vulgare subsp. vulgare]	23	33	83,8	Pf00128, Pf02806, Pf02922, Pf14701	[GO:0003824]; GO:0003674; [GO:0003844]; GO:0016758; GO:0016757; GO:0016740; GO:0003824; GO:0003674; [GO:0004553]; GO:0016798; GO:0016787; GO:0003824; GO:0003674; [GO:0005975]; GO:0044238; GO:0071704; GO:0008152; GO:0008150; [GO:0005978]; GO:0005977; GO:0009250; GO:0006073; GO:0006112; GO:0033692; GO:0044042; GO:0044264; GO:0015980; GO:0000271; GO:0034637; GO:0034645; GO:0005976; GO:0044260; GO:00…	1409.2	1511.3	1349.5	1368	1477.5	1326.5	1298.8	1285.4	1477.4	1456.5	1317.2	1408.2	1444	1301.4	1368.7	1286.9	0	842
CAX51366.1	starch branching enzyme (plastid) [Hordeum vulgare subsp. vulgare]	23	29	92,6	Pf00128, Pf02806, Pf02922, Pf14701	[GO:0003824]; GO:0003674; [GO:0003844]; GO:0016758; GO:0016757; GO:0016740; GO:0003824; GO:0003674; [GO:0004553]; GO:0016798; GO:0016787; GO:0003824; GO:0003674; [GO:0005975]; GO:0044238; GO:0071704; GO:0008152; GO:0008150; [GO:0005978]; GO:0005977; GO:0009250; GO:0006073; GO:0006112; GO:0033692; GO:0044042; GO:0044264; GO:0015980; GO:0000271; GO:0034637; GO:0034645; GO:0005976; GO:0044260; GO:00…	1409.2	1511.3	1349.5	1368	1477.5	1326.5	1298.8	1285.4	1477.4	1456.5	1317.2	1408.2	1444	1301.4	1368.7	1286.9	0	842
BAK04311.1	predicted protein [Hordeum vulgare subsp. vulgare]	23	29	92,6	Pf00128, Pf02806, Pf02922, Pf14701	[GO:0003824]; GO:0003674; [GO:0003844]; GO:0016758; GO:0016757; GO:0016740; GO:0003824; GO:0003674; [GO:0004553]; GO:0016798; GO:0016787; GO:0003824; GO:0003674; [GO:0005975]; GO:0044238; GO:0071704; GO:0008152; GO:0008150; [GO:0005978]; GO:0005977; GO:0009250; GO:0006073; GO:0006112; GO:0033692; GO:0044042; GO:0044264; GO:0015980; GO:0000271; GO:0034637; GO:0034645; GO:0005976; GO:0044260; GO:00…	1409.2	1511.3	1349.5	1368	1477.5	1326.5	1298.8	1285.4	1477.4	1456.5	1317.2	1408.2	1444	1301.4	1368.7	1286.9	0	842
BAJ99253.1	predicted protein [Hordeum vulgare subsp. vulgare]	23	31	89,6	Pf00350, Pf01031, Pf02212	[GO:0000166]; GO:0036094; GO:1901265; GO:0005488; GO:0097159; GO:1901363; GO:0003674; [GO:0003924]; GO:0017111; GO:0016462; GO:0016818; GO:0016817; GO:0016787; GO:0003824; GO:0003674; [GO:0005525]; GO:0032550; GO:0032561; GO:0035639; GO:0001883; GO:0032549; GO:0019001; GO:0032555; GO:0043168; GO:1901265; GO:0001882; GO:0017076; GO:0032553; GO:0043167; GO:0097159; GO:1901363; GO:0036094; GO:009736…	1365.1	1421.6	1195	1189.7	1486.7	1418.9	1255.2	1244.9	1469.7	1488.2	1257.9	1286.7	1492.3	1443.6	1304.5	1267.1	3	839
BAJ98744.1	predicted protein, partial [Hordeum vulgare subsp. vulgare]	23	41	60,5	Pf00118	[GO:0000166]; GO:0036094; GO:1901265; GO:0005488; GO:0097159; GO:1901363; GO:0003674; [GO:0005524]; GO:0032559; GO:0035639; GO:0030554; GO:0032555; GO:0043168; GO:1901265; GO:0017076; GO:0032553; GO:0043167; GO:0097159; GO:1901363; GO:0000166; GO:0097367; GO:0005488; GO:0036094; GO:0003674; [GO:0005737]; GO:0044424; GO:0005622; GO:0044464; GO:0005575; GO:0005623; [GO:0005829]; GO:0044444; GO:0005…	1353.7	1438.2	1850.7	1935.7	1460.7	1381.6	1966.6	2075.8	1330	1404.1	1923.6	1849.4	1456	1436.6	2024.6	2052.6	0	1323
BAJ94961.1	predicted protein [Hordeum vulgare subsp. vulgare]	23	20	132,7	Pf00133, Pf01406, Pf08264, Pf09334	[GO:0000049]; GO:0003723; GO:0003676; GO:0097159; GO:1901363; GO:0005488; GO:0003674; [GO:0000166]; GO:0036094; GO:1901265; GO:0005488; GO:0097159; GO:1901363; GO:0003674; [GO:0002161]; GO:0052689; GO:0140101; GO:0016788; GO:0140098; GO:0016787; GO:0003824; GO:0003674; [GO:0004812]; GO:0140101; GO:0140098; GO:0003824; GO:0003674; [GO:0004822]; GO:0004812; GO:0140101; GO:0140098; GO:0003824; GO:00…	1263.7	1253.3	1105.8	1069.4	1244.5	1210.9	1082.5	1075.7	1241.5	1331	1153.8	1085.4	1323.8	1282.8	1103.7	1133.2	0	1249
BAJ98258.1	predicted protein [Hordeum vulgare subsp. vulgare]	23	33	69,9	Pf00004, Pf00769, Pf00910, Pf01078, Pf03938, Pf05917, Pf07726, Pf08598, Pf11600, Pf12037, Pf13191, Pf13401, Pf13863, Pf13868	[GO:0003723]; GO:0003676; GO:0097159; GO:1901363; GO:0005488; GO:0003674; [GO:0003724]; GO:0004386; GO:0140098; GO:0017111; GO:0003824; GO:0016462; GO:0003674; GO:0016818; GO:0016817; GO:0016787; [GO:0005524]; GO:0032559; GO:0035639; GO:0030554; GO:0032555; GO:0043168; GO:1901265; GO:0017076; GO:0032553; GO:0043167; GO:0097159; GO:1901363; GO:0000166; GO:0097367; GO:0005488; GO:0036094; GO:000367…	1223.3	1210.6	1922.4	1958.3	1372.9	1335.4	1926.7	2116	1241.4	1247.1	1903.4	1955.7	1306.4	1220	2004	1870.4	3	802
BAK06128.1	predicted protein [Hordeum vulgare subsp. vulgare]	23	53	43,7	Pf06273	[GO:0003743]; GO:0008135; GO:0003723; GO:0003676; GO:0097159; GO:1901363; GO:0005488; GO:0003674; [GO:0006413]; GO:0006412; GO:0044237; GO:0010467; GO:0034645; GO:0043043; GO:0044267; GO:0008152; GO:0009987; GO:0043170; GO:0009059; GO:0044249; GO:0044260; GO:0006518; GO:0043604; GO:1901566; GO:0019538; GO:0008150; GO:0071704; GO:1901576; GO:0009058; GO:0043603; GO:1901564; GO:0044271; GO:0044238;…	1165.5	1168.9	930.4	947	1222.8	1281.5	1044.5	1104.1	1208.9	1175.9	967.9	970.2	1277.3	1221.9	1130.3	1102.1	0	661
BAK08115.1	predicted protein [Hordeum vulgare subsp. vulgare]	23	32	78,4	Pf03109, Pf06176	[GO:0004672]; GO:0016301; GO:0016773; GO:0140096; GO:0016772; GO:0003824; GO:0016740; GO:0003674; [GO:0005524]; GO:0032559; GO:0035639; GO:0030554; GO:0032555; GO:0043168; GO:1901265; GO:0017076; GO:0032553; GO:0043167; GO:0097159; GO:1901363; GO:0000166; GO:0097367; GO:0005488; GO:0036094; GO:0003674; [GO:0006468]; GO:0006464; GO:0016310; GO:0036211; GO:0044267; GO:0006796; GO:0019538; GO:004341…	1160.9	1209	1115.1	1081.4	1261.4	1122.4	959.8	902.5	1199.8	1274.2	1071.2	1100.8	1118.6	1158.7	1000.2	1003.7	0	800
ASD42800.1	photosystem II CP43 chlorophyll apoprotein (chloroplast) [Hordeum vulgare]	22	35	52,1	Pf00421	[GO:0009507]; GO:0009536; GO:0043231; GO:0044444; GO:0043227; GO:0043229; GO:0005737; GO:0044424; GO:0043226; GO:0005622; GO:0044464; GO:0005575; GO:0005623; [GO:0009521]; GO:0034357; GO:0044436; GO:0098796; GO:0016020; GO:0009579; GO:0044424; GO:0043234; GO:0044425; GO:0005575; GO:0005622; GO:0044464; GO:0032991; GO:0005623; [GO:0009523]; GO:0009521; GO:0034357; GO:0044436; GO:0098796; GO:001602…	4406.4	4660.2	4444.3	4517.4	4655.6	4326.7	4221.8	4116.9	4467.6	4642.9	4447.5	4412.5	4494.6	4737.6	4221.8	4587.1	0	5430
P18492.3	RecName: Full=Glutamate-1-semialdehyde 2,1-aminomutase, chloroplastic; Short=GSA; AltName: Full=Glutamate-1-semialdehyde aminotransferase; Short=GSA-AT; Flags: Precursor	22	45	49,5	Pf00202	[GO:0003824]; GO:0003674; [GO:0006779]; GO:0006778; GO:0033014; GO:0051188; GO:0033013; GO:0051186; GO:0018130; GO:0019438; GO:0044271; GO:1901362; GO:1901566; GO:0044249; GO:0006725; GO:0046483; GO:1901360; GO:1901564; GO:0044237; GO:0034641; GO:1901576; GO:0009058; GO:0071704; GO:0006807; GO:0008152; GO:0009987; GO:0008150; [GO:0006782]; GO:0006779; GO:0006783; GO:0046501; GO:0006778; GO:003301…	3062.9	2848.8	2892.2	3014.8	2871.3	2990.9	2847.8	3052.7	2658.2	2607	2653.3	2715.5	2536.5	2576.7	2699	2635.1	1	2727
BAJ97674.1	predicted protein [Hordeum vulgare subsp. vulgare]	22	62	39,4	Pf01747, Pf14306	[GO:0000103]; GO:0006790; GO:0044237; GO:0008152; GO:0009987; GO:0008150; [GO:0004781]; GO:0004779; GO:0070566; GO:0016779; GO:0016772; GO:0016740; GO:0003824; GO:0003674	2518.1	2585.6	2714.5	2799.4	2360.7	2370.9	2678.2	2544.1	2513.1	2571.7	2807.4	2774.6	2308.6	2408.8	2584.7	2513	0	1512
BAJ84883.1	predicted protein [Hordeum vulgare subsp. vulgare]	22	41	51,8		[GO:0016021]; GO:0031224; GO:0044425; GO:0005575; GO:0016020	2039.6	1872.2	2044.5	2111.7	1874.5	1928.6	2247.2	2145.7	1784.2	1788.9	2007.2	2056.3	1901.6	1943.6	2122.6	2258.8	0	2550
BAJ86343.1	predicted protein [Hordeum vulgare subsp. vulgare]	22	31	62,4	Pf00069, Pf01636, Pf07714	[GO:0004672]; GO:0016301; GO:0016773; GO:0140096; GO:0016772; GO:0003824; GO:0016740; GO:0003674; [GO:0004674]; GO:0004672; GO:0016301; GO:0016773; GO:0140096; GO:0016772; GO:0003824; GO:0016740; GO:0003674; [GO:0005524]; GO:0032559; GO:0035639; GO:0030554; GO:0032555; GO:0043168; GO:1901265; GO:0017076; GO:0032553; GO:0043167; GO:0097159; GO:1901363; GO:0000166; GO:0097367; GO:0005488; GO:003609…	2031.7	1992.6	2522.9	2465.8	2082.6	1918.2	2474.3	2357.8	1956.4	1891.1	2460.4	2401.2	1880.9	1837.5	2339.3	2285.4	0	1225
BAJ97937.1	predicted protein [Hordeum vulgare subsp. vulgare]	22	46	57,3	Pf00118	[GO:0000166]; GO:0036094; GO:1901265; GO:0005488; GO:0097159; GO:1901363; GO:0003674; [GO:0005524]; GO:0032559; GO:0035639; GO:0030554; GO:0032555; GO:0043168; GO:1901265; GO:0017076; GO:0032553; GO:0043167; GO:0097159; GO:1901363; GO:0000166; GO:0097367; GO:0005488; GO:0036094; GO:0003674; [GO:0005737]; GO:0044424; GO:0005622; GO:0044464; GO:0005575; GO:0005623; [GO:0006457]; GO:0009987; GO:0008…	1906.2	1793.8	1296.2	1333.5	1854.8	1871.8	1318.3	1384.8	1819	1748.7	1306.9	1323.4	1884.9	1833.7	1362.6	1301	0	1024
BAJ96687.1	predicted protein [Hordeum vulgare subsp. vulgare]	22	32	60,1	Pf05918	[GO:0005488]; GO:0003674	1745	1769.4	1623.2	1718.7	1828.7	1823.9	1700.8	1699.1	1792.1	1785.9	1688.4	1690.5	1778.4	1655.9	1607.1	1606	0	678
BAJ95063.1	predicted protein [Hordeum vulgare subsp. vulgare]	22	50	43,4	Pf01218	[GO:0004109]; GO:0016634; GO:0016627; GO:0016491; GO:0003824; GO:0003674; [GO:0006779]; GO:0006778; GO:0033014; GO:0051188; GO:0033013; GO:0051186; GO:0018130; GO:0019438; GO:0044271; GO:1901362; GO:1901566; GO:0044249; GO:0006725; GO:0046483; GO:1901360; GO:1901564; GO:0044237; GO:0034641; GO:1901576; GO:0009058; GO:0071704; GO:0006807; GO:0008152; GO:0009987; GO:0008150; [GO:0055114]; GO:000815…	1699.8	1606.7	1832.3	1866.3	1639.8	1617.1	1880.8	1911.6	1597.9	1552.3	1705.1	1797.9	1500.6	1532.3	1702	1665.1	0	964
BAJ87987.1	predicted protein [Hordeum vulgare subsp. vulgare]	22	40	61,0	Pf01117, Pf07468	[GO:0005576]; GO:0005575; [GO:0009405]; GO:0044419; GO:0051704; GO:0008150	1580.8	1733	2237.9	2245.5	2094.4	1686.6	2318.1	2131.2	1583.5	1696.9	2163	2107.1	1778.1	1750.4	2257.6	2273.6	1	1894
BAJ96604.1	predicted protein [Hordeum vulgare subsp. vulgare]	22	41	47,3	Pf00465, Pf01761, Pf13685	[GO:0003856]; GO:0016838; GO:0016835; GO:0016829; GO:0003824; GO:0003674; [GO:0005737]; GO:0044424; GO:0005622; GO:0044464; GO:0005575; GO:0005623; [GO:0008652]; GO:0006520; GO:0046394; GO:1901566; GO:0019752; GO:0044238; GO:1901564; GO:0016053; GO:1901576; GO:0043436; GO:0008152; GO:0006807; GO:0071704; GO:0006082; GO:0044249; GO:0044283; GO:0009058; GO:0008150; GO:0044237; GO:0044281; GO:000998…	1476.7	1415.3	1577.5	1584.6	1425.1	1388.1	1601.3	1509.7	1494.6	1494.7	1562.2	1633.9	1489	1447.8	1688.2	1506	0	950
CAA58505.1	glutamate--tRNA ligase [Hordeum vulgare subsp. vulgare]	22	40	61,8	Pf00749	[GO:0000049]; GO:0003723; GO:0003676; GO:0097159; GO:1901363; GO:0005488; GO:0003674; [GO:0000166]; GO:0036094; GO:1901265; GO:0005488; GO:0097159; GO:1901363; GO:0003674; [GO:0004812]; GO:0140101; GO:0140098; GO:0003824; GO:0003674; [GO:0004818]; GO:0004812; GO:0140101; GO:0140098; GO:0003824; GO:0003674; [GO:0005524]; GO:0032559; GO:0035639; GO:0030554; GO:0032555; GO:0043168; GO:1901265; GO:00…	1436.2	1481.5	1389.6	1384.3	1470.2	1456.9	1378.8	1364	1476	1502.1	1326.3	1361.7	1450.4	1394.1	1312.8	1231.7	0	1147
BAJ85293.1	predicted protein, partial [Hordeum vulgare subsp. vulgare]	22	15	156,1	Pf00063, Pf01843, Pf07926, Pf12037, Pf12128, Pf13166, Pf13851, Pf14915	[GO:0003774]; GO:0017111; GO:0016462; GO:0016818; GO:0016817; GO:0016787; GO:0003824; GO:0003674; [GO:0005515]; GO:0005488; GO:0003674; [GO:0005524]; GO:0032559; GO:0035639; GO:0030554; GO:0032555; GO:0043168; GO:1901265; GO:0017076; GO:0032553; GO:0043167; GO:0097159; GO:1901363; GO:0000166; GO:0097367; GO:0005488; GO:0036094; GO:0003674; [GO:0006606]; GO:0006886; GO:0017038; GO:0034504; GO:0051…	1286.8	1297.1	1137.6	1147.3	1332.2	1305.3	1216.3	1112.4	1351.8	1408	1093.8	1304.4	1418	1257.9	1279.4	1104.4	2	651
BAJ85499.1	predicted protein [Hordeum vulgare subsp. vulgare]	22	27	97,1	Pf00128, Pf07821	[GO:0003824]; GO:0003674; [GO:0004556]; GO:0016160; GO:0004553; GO:0016798; GO:0016787; GO:0003824; GO:0003674; [GO:0005509]; GO:0046872; GO:0043169; GO:0043167; GO:0005488; GO:0003674; [GO:0005975]; GO:0044238; GO:0071704; GO:0008152; GO:0008150; [GO:0008152]; GO:0008150; [GO:0009507]; GO:0009536; GO:0043231; GO:0044444; GO:0043227; GO:0043229; GO:0005737; GO:0044424; GO:0043226; GO:0005622; GO:…	1107	1077.7	1378.9	1462.5	1031.6	1043.6	1370.6	1379.6	1074.6	1094.9	1365.4	1509.2	1011.7	1002.6	1374.3	1331.5	0	1324
BAK02999.1	predicted protein [Hordeum vulgare subsp. vulgare]	22	14	176,9		[GO:0005515]; GO:0005488; GO:0003674; [GO:0005886]; GO:0016020; GO:0044464; GO:0071944; GO:0005575; GO:0005623; [GO:0016021]; GO:0031224; GO:0044425; GO:0005575; GO:0016020	550	515.9	964.5	931.3	588.9	524.5	953.1	961.8	544.9	636.4	953.7	1016.5	633	544.4	1014.3	951.3	0	896
BAJ91545.1	predicted protein, partial [Hordeum vulgare subsp. vulgare]	21	54	47,6	Pf00120, Pf03951	[GO:0000166]; GO:0036094; GO:1901265; GO:0005488; GO:0097159; GO:1901363; GO:0003674; [GO:0003824]; GO:0003674; [GO:0004356]; GO:0016211; GO:0016880; GO:0016879; GO:0016874; GO:0003824; GO:0003674; [GO:0005524]; GO:0032559; GO:0035639; GO:0030554; GO:0032555; GO:0043168; GO:1901265; GO:0017076; GO:0032553; GO:0043167; GO:0097159; GO:1901363; GO:0000166; GO:0097367; GO:0005488; GO:0036094; GO:0003…	5516.5	6001.5	4876.2	4826.3	5693.1	5909	4777.1	4740.2	5954.2	5858	4970	4463.9	5668.6	5716.1	4423.9	4604.7	2	4030
BAK03359.1	predicted protein [Hordeum vulgare subsp. vulgare]	21	51	29,4	Pf01765	[GO:0006412]; GO:0010467; GO:0034645; GO:0043043; GO:0044267; GO:0043170; GO:0009059; GO:0044249; GO:0044260; GO:0006518; GO:0043604; GO:1901566; GO:0019538; GO:0071704; GO:1901576; GO:0009058; GO:0044237; GO:0043603; GO:1901564; GO:0044271; GO:0044238; GO:0008152; GO:0009987; GO:0034641; GO:0006807; GO:0008150; [GO:0016021]; GO:0031224; GO:0044425; GO:0005575; GO:0016020	4464.1	4249.7	3200.1	3037.3	4256.4	4450.5	3050.2	3286.2	4262.3	3850.6	3145.1	2868.1	3788.9	4170.3	2811.9	2944.4	0	1556
BAK03695.1	predicted protein [Hordeum vulgare subsp. vulgare]	21	51,394422310757	52,8	Pf00070, Pf01134, Pf02852, Pf07992, Pf12831	[GO:0004148]; GO:0016668; GO:0016651; GO:0016667; GO:0016491; GO:0003824; GO:0003674; [GO:0005623]; GO:0005575; [GO:0008033]; GO:0006399; GO:0034470; GO:0034660; GO:0006396; GO:0016070; GO:0010467; GO:0044260; GO:0090304; GO:0043170; GO:0044237; GO:0006139; GO:0071704; GO:0008152; GO:0009987; GO:0006725; GO:0034641; GO:0044238; GO:0046483; GO:1901360; GO:0008150; GO:0006807; [GO:0009055]; GO:0016…	3732.5	3597.2	3127.4	3011.1	3601.9	3782.1	3170.1	3217.2	3488.5	3488.5	3183.9	2963.2	3385.6	3499.7	3056	3009.9	7	2324
BAJ87275.1	predicted protein [Hordeum vulgare subsp. vulgare]	21	57	41,5	Pf00141	[GO:0004601]; GO:0016209; GO:0016684; GO:0003674; GO:0016491; GO:0003824; [GO:0006979]; GO:0006950; GO:0050896; GO:0008150; [GO:0016020]; GO:0005575; [GO:0016021]; GO:0031224; GO:0044425; GO:0005575; GO:0016020; [GO:0020037]; GO:0046906; GO:0097159; GO:1901363; GO:0005488; GO:0003674; [GO:0055114]; GO:0008152; GO:0008150; [GO:0098869]; GO:1990748; GO:0009987; GO:0097237; GO:0098754; GO:0008150; G…	2926.7	3188.7	3013.6	3049.2	3025.1	3016.9	2890.1	2723.1	2918.6	2908.3	2896.4	2798.6	2693.5	2850.6	2780.1	2775.8	5	1842
BAJ94984.1	predicted protein [Hordeum vulgare subsp. vulgare]	21	63	29,9	Pf00900, Pf01479, Pf08071	[GO:0003723]; GO:0003676; GO:0097159; GO:1901363; GO:0005488; GO:0003674; [GO:0003735]; GO:0005198; GO:0003674; [GO:0005622]; GO:0044464; GO:0005575; GO:0005623; [GO:0005840]; GO:0030529; GO:0043232; GO:0044444; GO:0044424; GO:1990904; GO:0043228; GO:0043229; GO:0005737; GO:0005622; GO:0044464; GO:0032991; GO:0043226; GO:0005575; GO:0005623; [GO:0006412]; GO:0010467; GO:0034645; GO:0043043; GO:00…	2483.9	2614.4	2744.5	2894.3	2540.2	2617.6	2883.9	2812.9	2671.4	2519.9	2813.3	2663.9	2515.3	2589.9	2798.8	2843.4	1	1189
CAE47438.1	putative 1-deoxy-D-xylulose 5-phosphate reductoisomerase (plastid) [Hordeum vulgare subsp. vulgare]	21	41	52,5	Pf02670, Pf03447, Pf08436, Pf13288	[GO:0005515]; GO:0005488; GO:0003674; [GO:0008299]; GO:0006720; GO:0008610; GO:0044249; GO:0044255; GO:0006629; GO:1901576; GO:0009058; GO:0044237; GO:0044238; GO:0071704; GO:0008152; GO:0009987; GO:0008150; [GO:0016491]; GO:0003824; GO:0003674; [GO:0030604]; GO:0016616; GO:0016614; GO:0016491; GO:0003824; GO:0003674; [GO:0046872]; GO:0043169; GO:0043167; GO:0005488; GO:0003674; [GO:0050661]; GO:…	2299.6	2130	2178.4	2197.3	1947.2	1996.5	2003.8	2013.3	1977.5	1938.6	2014	2032.4	1852.4	1840.2	1932.6	1874.9	0	1592
BAK01654.1	predicted protein, partial [Hordeum vulgare subsp. vulgare]	21	43	68,4	Pf00650, Pf03765, Pf13716	[GO:0006810]; GO:0051234; GO:0051179; GO:0008150; [GO:0016021]; GO:0031224; GO:0044425; GO:0005575; GO:0016020	2286.8	2328.3	2389.8	2331	2174.2	2329.2	2373	2394.1	2207.6	2158.2	2398.7	2289.2	2109.2	2122	2348	2275.2	0	1918
BAJ96406.1	predicted protein [Hordeum vulgare subsp. vulgare]	21	33	81,2	Pf00076, Pf00658, Pf13893, Pf14259	[GO:0003676]; GO:0097159; GO:1901363; GO:0005488; GO:0003674; [GO:0003723]; GO:0003676; GO:0097159; GO:1901363; GO:0005488; GO:0003674; [GO:0005737]; GO:0044424; GO:0005622; GO:0044464; GO:0005575; GO:0005623; [GO:0016021]; GO:0031224; GO:0044425; GO:0005575; GO:0016020	2283.4	2187.9	2302	2346.4	2129.9	2260.4	2277.1	2421.8	2138.3	2137.3	2282.4	2304.7	2237.9	2351	2339.2	2547.3	4	1372
BAJ86355.1	predicted protein [Hordeum vulgare subsp. vulgare]	21	53	80,4	Pf00183, Pf02518, Pf13589	[GO:0005524]; GO:0032559; GO:0035639; GO:0030554; GO:0032555; GO:0043168; GO:1901265; GO:0017076; GO:0032553; GO:0043167; GO:0097159; GO:1901363; GO:0000166; GO:0097367; GO:0005488; GO:0036094; GO:0003674; [GO:0006457]; GO:0009987; GO:0008150; [GO:0006950]; GO:0050896; GO:0008150; [GO:0016021]; GO:0031224; GO:0044425; GO:0005575; GO:0016020; [GO:0051082]; GO:0005515; GO:0005488; GO:0003674	2226.3	2232.5	1867.8	1766.7	2263.8	2230.3	1733.1	1733.6	2295.8	2255	1832	1837.1	2431.8	2531.1	1895.3	1946.4	5	2084
BAJ93636.1	predicted protein [Hordeum vulgare subsp. vulgare]	21	43	61,7	Pf00118	[GO:0005524]; GO:0032559; GO:0035639; GO:0030554; GO:0032555; GO:0043168; GO:1901265; GO:0017076; GO:0032553; GO:0043167; GO:0097159; GO:1901363; GO:0000166; GO:0097367; GO:0005488; GO:0036094; GO:0003674; [GO:0005737]; GO:0044424; GO:0005622; GO:0044464; GO:0005575; GO:0005623; [GO:0006457]; GO:0009987; GO:0008150; [GO:0042026]; GO:0006457; GO:0009987; GO:0008150	2100.4	1999.4	1955	2072.7	1919	2013.4	2037.3	2028.2	1957.9	1882.8	1875.8	1893.4	1980.8	1905	1993.3	1949	1	2969
BAJ89352.1	predicted protein [Hordeum vulgare subsp. vulgare]	21	52	54,2	Pf01474	[GO:0003824]; GO:0003674; [GO:0003849]; GO:0016765; GO:0016740; GO:0003824; GO:0003674; [GO:0008652]; GO:0006520; GO:0046394; GO:1901566; GO:0019752; GO:0044238; GO:1901564; GO:0016053; GO:1901576; GO:0043436; GO:0008152; GO:0006807; GO:0071704; GO:0006082; GO:0044249; GO:0044283; GO:0009058; GO:0008150; GO:0044237; GO:0044281; GO:0009987; [GO:0009073]; GO:0008652; GO:0009072; GO:0019438; GO:1901…	1974.2	1731.1	1637.2	1594.9	1678	1764.3	1543.7	1658.9	1797.2	1754	1528.8	1560.4	1910	1818	1645.7	1691.3	2	1237
BAJ90564.1	predicted protein [Hordeum vulgare subsp. vulgare]	21	58	49,9	Pf00155, Pf04864	[GO:0003824]; GO:0003674; [GO:0008483]; GO:0016769; GO:0016740; GO:0003824; GO:0003674; [GO:0009058]; GO:0008152; GO:0008150; [GO:0009089]; GO:0009085; GO:0046451; GO:0006553; GO:0009067; GO:0006520; GO:0043648; GO:0009066; GO:1901607; GO:0019752; GO:0044238; GO:1901564; GO:1901605; GO:0008652; GO:0043436; GO:0008152; GO:0006807; GO:0071704; GO:0046394; GO:1901566; GO:0006082; GO:0008150; GO:0016…	1954.5	1914.7	1332.1	1356.2	2050.5	1964.2	1310.6	1361.2	1869.3	1893.6	1366.4	1345.6	1912.4	1916	1307.9	1361.6	0	1472
BAF80308.1	chloroplastic glutathione reductase [Hordeum vulgare subsp. vulgare]	21	34	59,2	Pf00070, Pf02852, Pf07992, Pf13434, Pf13738	[GO:0004362]; GO:0015038; GO:0016209; GO:0016668; GO:0015037; GO:0003674; GO:0016651; GO:0016667; GO:0015036; GO:0016491; GO:0003824; [GO:0006749]; GO:0006518; GO:0006575; GO:0006790; GO:0043603; GO:1901564; GO:0044237; GO:0034641; GO:0006807; GO:0071704; GO:0008152; GO:0009987; GO:0008150; [GO:0016491]; GO:0003824; GO:0003674; [GO:0016668]; GO:0016651; GO:0016667; GO:0016491; GO:0003824; GO:0003…	1924.4	1929.2	2226.8	2230.8	1884.8	1847.1	2111.6	2024.6	1799.9	1849.2	2065.7	2103.6	1809.1	1827.2	2024.7	2083	0	1088
BAJ86328.1	predicted protein [Hordeum vulgare subsp. vulgare]	21	65	30,9	Pf00076, Pf13893, Pf14259	[GO:0003676]; GO:0097159; GO:1901363; GO:0005488; GO:0003674; [GO:0003723]; GO:0003676; GO:0097159; GO:1901363; GO:0005488; GO:0003674; [GO:0003729]; GO:0003723; GO:0003676; GO:0097159; GO:1901363; GO:0005488; GO:0003674; [GO:0009507]; GO:0009536; GO:0043231; GO:0044444; GO:0043227; GO:0043229; GO:0005737; GO:0044424; GO:0043226; GO:0005622; GO:0044464; GO:0005575; GO:0005623; [GO:0009570]; GO:00…	1603.3	1559.3	1834.6	1814.7	1461.9	1315.9	1730.8	1594.6	1384	1496.7	1718.1	1761	1433.9	1636.4	1560.5	1810.7	1	1758
BAJ98479.1	predicted protein, partial [Hordeum vulgare subsp. vulgare]	21	70	28,8	Pf00076, Pf13893, Pf14259	[GO:0003676]; GO:0097159; GO:1901363; GO:0005488; GO:0003674; [GO:0003723]; GO:0003676; GO:0097159; GO:1901363; GO:0005488; GO:0003674; [GO:0003729]; GO:0003723; GO:0003676; GO:0097159; GO:1901363; GO:0005488; GO:0003674; [GO:0009507]; GO:0009536; GO:0043231; GO:0044444; GO:0043227; GO:0043229; GO:0005737; GO:0044424; GO:0043226; GO:0005622; GO:0044464; GO:0005575; GO:0005623; [GO:0009570]; GO:00…	1603.3	1559.3	1834.6	1814.7	1461.9	1315.9	1730.8	1594.6	1384	1496.7	1718.1	1761	1433.9	1636.4	1560.5	1810.7	0	1758
BAJ92168.1	predicted protein [Hordeum vulgare subsp. vulgare]	21	42	69,3	Pf00390, Pf03949	[GO:0004470]; GO:0016615; GO:0016614; GO:0016491; GO:0003824; GO:0003674; [GO:0004471]; GO:0004470; GO:0016616; GO:0016615; GO:0016614; GO:0016491; GO:0003824; GO:0003674; [GO:0005524]; GO:0032559; GO:0035639; GO:0030554; GO:0032555; GO:0043168; GO:1901265; GO:0017076; GO:0032553; GO:0043167; GO:0097159; GO:1901363; GO:0000166; GO:0097367; GO:0005488; GO:0036094; GO:0003674; [GO:0005739]; GO:0043…	1493.1	1450.7	1172	1216.9	1526.2	1455.3	1212.9	1156.7	1482	1519.8	1280.2	1218.9	1574.1	1547.9	1258.9	1282.1	0	1400
BAK03283.1	predicted protein [Hordeum vulgare subsp. vulgare]	21	50	49,7	Pf00004, Pf00910, Pf05673, Pf07724, Pf07726, Pf07728, Pf13191, Pf13401	[GO:0000166]; GO:0036094; GO:1901265; GO:0005488; GO:0097159; GO:1901363; GO:0003674; [GO:0003723]; GO:0003676; GO:0097159; GO:1901363; GO:0005488; GO:0003674; [GO:0003724]; GO:0004386; GO:0140098; GO:0017111; GO:0003824; GO:0016462; GO:0003674; GO:0016818; GO:0016817; GO:0016787; [GO:0005524]; GO:0032559; GO:0035639; GO:0030554; GO:0032555; GO:0043168; GO:1901265; GO:0017076; GO:0032553; GO:0043…	1130.5	1158.6	798.5	777.4	1135.5	1208.8	820	755.3	1183.7	1164.1	804.1	792.6	1213.5	1141.9	814.9	791.1	0	789
BAJ97428.1	predicted protein [Hordeum vulgare subsp. vulgare]	21	33	71,1	Pf01103, Pf07244, Pf08479	[GO:0019867]; GO:0016020; GO:0005575	1064.3	1077.5	1043	1051.8	1146.7	1114.6	1098.1	1047.9	1097.2	1194.7	1068.7	1116.1	1111.5	1113.8	1138.2	1068.6	0	622
BAJ86753.1	predicted protein [Hordeum vulgare subsp. vulgare]	21	23	102,1	Pf00069, Pf00989, Pf07714, Pf08447, Pf13426	[GO:0000155]; GO:0004673; GO:0038023; GO:0004672; GO:0016775; GO:0004871; GO:0004872; GO:0016301; GO:0016773; GO:0140096; GO:0016772; GO:0003674; GO:0060089; GO:0003824; GO:0016740; [GO:0000160]; GO:0035556; GO:0007165; GO:0007154; GO:0009987; GO:0023052; GO:0050794; GO:0051716; GO:0008150; GO:0050789; GO:0050896; GO:0065007; [GO:0004672]; GO:0016301; GO:0016773; GO:0140096; GO:0016772; GO:000382…	1041.9	1118.5	1325.7	1304.6	1074	1084.3	1353.1	1252.8	1068.9	1106.1	1253.9	1474.2	1028.7	1017.6	1470.4	1225	0	632
AGP50827.1	ATP synthase CF0 subunit I (chloroplast) [Hordeum vulgare subsp. spontaneum]	20	48,936170212766	21,4	Pf00430	[GO:0006754]; GO:0009152; GO:0009168; GO:0009206; GO:0046034; GO:0006164; GO:0009150; GO:0009260; GO:0009127; GO:0009156; GO:0009167; GO:0009145; GO:0009201; GO:0009205; GO:0006163; GO:0009165; GO:0072522; GO:0009259; GO:0046390; GO:0009124; GO:0009126; GO:0009161; GO:0009142; GO:0009144; GO:0009199; GO:0009117; GO:0072521; GO:1901293; GO:0018130; GO:0019438; GO:0044271; GO:1901362; GO:1901566; G…	3593.2	3632.1	3818.3	3818.2	3583	3578	3659.8	3851.1	3562.6	3488.5	3766.8	3581.7	3328.6	3562.1	3715.2	3703	0	1793
A1E9I7.1	RecName: Full=ATP synthase subunit b, chloroplastic; AltName: Full=ATP synthase F(0) sector subunit b; AltName: Full=ATPase subunit I	20	50	21,0	Pf00430	[GO:0006754]; GO:0009152; GO:0009168; GO:0009206; GO:0046034; GO:0006164; GO:0009150; GO:0009260; GO:0009127; GO:0009156; GO:0009167; GO:0009145; GO:0009201; GO:0009205; GO:0006163; GO:0009165; GO:0072522; GO:0009259; GO:0046390; GO:0009124; GO:0009126; GO:0009161; GO:0009142; GO:0009144; GO:0009199; GO:0009117; GO:0072521; GO:1901293; GO:0018130; GO:0019438; GO:0044271; GO:1901362; GO:1901566; G…	3593.2	3632.1	3818.3	3818.2	3583	3578	3659.8	3851.1	3562.6	3488.5	3766.8	3581.7	3328.6	3562.1	3715.2	3703	0	1793
BAJ92985.1	predicted protein [Hordeum vulgare subsp. vulgare]	20	54	41,4	Pf01370, Pf13460	[GO:0003824]; GO:0003674; [GO:0016021]; GO:0031224; GO:0044425; GO:0005575; GO:0016020; [GO:0050662]; GO:0048037; GO:0005488; GO:0003674	3268.9	3404.1	3875.5	3815.6	3274.5	3343.1	3684.5	3577.1	3133.6	3132	3778.8	3465.5	3048.9	3497.7	3408.1	3723.3	0	2631
BAJ92761.1	predicted protein [Hordeum vulgare subsp. vulgare]	20	35	46,9	Pf00056, Pf02866	[GO:0003824]; GO:0003674; [GO:0005975]; GO:0044238; GO:0071704; GO:0008152; GO:0008150; [GO:0006108]; GO:0043648; GO:0019752; GO:0043436; GO:0006082; GO:0044237; GO:0044281; GO:0071704; GO:0008152; GO:0009987; GO:0008150; [GO:0016491]; GO:0003824; GO:0003674; [GO:0016615]; GO:0016614; GO:0016491; GO:0003824; GO:0003674; [GO:0016616]; GO:0016614; GO:0016491; GO:0003824; GO:0003674; [GO:0046554]; G…	3162.6	3079.5	1908.4	1924.3	3007.2	2991.6	1948.3	1855.7	3042	3029.9	1855	1970.3	2908.4	2967.7	1830.5	1809.4	0	1674
CAB86384.1	allene oxide synthase [Hordeum vulgare subsp. vulgare]	20	48	52,7	Pf00067	[GO:0005506]; GO:0046914; GO:0046872; GO:0043169; GO:0043167; GO:0005488; GO:0003674; [GO:0016705]; GO:0016491; GO:0003824; GO:0003674; [GO:0020037]; GO:0046906; GO:0097159; GO:1901363; GO:0005488; GO:0003674; [GO:0055114]; GO:0008152; GO:0008150	2977.8	2813.2	2049.5	1856.3	3168.5	2592.9	1805.4	1663	2918.5	3248.5	1715.6	2074.1	2612.2	2563.3	1725	1621.3	10	1057
BAJ85305.1	predicted protein, partial [Hordeum vulgare subsp. vulgare]	20	66	27,1	Pf01434	[GO:0004222]; GO:0004175; GO:0008237; GO:0070011; GO:0008233; GO:0016787; GO:0140096; GO:0003824; GO:0003674; [GO:0005524]; GO:0032559; GO:0035639; GO:0030554; GO:0032555; GO:0043168; GO:1901265; GO:0017076; GO:0032553; GO:0043167; GO:0097159; GO:1901363; GO:0000166; GO:0097367; GO:0005488; GO:0036094; GO:0003674; [GO:0006508]; GO:0019538; GO:0043170; GO:0044238; GO:1901564; GO:0071704; GO:000815…	2766.4	2247.9	2344.8	2256.7	2263.8	2730.9	2333.9	2564.7	2277.9	2092	2242.1	2100.5	2133.4	2361	2255	2329.5	0	3082
BAJ86303.1	predicted protein [Hordeum vulgare subsp. vulgare]	20	46	44,2	Pf00316	[GO:0005975]; GO:0044238; GO:0071704; GO:0008152; GO:0008150; [GO:0005985]; GO:0005984; GO:0009311; GO:0044262; GO:0005975; GO:0044237; GO:0044238; GO:0071704; GO:0008152; GO:0009987; GO:0008150; [GO:0009409]; GO:0006950; GO:0009266; GO:0050896; GO:0009628; GO:0008150; [GO:0009507]; GO:0009536; GO:0043231; GO:0044444; GO:0043227; GO:0043229; GO:0005737; GO:0044424; GO:0043226; GO:0005622; GO:0044…	2255.7	2279.5	2572.6	2555.2	2100.1	2177.6	2397.2	2419.4	2096.7	2087.6	2491.5	2363.6	2015.4	2260.6	2187.9	2544.7	0	2439
BAJ90391.1	predicted protein [Hordeum vulgare subsp. vulgare]	20	48	46,3	Pf00070, Pf04820, Pf07992	[GO:0016021]; GO:0031224; GO:0044425; GO:0005575; GO:0016020; [GO:0016491]; GO:0003824; GO:0003674; [GO:0050660]; GO:0000166; GO:0043168; GO:0050662; GO:0036094; GO:1901265; GO:0043167; GO:0048037; GO:0005488; GO:0097159; GO:1901363; GO:0003674; [GO:0055114]; GO:0008152; GO:0008150	2233.4	2136.5	2074.3	1990	2186.8	2376	2018.3	2082.4	2202.6	2064.3	2096.7	1981.9	2216.9	2350.5	2063.8	2185.9	0	1401
BAJ86066.1	predicted protein [Hordeum vulgare subsp. vulgare]	20	57	34,9	Pf05368, Pf13460	[GO:0016021]; GO:0031224; GO:0044425; GO:0005575; GO:0016020	2175.8	2116.1	2561.1	2488.5	2211.2	2279	2550.4	2585.4	2117.7	2071.4	2474	2460.1	2029.6	2178	2460.5	2389.5	0	1342
BAJ84973.1	predicted protein [Hordeum vulgare subsp. vulgare]	20	48	45,3		[GO:0000166]; GO:0036094; GO:1901265; GO:0005488; GO:0097159; GO:1901363; GO:0003674; [GO:0005524]; GO:0032559; GO:0035639; GO:0030554; GO:0032555; GO:0043168; GO:1901265; GO:0017076; GO:0032553; GO:0043167; GO:0097159; GO:1901363; GO:0000166; GO:0097367; GO:0005488; GO:0036094; GO:0003674; [GO:0009507]; GO:0009536; GO:0043231; GO:0044444; GO:0043227; GO:0043229; GO:0005737; GO:0044424; GO:004322…	2028	2105.2	2209.6	2422.5	1828.7	1820.8	2259.2	2141.7	1799.4	1761.7	1988.9	2187.3	1780.5	1931	2156.5	2096.1	0	1956
BAJ89651.1	predicted protein [Hordeum vulgare subsp. vulgare]	20	60	37,4	Pf00316	[GO:0005975]; GO:0044238; GO:0071704; GO:0008152; GO:0008150; [GO:0016021]; GO:0031224; GO:0044425; GO:0005575; GO:0016020; [GO:0016311]; GO:0006796; GO:0006793; GO:0044237; GO:0008152; GO:0009987; GO:0008150; [GO:0016787]; GO:0003824; GO:0003674; [GO:0016791]; GO:0042578; GO:0016788; GO:0016787; GO:0003824; GO:0003674; [GO:0042132]; GO:0050308; GO:0019203; GO:0016791; GO:0042578; GO:0016788; GO:…	2006.9	1971.9	2554.7	2599.2	2033.5	1989.5	2505	2538	1866.6	1759.7	2501.9	2337.6	1827.1	1844.1	2441.5	2384.5	0	2104
BAJ97318.1	predicted protein [Hordeum vulgare subsp. vulgare]	20	28	58,7	Pf00198, Pf00364, Pf02817	[GO:0004742]; GO:0016418; GO:0030523; GO:0140096; GO:0016407; GO:0016417; GO:0003824; GO:0016747; GO:0003674; GO:0016746; GO:0016740; [GO:0005759]; GO:0044429; GO:0070013; GO:0005739; GO:0044444; GO:0044446; GO:0043229; GO:0043233; GO:0044424; GO:0043231; GO:0005737; GO:0044422; GO:0043226; GO:0031974; GO:0005622; GO:0044464; GO:0043227; GO:0005575; GO:0005623; [GO:0006090]; GO:0032787; GO:001975…	1814.9	1711.7	1828.2	1797.8	1801.7	1776	1815	1799.7	1730.5	1759.4	1771.7	1709.8	1778.6	1651.6	1775.5	1765.6	0	1291
BAJ96172.1	predicted protein, partial [Hordeum vulgare subsp. vulgare]	20	32	77,4	Pf01433, Pf11838, Pf13485	[GO:0006508]; GO:0019538; GO:0043170; GO:0044238; GO:1901564; GO:0071704; GO:0008152; GO:0006807; GO:0008150; [GO:0008237]; GO:0070011; GO:0008233; GO:0016787; GO:0140096; GO:0003824; GO:0003674; [GO:0008270]; GO:0046914; GO:0046872; GO:0043169; GO:0043167; GO:0005488; GO:0003674; [GO:0016021]; GO:0031224; GO:0044425; GO:0005575; GO:0016020	1747.4	1773.8	1589.6	1580.5	1761	1761.6	1664.3	1556.9	1824.7	1839.2	1649.6	1685.3	1868.1	1954.3	1653.1	1745.4	0	998
BAK03064.1	predicted protein [Hordeum vulgare subsp. vulgare]	20	21	118,6	Pf00133, Pf06827, Pf08264, Pf09334, Pf13603	[GO:0000049]; GO:0003723; GO:0003676; GO:0097159; GO:1901363; GO:0005488; GO:0003674; [GO:0000166]; GO:0036094; GO:1901265; GO:0005488; GO:0097159; GO:1901363; GO:0003674; [GO:0002161]; GO:0052689; GO:0140101; GO:0016788; GO:0140098; GO:0016787; GO:0003824; GO:0003674; [GO:0004812]; GO:0140101; GO:0140098; GO:0003824; GO:0003674; [GO:0004822]; GO:0004812; GO:0140101; GO:0140098; GO:0003824; GO:00…	1723.1	1749	1159.3	1187.1	1810.2	1696.2	1115.4	1033.3	1683.5	1714.2	1096.7	1153.2	1627	1556.4	1070.6	1032.4	1	809
BAJ97881.1	predicted protein [Hordeum vulgare subsp. vulgare]	20	53,90625	40,7	Pf00294	[GO:0016021]; GO:0031224; GO:0044425; GO:0005575; GO:0016020; [GO:0016773]; GO:0016772; GO:0016740; GO:0003824; GO:0003674	1720.5	1665.3	1535	1492.6	1552.5	1646.9	1543.7	1489.3	1688.6	1717.2	1527.4	1553.8	1670.9	1544.2	1566.8	1466.3	2	1274
Q9SCB9.1	RecName: Full=V-type proton ATPase subunit C; Short=V-ATPase subunit C; AltName: Full=Vacuolar proton pump subunit C	20	49	40,0	Pf03223	[GO:0005773]; GO:0043231; GO:0044444; GO:0043227; GO:0043229; GO:0005737; GO:0044424; GO:0043226; GO:0005622; GO:0044464; GO:0005575; GO:0005623; [GO:0005774]; GO:0044437; GO:0098588; GO:0098805; GO:0005773; GO:0044444; GO:0044446; GO:0031090; GO:0016020; GO:0043231; GO:0005737; GO:0044424; GO:0043229; GO:0044422; GO:0043227; GO:0005575; GO:0005622; GO:0044464; GO:0043226; GO:0005623; [GO:0006810…	1717	1773.7	2018.3	1948.4	1872.2	1798.8	2040.9	2061.5	1776.6	1721.7	2031.5	2050.6	1732.3	1839.6	2057.8	2107.9	0	1225
ADK78215.1	methionine aminopeptiase [Hordeum vulgare]	20	44	43,3	Pf00557	[GO:0016021]; GO:0031224; GO:0044425; GO:0005575; GO:0016020	1687.6	1868.9	1021.9	1124.1	1841.7	1849.9	1017.1	983.9	1743.8	1896.7	1082.4	1196.5	1632.1	1779.1	1000.8	1069.8	0	1289
BAJ94667.1	predicted protein [Hordeum vulgare subsp. vulgare]	20	40	57,5	Pf00224, Pf02887	[GO:0000287]; GO:0046872; GO:0043169; GO:0043167; GO:0005488; GO:0003674; [GO:0003824]; GO:0003674; [GO:0004743]; GO:0016773; GO:0016772; GO:0016740; GO:0003824; GO:0003674; [GO:0006096]; GO:0006090; GO:0006757; GO:0016052; GO:0046496; GO:0032787; GO:0006091; GO:0006165; GO:0046031; GO:0046034; GO:0005975; GO:1901575; GO:0019362; GO:0019752; GO:0044237; GO:0009132; GO:0046939; GO:0009150; GO:0009…	1673.3	1613.6	1854.6	1832.1	1748.3	1684.8	1933.9	1956.4	1668.9	1574.3	1852.3	1761.2	1760.4	1723.8	1938	1952.5	0	1234
BAJ87403.1	predicted protein [Hordeum vulgare subsp. vulgare]	20	40	57,4	Pf00224, Pf02887	[GO:0000287]; GO:0046872; GO:0043169; GO:0043167; GO:0005488; GO:0003674; [GO:0003824]; GO:0003674; [GO:0004743]; GO:0016773; GO:0016772; GO:0016740; GO:0003824; GO:0003674; [GO:0006096]; GO:0006090; GO:0006757; GO:0016052; GO:0046496; GO:0032787; GO:0006091; GO:0006165; GO:0046031; GO:0046034; GO:0005975; GO:1901575; GO:0019362; GO:0019752; GO:0044237; GO:0009132; GO:0046939; GO:0009150; GO:0009…	1673.3	1613.6	1854.6	1832.1	1748.3	1684.8	1933.9	1956.4	1668.9	1574.3	1852.3	1761.2	1760.4	1723.8	1938	1952.5	1	1234
BAJ97578.1	predicted protein [Hordeum vulgare subsp. vulgare]	20	50	45,9		[GO:0016021]; GO:0031224; GO:0044425; GO:0005575; GO:0016020	1619.1	1590.5	1150.3	1135	2125.6	2075.5	1444.1	1455	1576.3	1627.9	1106	1162.9	1916.3	2273.2	1387	1611.6	0	1748
CAA58037.1	coproporphyrinogen oxidase [Hordeum vulgare subsp. vulgare]	20	41	43,5	Pf01218	[GO:0004109]; GO:0016634; GO:0016627; GO:0016491; GO:0003824; GO:0003674; [GO:0006779]; GO:0006778; GO:0033014; GO:0051188; GO:0033013; GO:0051186; GO:0018130; GO:0019438; GO:0044271; GO:1901362; GO:1901566; GO:0044249; GO:0006725; GO:0046483; GO:1901360; GO:1901564; GO:0044237; GO:0034641; GO:1901576; GO:0009058; GO:0071704; GO:0006807; GO:0008152; GO:0009987; GO:0008150; [GO:0055114]; GO:000815…	1572.7	1473.3	1759.2	1779.8	1515.7	1489.4	1808.1	1828.6	1467.9	1418	1626.9	1718.1	1361	1402.4	1634.6	1578.7	0	890
BAK08099.1	predicted protein [Hordeum vulgare subsp. vulgare]	20	39	52,1	Pf00070, Pf07992, Pf13738	[GO:0016020]; GO:0005575; [GO:0016021]; GO:0031224; GO:0044425; GO:0005575; GO:0016020; [GO:0016491]; GO:0003824; GO:0003674; [GO:0050660]; GO:0000166; GO:0043168; GO:0050662; GO:0036094; GO:1901265; GO:0043167; GO:0048037; GO:0005488; GO:0097159; GO:1901363; GO:0003674; [GO:0055114]; GO:0008152; GO:0008150	1510.7	1587.7	1638.4	1600.4	1703.3	1526.1	1585.1	1488.9	1505.9	1477.2	1577.1	1461.6	1556.5	1533.4	1508.6	1581.1	1	1035
BAJ95816.1	predicted protein [Hordeum vulgare subsp. vulgare]	20	19	122,8	Pf06122, Pf13513, Pf13646	[GO:0005488]; GO:0003674; [GO:0005515]; GO:0005488; GO:0003674; [GO:0005634]; GO:0043231; GO:0043227; GO:0043229; GO:0043226; GO:0044424; GO:0005575; GO:0005622; GO:0044464; GO:0005623; [GO:0006886]; GO:0015031; GO:0034613; GO:0046907; GO:0015833; GO:0045184; GO:0008104; GO:0070727; GO:0006810; GO:0051641; GO:0051649; GO:0042886; GO:0071702; GO:0051234; GO:0033036; GO:0051179; GO:0071705; GO:0008…	1374.8	1350.9	1323.4	1258.5	1365.8	1319	1243.9	1267.8	1364.8	1382.8	1274.4	1266.4	1426.1	1294.5	1275.7	1189.7	0	1415
CAX51385.1	alpha-glucan water dikinase, partial [Hordeum vulgare subsp. vulgare]	20	29	70,2	Pf01326	[GO:0003824]; GO:0003674; [GO:0005524]; GO:0032559; GO:0035639; GO:0030554; GO:0032555; GO:0043168; GO:1901265; GO:0017076; GO:0032553; GO:0043167; GO:0097159; GO:1901363; GO:0000166; GO:0097367; GO:0005488; GO:0036094; GO:0003674; [GO:0016301]; GO:0016772; GO:0016740; GO:0003824; GO:0003674; [GO:0016310]; GO:0006796; GO:0006793; GO:0044237; GO:0008152; GO:0009987; GO:0008150; [GO:0016740]; GO:00…	1368.5	1296.4	1627.6	1557.1	1357.8	1319.8	1561.1	1567.3	1237	1346.7	1479.4	1531.2	1319.7	1296.7	1555.7	1546.3	0	1330
BAJ87919.1	predicted protein [Hordeum vulgare subsp. vulgare]	20	27,209705372617	63,5	Pf00085, Pf00462, Pf00578, Pf03107, Pf07649, Pf08534, Pf13098, Pf13905	[GO:0005623]; GO:0005575; [GO:0009055]; GO:0016491; GO:0003824; GO:0003674; [GO:0015035]; GO:0015036; GO:0016667; GO:0016491; GO:0003824; GO:0003674; [GO:0016209]; GO:0003674; [GO:0016491]; GO:0003824; GO:0003674; [GO:0045454]; GO:0019725; GO:0050794; GO:0009987; GO:0042592; GO:0050789; GO:0008150; GO:0065008; GO:0065007; [GO:0055114]; GO:0008152; GO:0008150	1339.2	1397	1419.2	1251.1	1310.8	1400.2	1364.4	1328.3	1439.9	1488.1	1266	1424.7	1607.9	1528.5	1460.2	1432.4	0	680
BAK02106.1	predicted protein [Hordeum vulgare subsp. vulgare]	20	39	56,2	Pf01593, Pf13450	[GO:0004729]; GO:0016634; GO:0070818; GO:0016627; GO:0016491; GO:0003824; GO:0003674; [GO:0006779]; GO:0006778; GO:0033014; GO:0051188; GO:0033013; GO:0051186; GO:0018130; GO:0019438; GO:0044271; GO:1901362; GO:1901566; GO:0044249; GO:0006725; GO:0046483; GO:1901360; GO:1901564; GO:0044237; GO:0034641; GO:1901576; GO:0009058; GO:0071704; GO:0006807; GO:0008152; GO:0009987; GO:0008150; [GO:0006782…	1142.5	1309.5	1141.2	1101.3	1391	1218	1098	1062.7	1266.1	1267	1009.9	1092.6	1308.8	1205.8	1035.6	1129.1	0	1211
BAJ99370.1	predicted protein, partial [Hordeum vulgare subsp. vulgare]	20	32	71,6	Pf00175, Pf00258, Pf00667	[GO:0003958]; GO:0016653; GO:0016651; GO:0016491; GO:0003824; GO:0003674; [GO:0010181]; GO:0032553; GO:0043168; GO:0048037; GO:0000166; GO:0097367; GO:0043167; GO:0005488; GO:0036094; GO:1901265; GO:0003674; GO:0097159; GO:1901363; [GO:0016491]; GO:0003824; GO:0003674; [GO:0055114]; GO:0008152; GO:0008150	933.7	959	990.6	946.4	992.9	985	967.6	970.9	1067	1106.4	994	1031.5	1128.1	1064.7	1015.6	994.9	0	721
AGP50823.1	RNA polymerase beta' subunit (chloroplast) [Hordeum vulgare subsp. spontaneum]	20	14	169,6	Pf04983, Pf04998, Pf05000	[GO:0003677]; GO:0003676; GO:0097159; GO:1901363; GO:0005488; GO:0003674; [GO:0003899]; GO:0034062; GO:0097747; GO:0016779; GO:0140098; GO:0016772; GO:0003824; GO:0016740; GO:0003674; [GO:0006351]; GO:0010467; GO:0034645; GO:0097659; GO:0043170; GO:0009059; GO:0044249; GO:0044260; GO:0032774; GO:0071704; GO:1901576; GO:0009058; GO:0044237; GO:0016070; GO:0034654; GO:0008152; GO:0009987; GO:009030…	928.1	936	813	824.2	994.5	852.4	757.3	723.9	914.6	1008.3	744.9	830.9	932.8	927.4	745.6	810.9	0	740
BAK06577.1	predicted protein [Hordeum vulgare subsp. vulgare]	20	25	80,5		[GO:0005488]; GO:0003674	886.3	1316.8	1192.7	1516.4	872.8	1222.7	892.3	1462.2	1071.6	1134	1165.7	1370.8	719.9	1138	889	1283.6	0	590
BAJ95435.1	predicted protein [Hordeum vulgare subsp. vulgare]	20	26	66,0	Pf09731	[GO:0005739]; GO:0043231; GO:0044444; GO:0043227; GO:0043229; GO:0005737; GO:0044424; GO:0043226; GO:0005622; GO:0044464; GO:0005575; GO:0005623; [GO:0005743]; GO:0019866; GO:0031966; GO:0031090; GO:0031967; GO:0044424; GO:0005740; GO:0044429; GO:0016020; GO:0043227; GO:0044422; GO:0031975; GO:0044446; GO:0005622; GO:0044464; GO:0005739; GO:0044444; GO:0005575; GO:0043226; GO:0043229; GO:0005623;…	781.5	755.2	1127.6	1121.6	826.9	802.8	1166.5	1090.8	792.1	783.5	1120.5	1096.4	769.6	719.6	1075.2	1109.1	0	771
BAJ87214.1	predicted protein [Hordeum vulgare subsp. vulgare]	19	70	46,8	Pf00044, Pf02672, Pf02800	[GO:0004028]; GO:0016620; GO:0016903; GO:0016491; GO:0003824; GO:0003674; [GO:0006006]; GO:0019318; GO:0005996; GO:0005975; GO:0044281; GO:0044238; GO:0071704; GO:0008152; GO:0008150; [GO:0016491]; GO:0003824; GO:0003674; [GO:0016620]; GO:0016903; GO:0016491; GO:0003824; GO:0003674; [GO:0018472]; GO:0016620; GO:0016903; GO:0016491; GO:0003824; GO:0003674; [GO:0018473]; GO:0016620; GO:0016903; GO:…	9333.1	9628.2	9630.1	9600.3	8965.4	9484.4	9782.6	9548.3	9665.2	9352.8	9681.3	9310.1	9102.7	9182.8	9369.2	9081.6	20	8877
BAJ86633.1	predicted protein [Hordeum vulgare subsp. vulgare]	19	67	46,9	Pf00044, Pf02672, Pf02800	[GO:0004028]; GO:0016620; GO:0016903; GO:0016491; GO:0003824; GO:0003674; [GO:0006006]; GO:0019318; GO:0005996; GO:0005975; GO:0044281; GO:0044238; GO:0071704; GO:0008152; GO:0008150; [GO:0016491]; GO:0003824; GO:0003674; [GO:0016620]; GO:0016903; GO:0016491; GO:0003824; GO:0003674; [GO:0018472]; GO:0016620; GO:0016903; GO:0016491; GO:0003824; GO:0003674; [GO:0018473]; GO:0016620; GO:0016903; GO:…	8667.6	8968.8	8946.7	8898.8	8325.3	8825.7	9103	8838.6	8929.6	8703.4	8933.8	8664.1	8437.5	8571.4	8674.7	8473	0	7347
AAC41656.1	carbonic anhydrase [Hordeum vulgare]	19	60	35,1	Pf00484	[GO:0004089]; GO:0016836; GO:0016835; GO:0016829; GO:0003824; GO:0003674; [GO:0008270]; GO:0046914; GO:0046872; GO:0043169; GO:0043167; GO:0005488; GO:0003674; [GO:0009507]; GO:0009536; GO:0043231; GO:0044444; GO:0043227; GO:0043229; GO:0005737; GO:0044424; GO:0043226; GO:0005622; GO:0044464; GO:0005575; GO:0005623; [GO:0009536]; GO:0043231; GO:0044444; GO:0043227; GO:0043229; GO:0005737; GO:0044…	6410.2	6588.8	6594.8	6279.9	6047.7	6057.7	6248.1	6109.9	5922	5809.6	6954	5862.9	5696.4	6488.9	5665.7	6322.8	5	2729
BAK08153.1	predicted protein [Hordeum vulgare subsp. vulgare]	19	59,020618556701	41,9	Pf00274	[GO:0003824]; GO:0003674; [GO:0004332]; GO:0016832; GO:0016830; GO:0016829; GO:0003824; GO:0003674; [GO:0006096]; GO:0006090; GO:0006757; GO:0016052; GO:0046496; GO:0032787; GO:0006091; GO:0006165; GO:0046031; GO:0046034; GO:0005975; GO:1901575; GO:0019362; GO:0019752; GO:0044237; GO:0009132; GO:0046939; GO:0009150; GO:0009167; GO:0009179; GO:0009205; GO:0044238; GO:0071704; GO:0009056; GO:000673…	6284.5	6004.1	6368.9	6643.4	5634.3	6145.2	6430.4	7009.2	5819.3	5741.4	6339.2	6313.3	5395.5	5810.7	6237.3	6608.1	11	5778
BAJ95492.1	predicted protein, partial [Hordeum vulgare subsp. vulgare]	19	45	47,7	Pf00120, Pf03951	[GO:0000166]; GO:0036094; GO:1901265; GO:0005488; GO:0097159; GO:1901363; GO:0003674; [GO:0003824]; GO:0003674; [GO:0004356]; GO:0016211; GO:0016880; GO:0016879; GO:0016874; GO:0003824; GO:0003674; [GO:0005524]; GO:0032559; GO:0035639; GO:0030554; GO:0032555; GO:0043168; GO:1901265; GO:0017076; GO:0032553; GO:0043167; GO:0097159; GO:1901363; GO:0000166; GO:0097367; GO:0005488; GO:0036094; GO:0003…	4406.7	5023.3	4143.4	4161	4662.5	4681.7	4053.2	3868.6	4866	4886	4238.3	3850.7	4711.2	4715.4	3758.2	3924	0	3660
BAJ98505.1	predicted protein [Hordeum vulgare subsp. vulgare]	19	55	28,2	Pf00578, Pf08534, Pf10417	[GO:0005623]; GO:0005575; [GO:0016021]; GO:0031224; GO:0044425; GO:0005575; GO:0016020; [GO:0016209]; GO:0003674; [GO:0016491]; GO:0003824; GO:0003674; [GO:0045454]; GO:0019725; GO:0050794; GO:0009987; GO:0042592; GO:0050789; GO:0008150; GO:0065008; GO:0065007; [GO:0051920]; GO:0016209; GO:0016684; GO:0003674; GO:0016491; GO:0003824; [GO:0055114]; GO:0008152; GO:0008150; [GO:0098869]; GO:1990748;…	3589.2	3387.5	3800.8	3800.3	3192.2	3365.9	3651.2	3692.3	3311.5	3300.7	3633.9	3760.7	3137.4	3175.9	3312	3957.4	0	2225
BAJ85181.1	predicted protein [Hordeum vulgare subsp. vulgare]	19	53	35,8	Pf00056, Pf01073, Pf02866	[GO:0003824]; GO:0003674; [GO:0003854]; GO:0033764; GO:0016229; GO:0016616; GO:0016491; GO:0016614; GO:0003824; GO:0003674; [GO:0005975]; GO:0044238; GO:0071704; GO:0008152; GO:0008150; [GO:0006099]; GO:0006101; GO:0009060; GO:0044238; GO:0072350; GO:0045333; GO:0008152; GO:0019752; GO:0015980; GO:0008150; GO:0043436; GO:0006091; GO:0055114; GO:0006082; GO:0044237; GO:0044281; GO:0071704; GO:0009…	3398.1	3229.4	3067.5	2956	3215	3589.3	3005.7	3084.8	3273.3	3095.2	3016.6	2902.1	3110.5	3443.3	2911.3	3069.5	0	2183
BAJ90006.1	predicted protein [Hordeum vulgare subsp. vulgare]	19	48	43,8	Pf00266	[GO:0003824]; GO:0003674	2639.2	2744.7	2730	2712.7	2807.4	2675.4	2712.8	2647.3	2593	2523.2	2814.7	2448.5	2603.5	2584.7	2624.9	2610.1	1	1910
BAK05088.1	predicted protein [Hordeum vulgare subsp. vulgare]	19	46	48,2	Pf00141	[GO:0004601]; GO:0016209; GO:0016684; GO:0003674; GO:0016491; GO:0003824; [GO:0006979]; GO:0006950; GO:0050896; GO:0008150; [GO:0016020]; GO:0005575; [GO:0016021]; GO:0031224; GO:0044425; GO:0005575; GO:0016020; [GO:0020037]; GO:0046906; GO:0097159; GO:1901363; GO:0005488; GO:0003674; [GO:0055114]; GO:0008152; GO:0008150; [GO:0098869]; GO:1990748; GO:0009987; GO:0097237; GO:0098754; GO:0008150; G…	2605.6	2879.9	2680	2721.9	2726.5	2695	2559.7	2431.8	2607.1	2633.7	2598.2	2500.6	2435.8	2610.1	2491.5	2542.6	0	1669
BAJ90137.1	predicted protein [Hordeum vulgare subsp. vulgare]	19	63	35,6	Pf00056, Pf02866	[GO:0003824]; GO:0003674; [GO:0005975]; GO:0044238; GO:0071704; GO:0008152; GO:0008150; [GO:0006099]; GO:0006101; GO:0009060; GO:0044238; GO:0072350; GO:0045333; GO:0008152; GO:0019752; GO:0015980; GO:0008150; GO:0043436; GO:0006091; GO:0055114; GO:0006082; GO:0044237; GO:0044281; GO:0071704; GO:0009987; [GO:0006108]; GO:0043648; GO:0019752; GO:0043436; GO:0006082; GO:0044237; GO:0044281; GO:0071…	2482.8	2323.1	2304	2309.8	2325.5	2537.2	2425.1	2462.3	2360.2	2280.1	2273.3	2398.7	2416.5	2460.4	2452.6	2452	0	2710
CAM84062.1	phosphoenolpyruvate carboxylase, partial [Hordeum vulgare]	19	59	49,6	Pf00311	[GO:0003824]; GO:0003674; [GO:0006099]; GO:0006101; GO:0009060; GO:0044238; GO:0072350; GO:0045333; GO:0008152; GO:0019752; GO:0015980; GO:0008150; GO:0043436; GO:0006091; GO:0055114; GO:0006082; GO:0044237; GO:0044281; GO:0071704; GO:0009987; [GO:0008964]; GO:0004611; GO:0016831; GO:0016830; GO:0016829; GO:0003824; GO:0003674; [GO:0015977]; GO:0071704; GO:0008152; GO:0008150; [GO:0016829]; GO:00…	2463.3	2491.1	2945.9	3045.4	2744.5	2691.7	3403.9	3202.9	2257.1	2224.9	2976.4	2666.8	2637.6	2590.4	3125.4	3135.2	0	2253
AAD10336.1	YLP [Hordeum vulgare subsp. vulgare]	19	60,352422907489	26,2	Pf01991	[GO:0015991]; GO:0015988; GO:0099132; GO:1902600; GO:0098662; GO:0099131; GO:0015992; GO:0098655; GO:0098660; GO:0090662; GO:0006818; GO:0015672; GO:0006812; GO:0034220; GO:0055085; GO:0006810; GO:0006811; GO:0051234; GO:0051179; GO:0008150; [GO:0033178]; GO:0016469; GO:0098796; GO:0043234; GO:0044425; GO:0032991; GO:0005575; GO:0016020; [GO:0046961]; GO:0015078; GO:0036442; GO:0044769; GO:001507…	2402.2	2122.5	2660.1	2561.7	2286	2681.5	2840.7	3151.8	2247.8	1998.7	2720.4	2451.4	2165.4	2582.6	2754.8	2951.2	1	1028
BAJ91389.1	predicted protein [Hordeum vulgare subsp. vulgare]	19	60,352422907489	26,2	Pf01991	[GO:0015991]; GO:0015988; GO:0099132; GO:1902600; GO:0098662; GO:0099131; GO:0015992; GO:0098655; GO:0098660; GO:0090662; GO:0006818; GO:0015672; GO:0006812; GO:0034220; GO:0055085; GO:0006810; GO:0006811; GO:0051234; GO:0051179; GO:0008150; [GO:0033178]; GO:0016469; GO:0098796; GO:0043234; GO:0044425; GO:0032991; GO:0005575; GO:0016020; [GO:0046961]; GO:0015078; GO:0036442; GO:0044769; GO:001507…	2402.2	2122.5	2660.1	2561.7	2286	2681.5	2840.7	3151.8	2247.8	1998.7	2720.4	2451.4	2165.4	2582.6	2754.8	2951.2	0	1028
BAJ89767.1	predicted protein [Hordeum vulgare subsp. vulgare]	19	45,724907063197	60,4	Pf00262	[GO:0005509]; GO:0046872; GO:0043169; GO:0043167; GO:0005488; GO:0003674; [GO:0005515]; GO:0005488; GO:0003674; [GO:0005783]; GO:0012505; GO:0043231; GO:0044444; GO:0044464; GO:0043227; GO:0043229; GO:0005737; GO:0044424; GO:0005575; GO:0005623; GO:0043226; GO:0005622; [GO:0006457]; GO:0009987; GO:0008150; [GO:0016020]; GO:0005575; [GO:0016021]; GO:0031224; GO:0044425; GO:0005575; GO:0016020; [GO…	2246.7	2346.1	2787.4	2526.5	2263.6	2344.3	2457.9	2411.9	2936.6	2804.7	3196.1	2922	3078.2	3132.6	2933.6	3198.9	8	1065
BAJ85123.1	predicted protein [Hordeum vulgare subsp. vulgare]	19	61	42,1	Pf00106, Pf01370, Pf08659	[GO:0003824]; GO:0003674; [GO:0016630]; GO:0016628; GO:0016627; GO:0016491; GO:0003824; GO:0003674; [GO:0050662]; GO:0048037; GO:0005488; GO:0003674; [GO:0055114]; GO:0008152; GO:0008150	2187.4	1957.1	2387.6	2805.2	2094.8	2234.2	2597	2965.6	1855.4	1651.9	2220.6	2326.3	1884.8	1949.6	2513.6	2582	0	2147
ADB97492.1	NADPH-protochlorophyllide oxidoreductase B [Hordeum vulgare]	19	61	42,2	Pf00106, Pf01370, Pf08659	[GO:0003824]; GO:0003674; [GO:0003959]; GO:0016651; GO:0016491; GO:0003824; GO:0003674; [GO:0016491]; GO:0003824; GO:0003674; [GO:0016630]; GO:0016628; GO:0016627; GO:0016491; GO:0003824; GO:0003674; [GO:0018548]; GO:0016661; GO:0016491; GO:0003824; GO:0003674; [GO:0050662]; GO:0048037; GO:0005488; GO:0003674; [GO:0052690]; GO:0016661; GO:0016667; GO:0016491; GO:0003824; GO:0003674; [GO:0055114];…	2187.4	1957.1	2387.6	2805.2	2094.8	2234.2	2597	2965.6	1855.4	1651.9	2220.6	2326.3	1884.8	1949.6	2513.6	2582	4	2147
BAK03720.1	predicted protein, partial [Hordeum vulgare subsp. vulgare]	19	28	73,4	Pf00709, Pf03069	[GO:0000166]; GO:0036094; GO:1901265; GO:0005488; GO:0097159; GO:1901363; GO:0003674; [GO:0004019]; GO:0016879; GO:0016874; GO:0003824; GO:0003674; [GO:0005525]; GO:0032550; GO:0032561; GO:0035639; GO:0001883; GO:0032549; GO:0019001; GO:0032555; GO:0043168; GO:1901265; GO:0001882; GO:0017076; GO:0032553; GO:0043167; GO:0097159; GO:1901363; GO:0036094; GO:0097367; GO:0000166; GO:0005488; GO:000367…	2049.5	2011.7	2171.8	2117.3	2107.3	2095.8	2159.4	2255.1	1974.8	1956.9	2195	2115.9	1987.9	2014	2190.2	2078.3	1	1356
BAJ90861.1	predicted protein [Hordeum vulgare subsp. vulgare]	19	47	56,5	Pf00199, Pf06628	[GO:0004096]; GO:0004601; GO:0016209; GO:0016684; GO:0003674; GO:0016491; GO:0003824; [GO:0004601]; GO:0016209; GO:0016684; GO:0003674; GO:0016491; GO:0003824; [GO:0006979]; GO:0006950; GO:0050896; GO:0008150; [GO:0016491]; GO:0003824; GO:0003674; [GO:0020037]; GO:0046906; GO:0097159; GO:1901363; GO:0005488; GO:0003674; [GO:0042744]; GO:0042743; GO:0044248; GO:0072593; GO:0009056; GO:0044237; GO:…	2038.4	2273.1	1774.1	1686	2087.3	2153.2	1727.6	1604.6	2300.9	2212.3	1952.1	1680.6	2235.7	2137.8	1742.1	1662.5	0	1608
BAJ88747.1	predicted protein [Hordeum vulgare subsp. vulgare]	19	43	60,7	Pf00199, Pf06628	[GO:0004096]; GO:0004601; GO:0016209; GO:0016684; GO:0003674; GO:0016491; GO:0003824; [GO:0004601]; GO:0016209; GO:0016684; GO:0003674; GO:0016491; GO:0003824; [GO:0006979]; GO:0006950; GO:0050896; GO:0008150; [GO:0016491]; GO:0003824; GO:0003674; [GO:0020037]; GO:0046906; GO:0097159; GO:1901363; GO:0005488; GO:0003674; [GO:0042744]; GO:0042743; GO:0044248; GO:0072593; GO:0009056; GO:0044237; GO:…	2038.4	2273.1	1774.1	1686	2087.3	2153.2	1727.6	1604.6	2300.9	2212.3	1952.1	1680.6	2235.7	2137.8	1742.1	1662.5	4	1608
AAA70346.1	disulfide isomerase, partial [Hordeum vulgare subsp. vulgare]	19	66	33,2	Pf00085, Pf13098, Pf13848, Pf13899, Pf13905	[GO:0045454]; GO:0019725; GO:0050794; GO:0009987; GO:0042592; GO:0050789; GO:0008150; GO:0065008; GO:0065007	1960.1	1826.1	1918.7	1763.1	1944	2096.2	1989.3	1922.6	2359.8	2204.6	2329.2	2171.9	2530.5	2626.8	2398.3	2425.5	0	1472
BAJ91096.1	predicted protein [Hordeum vulgare subsp. vulgare]	19	46	48,1	Pf02915	[GO:0009507]; GO:0009536; GO:0043231; GO:0044444; GO:0043227; GO:0043229; GO:0005737; GO:0044424; GO:0043226; GO:0005622; GO:0044464; GO:0005575; GO:0005623; [GO:0009534]; GO:0031976; GO:0044434; GO:0009579; GO:0031984; GO:0044435; GO:0009507; GO:0044424; GO:0043227; GO:0044446; GO:0009536; GO:0044444; GO:0005622; GO:0044464; GO:0043226; GO:0043229; GO:0044422; GO:0043231; GO:0005737; GO:0005575;…	1874.4	1719.3	1581.7	1698	1757	1581.4	1669.5	1697.4	1537.6	1502	1494.1	1544.6	1535.7	1503.9	1511.5	1543.8	0	1578
BAJ90753.1	predicted protein [Hordeum vulgare subsp. vulgare]	19	23	92,7	Pf00012, Pf02801	[GO:0000166]; GO:0036094; GO:1901265; GO:0005488; GO:0097159; GO:1901363; GO:0003674; [GO:0005524]; GO:0032559; GO:0035639; GO:0030554; GO:0032555; GO:0043168; GO:1901265; GO:0017076; GO:0032553; GO:0043167; GO:0097159; GO:1901363; GO:0000166; GO:0097367; GO:0005488; GO:0036094; GO:0003674	1856.2	1851.3	1834.7	1775.1	1950.8	1935.6	1822.9	1795.1	1976.7	1937.6	1784.3	1803.6	2040.8	1905.9	1898.4	1860.8	8	1348
BAK01930.1	predicted protein [Hordeum vulgare subsp. vulgare]	19	51	35,0	Pf04012		1780.1	1666.7	1513.2	1483.6	1717.8	1769.4	1499	1494.8	1717	1684.5	1484.5	1485.6	1674.9	1653.3	1421.6	1481.3	0	2094
BAJ97123.1	predicted protein [Hordeum vulgare subsp. vulgare]	19	35	48,1	Pf00202	[GO:0003824]; GO:0003674; [GO:0006525]; GO:0009064; GO:1901605; GO:0006520; GO:0019752; GO:0044238; GO:1901564; GO:0043436; GO:0008152; GO:0006807; GO:0071704; GO:0006082; GO:0008150; GO:0044237; GO:0044281; GO:0009987; [GO:0008483]; GO:0016769; GO:0016740; GO:0003824; GO:0003674; [GO:0030170]; GO:0043168; GO:0048037; GO:0070279; GO:0043167; GO:0005488; GO:0019842; GO:0097159; GO:1901363; GO:0003…	1672.1	1633	1280.7	1261.8	1616.8	1601.2	1300.2	1162.7	1631.1	1720.1	1257.4	1297.6	1639.9	1569.5	1250.6	1240.7	0	843
BAJ87243.1	predicted protein [Hordeum vulgare subsp. vulgare]	19	35	48,2	Pf00202	[GO:0003824]; GO:0003674; [GO:0006525]; GO:0009064; GO:1901605; GO:0006520; GO:0019752; GO:0044238; GO:1901564; GO:0043436; GO:0008152; GO:0006807; GO:0071704; GO:0006082; GO:0008150; GO:0044237; GO:0044281; GO:0009987; [GO:0008483]; GO:0016769; GO:0016740; GO:0003824; GO:0003674; [GO:0030170]; GO:0043168; GO:0048037; GO:0070279; GO:0043167; GO:0005488; GO:0019842; GO:0097159; GO:1901363; GO:0003…	1672.1	1633	1280.7	1261.8	1616.8	1601.2	1300.2	1162.7	1631.1	1720.1	1257.4	1297.6	1639.9	1569.5	1250.6	1240.7	0	843
BAJ91231.1	predicted protein [Hordeum vulgare subsp. vulgare]	19	55	27,8	Pf00828	[GO:0003735]; GO:0005198; GO:0003674; [GO:0005622]; GO:0044464; GO:0005575; GO:0005623; [GO:0005840]; GO:0030529; GO:0043232; GO:0044444; GO:0044424; GO:1990904; GO:0043228; GO:0043229; GO:0005737; GO:0005622; GO:0044464; GO:0032991; GO:0043226; GO:0005575; GO:0005623; [GO:0006412]; GO:0010467; GO:0034645; GO:0043043; GO:0044267; GO:0043170; GO:0009059; GO:0044249; GO:0044260; GO:0006518; GO:0043…	1648.3	2160.4	1981.5	2286.6	1807.9	1809.4	2036.1	1912.5	1854.1	1794.4	1917.5	1976.7	1611	1992.9	1818.1	2004.5	0	1002
BAJ92664.1	predicted protein [Hordeum vulgare subsp. vulgare]	19	42	34,7	Pf01170, Pf05175, Pf06325, Pf07091, Pf07109, Pf08241, Pf08242, Pf12847, Pf13489, Pf13649, Pf13847	[GO:0008152]; GO:0008150; [GO:0008168]; GO:0016741; GO:0016740; GO:0003824; GO:0003674; [GO:0015995]; GO:0006779; GO:0015994; GO:0046148; GO:0006778; GO:0033014; GO:0051188; GO:0042440; GO:0033013; GO:0051186; GO:0018130; GO:0019438; GO:0044271; GO:1901362; GO:1901566; GO:0044249; GO:0008152; GO:0006725; GO:0046483; GO:1901360; GO:1901564; GO:0044237; GO:0034641; GO:1901576; GO:0009058; GO:000815…	1616.2	1643.7	1682.9	1692.5	1628.2	1525.6	1511.8	1580.8	1570.9	1608.5	1590.8	1611.4	1497.7	1482.1	1512.3	1545.6	0	1063
BAJ85941.1	predicted protein [Hordeum vulgare subsp. vulgare]	19	30	66,7	Pf00071, Pf08355, Pf08356, Pf08477	[GO:0000166]; GO:0036094; GO:1901265; GO:0005488; GO:0097159; GO:1901363; GO:0003674; [GO:0003924]; GO:0017111; GO:0016462; GO:0016818; GO:0016817; GO:0016787; GO:0003824; GO:0003674; [GO:0005509]; GO:0046872; GO:0043169; GO:0043167; GO:0005488; GO:0003674; [GO:0005525]; GO:0032550; GO:0032561; GO:0035639; GO:0001883; GO:0032549; GO:0019001; GO:0032555; GO:0043168; GO:1901265; GO:0001882; GO:0017…	1614.1	1584.3	1179	1147	1725.6	1630.7	1185.5	1102.1	1604.5	1607.2	1180.9	1217.2	1672.5	1637.4	1137	1136	0	1089
BAJ96018.1	predicted protein [Hordeum vulgare subsp. vulgare]	19	41	47,9	Pf00198, Pf00364	[GO:0004149]; GO:0016751; GO:0140096; GO:0016417; GO:0016748; GO:0003824; GO:0016747; GO:0003674; GO:0016746; GO:0016740; [GO:0006099]; GO:0006101; GO:0009060; GO:0044238; GO:0072350; GO:0045333; GO:0008152; GO:0019752; GO:0015980; GO:0008150; GO:0043436; GO:0006091; GO:0055114; GO:0006082; GO:0044237; GO:0044281; GO:0071704; GO:0009987; [GO:0008152]; GO:0008150; [GO:0016746]; GO:0016740; GO:0003…	1586.1	1544.3	1420.3	1406.5	1538.2	1506.4	1322.3	1361.2	1568.2	1619.9	1379.7	1386.2	1545.4	1525.9	1317.4	1313.8	0	1288
BAJ88002.1	predicted protein [Hordeum vulgare subsp. vulgare]	19	52	38,9	Pf00107, Pf08240	[GO:0008270]; GO:0046914; GO:0046872; GO:0043169; GO:0043167; GO:0005488; GO:0003674; [GO:0016021]; GO:0031224; GO:0044425; GO:0005575; GO:0016020; [GO:0016491]; GO:0003824; GO:0003674; [GO:0046872]; GO:0043169; GO:0043167; GO:0005488; GO:0003674; [GO:0055114]; GO:0008152; GO:0008150	1582.7	1428.2	1327.3	1275.9	1448.6	1529.9	1332.6	1207.4	1526.9	1524	1398.5	1334.7	1487.8	1497	1315.7	1317.7	0	1028
BAJ93193.1	predicted protein [Hordeum vulgare subsp. vulgare]	19	47	56,9	Pf00199, Pf06628	[GO:0004096]; GO:0004601; GO:0016209; GO:0016684; GO:0003674; GO:0016491; GO:0003824; [GO:0004601]; GO:0016209; GO:0016684; GO:0003674; GO:0016491; GO:0003824; [GO:0006979]; GO:0006950; GO:0050896; GO:0008150; [GO:0016491]; GO:0003824; GO:0003674; [GO:0020037]; GO:0046906; GO:0097159; GO:1901363; GO:0005488; GO:0003674; [GO:0042744]; GO:0042743; GO:0044248; GO:0072593; GO:0009056; GO:0044237; GO:…	1580.9	1521.3	1603.8	1471.4	1502.3	1688.8	1797.9	1679.7	2484.2	2360.8	2567.6	2433.1	2544.1	2854.9	2445.7	2907.1	3	1759
BAJ89996.1	predicted protein [Hordeum vulgare subsp. vulgare]	19	14	130,5	Pf00855		1557	1526.7	1347.9	1281	1512.4	1504.9	1236.2	1197.7	1592	1620.1	1283.4	1341.9	1496.6	1486.7	1263	1243	0	581
BAK03147.1	predicted protein [Hordeum vulgare subsp. vulgare]	19	15	124,5	Pf00855		1557	1526.7	1347.9	1281	1512.4	1504.9	1236.2	1197.7	1592	1620.1	1283.4	1341.9	1496.6	1486.7	1263	1243	0	581
BAJ88210.1	predicted protein [Hordeum vulgare subsp. vulgare]	19	38	61,4	Pf00118	[GO:0005524]; GO:0032559; GO:0035639; GO:0030554; GO:0032555; GO:0043168; GO:1901265; GO:0017076; GO:0032553; GO:0043167; GO:0097159; GO:1901363; GO:0000166; GO:0097367; GO:0005488; GO:0036094; GO:0003674; [GO:0005737]; GO:0044424; GO:0005622; GO:0044464; GO:0005575; GO:0005623; [GO:0006457]; GO:0009987; GO:0008150; [GO:0016021]; GO:0031224; GO:0044425; GO:0005575; GO:0016020; [GO:0042026]; GO:00…	1509.4	1439.3	1145.4	1092.7	1673.7	1615.2	1270.9	1280.6	1468.7	1521.9	1212.7	1174.9	1588.6	1511.8	1291.7	1174	0	1138
CAC42119.1	flavin containing polyamine oxidase [Hordeum vulgare subsp. vulgare]	19	36	56,5	Pf01593, Pf13450	[GO:0016491]; GO:0003824; GO:0003674; [GO:0055114]; GO:0008152; GO:0008150	1457.6	1187.1	803.7	1144.8	1481.2	1920.3	1280.1	1955.7	911.8	1084	899	998.1	1546.4	1826.8	1100.5	1856.1	0	1495
BAJ87818.1	predicted protein [Hordeum vulgare subsp. vulgare]	19	34	63,2	Pf00650, Pf03765, Pf13716	[GO:0006810]; GO:0051234; GO:0051179; GO:0008150; [GO:0016021]; GO:0031224; GO:0044425; GO:0005575; GO:0016020	1402.6	1634.5	2050.9	2125.8	1667.4	1503	2118.9	2088.9	1440.7	1321	1891.3	1802	1484.7	1543.4	1993.2	1937.3	0	1351
BAJ86310.1	predicted protein, partial [Hordeum vulgare subsp. vulgare]	19	30	81,3	Pf00076, Pf00658, Pf08777, Pf13893, Pf14259	[GO:0003676]; GO:0097159; GO:1901363; GO:0005488; GO:0003674; [GO:0003723]; GO:0003676; GO:0097159; GO:1901363; GO:0005488; GO:0003674; [GO:0005737]; GO:0044424; GO:0005622; GO:0044464; GO:0005575; GO:0005623	1302.3	1303.6	1155.4	1193.1	1259.7	1277.9	1204.9	1160.8	1230.4	1191.5	1105.2	1113.1	1245	1257.3	1151.9	1152.8	0	634
BAJ85044.1	predicted protein [Hordeum vulgare subsp. vulgare]	19	38	60,2	Pf00205, Pf02552, Pf02775, Pf02776	[GO:0000287]; GO:0046872; GO:0043169; GO:0043167; GO:0005488; GO:0003674; [GO:0003824]; GO:0003674; [GO:0005829]; GO:0044444; GO:0005737; GO:0044424; GO:0005622; GO:0044464; GO:0005575; GO:0005623; [GO:0016021]; GO:0031224; GO:0044425; GO:0005575; GO:0016020; [GO:0019385]; GO:0006083; GO:0015948; GO:0032787; GO:0009061; GO:0015947; GO:0015975; GO:0043447; GO:0019752; GO:0045333; GO:0043446; GO:00…	1215	1213.6	1520.5	1454.5	1235.2	1198.9	1445.4	1447.4	1357.1	1345.1	1588.1	1583.9	1346.5	1194	1572	1425.7	0	830
BAJ93460.1	predicted protein [Hordeum vulgare subsp. vulgare]	19	56	36,2	Pf03168	[GO:0009269]; GO:0009414; GO:0006950; GO:0009415; GO:0050896; GO:0001101; GO:0009628; GO:0010035; GO:1901700; GO:0008150; GO:0042221; [GO:0016021]; GO:0031224; GO:0044425; GO:0005575; GO:0016020	1178.5	1164.3	646	703.8	1223.9	1200.1	710.9	632.4	1239.7	1192.7	701.6	723.9	1318.3	1318.4	753.7	756.7	0	612
BAJ94094.1	predicted protein [Hordeum vulgare subsp. vulgare]	19	35	55,4	Pf01512, Pf10531, Pf10589	[GO:0003954]; GO:0016651; GO:0016491; GO:0003824; GO:0003674; [GO:0005739]; GO:0043231; GO:0044444; GO:0043227; GO:0043229; GO:0005737; GO:0044424; GO:0043226; GO:0005622; GO:0044464; GO:0005575; GO:0005623; [GO:0005743]; GO:0019866; GO:0031966; GO:0031090; GO:0031967; GO:0044424; GO:0005740; GO:0044429; GO:0016020; GO:0043227; GO:0044422; GO:0031975; GO:0044446; GO:0005622; GO:0044464; GO:000573…	1178	1194.7	1829.1	1778.9	1224.3	1181.4	1877.8	1916.1	1219.1	1289.1	1865.3	1977.9	1218.7	1169	1939.4	1749.6	0	1014
BAJ95213.1	predicted protein [Hordeum vulgare subsp. vulgare]	19	41	51,0	Pf01409, Pf03147	[GO:0000049]; GO:0003723; GO:0003676; GO:0097159; GO:1901363; GO:0005488; GO:0003674; [GO:0000166]; GO:0036094; GO:1901265; GO:0005488; GO:0097159; GO:1901363; GO:0003674; [GO:0000287]; GO:0046872; GO:0043169; GO:0043167; GO:0005488; GO:0003674; [GO:0004812]; GO:0140101; GO:0140098; GO:0003824; GO:0003674; [GO:0004826]; GO:0004812; GO:0140101; GO:0140098; GO:0003824; GO:0003674; [GO:0005524]; GO:…	1174.8	1150.8	1005.8	1042.4	1060.4	1075.3	962.4	1027.7	1092.2	1122.3	1039.4	967.5	1050.3	1077.6	953.4	1031.2	0	902
BAJ97289.1	predicted protein [Hordeum vulgare subsp. vulgare]	19	37	57,4	Pf00118	[GO:0000166]; GO:0036094; GO:1901265; GO:0005488; GO:0097159; GO:1901363; GO:0003674; [GO:0005524]; GO:0032559; GO:0035639; GO:0030554; GO:0032555; GO:0043168; GO:1901265; GO:0017076; GO:0032553; GO:0043167; GO:0097159; GO:1901363; GO:0000166; GO:0097367; GO:0005488; GO:0036094; GO:0003674; [GO:0005737]; GO:0044424; GO:0005622; GO:0044464; GO:0005575; GO:0005623; [GO:0005829]; GO:0044444; GO:0005…	1138.7	1126.4	1347.8	1313.2	1182.2	1174.2	1353.4	1435.1	1160.2	1108.3	1337.7	1290.7	1180.5	1161.6	1446.1	1390.2	0	753
BAK02080.1	predicted protein [Hordeum vulgare subsp. vulgare]	19	18	145,4	Pf00941, Pf01315, Pf01799, Pf02738, Pf03450	[GO:0003824]; GO:0003674; [GO:0005506]; GO:0046914; GO:0046872; GO:0043169; GO:0043167; GO:0005488; GO:0003674; [GO:0009055]; GO:0016491; GO:0003824; GO:0003674; [GO:0016021]; GO:0031224; GO:0044425; GO:0005575; GO:0016020; [GO:0016491]; GO:0003824; GO:0003674; [GO:0016614]; GO:0016491; GO:0003824; GO:0003674; [GO:0022900]; GO:0006091; GO:0055114; GO:0044237; GO:0008152; GO:0009987; GO:0008150; […	1120.2	1152.1	1385.5	1164.4	1176.4	1084.1	1060.2	1083.4	1288	1317.2	1355.2	1283.2	1285.5	1211.5	1187.6	1200	6	859
BAJ84994.1	predicted protein [Hordeum vulgare subsp. vulgare]	19	42,5	46,5	Pf00070, Pf00890, Pf01266, Pf01494, Pf03486, Pf05834, Pf07992, Pf12831, Pf13450	[GO:0016021]; GO:0031224; GO:0044425; GO:0005575; GO:0016020; [GO:0016491]; GO:0003824; GO:0003674; [GO:0055114]; GO:0008152; GO:0008150; [GO:0071949]; GO:0050660; GO:0000166; GO:0043168; GO:0050662; GO:0036094; GO:1901265; GO:0043167; GO:0048037; GO:0005488; GO:0097159; GO:1901363; GO:0003674	1075.3	1088.1	916	929.9	1142.5	1058.5	866.8	850.7	1071.5	1087.3	882.8	904.9	1034.2	1020.6	838.8	842.2	0	1010
BAJ90682.1	predicted protein [Hordeum vulgare subsp. vulgare]	19	42	47,0	Pf00070, Pf00890, Pf01266, Pf01494, Pf03486, Pf05834, Pf07992, Pf12831, Pf13450	[GO:0016021]; GO:0031224; GO:0044425; GO:0005575; GO:0016020; [GO:0016491]; GO:0003824; GO:0003674; [GO:0055114]; GO:0008152; GO:0008150; [GO:0071949]; GO:0050660; GO:0000166; GO:0043168; GO:0050662; GO:0036094; GO:1901265; GO:0043167; GO:0048037; GO:0005488; GO:0097159; GO:1901363; GO:0003674	1075.3	1088.1	916	929.9	1142.5	1058.5	866.8	850.7	1071.5	1087.3	882.8	904.9	1034.2	1020.6	838.8	842.2	0	1010
BAJ85019.1	predicted protein [Hordeum vulgare subsp. vulgare]	19	18,232044198895	134,9	Pf00941, Pf01315, Pf01799, Pf02738, Pf03450	[GO:0003824]; GO:0003674; [GO:0005506]; GO:0046914; GO:0046872; GO:0043169; GO:0043167; GO:0005488; GO:0003674; [GO:0016021]; GO:0031224; GO:0044425; GO:0005575; GO:0016020; [GO:0016491]; GO:0003824; GO:0003674; [GO:0016614]; GO:0016491; GO:0003824; GO:0003674; [GO:0046872]; GO:0043169; GO:0043167; GO:0005488; GO:0003674; [GO:0050660]; GO:0000166; GO:0043168; GO:0050662; GO:0036094; GO:1901265; G…	1059.5	1091.7	1282.9	1074.4	1118.5	1032.4	977.2	993.7	1221.8	1237.9	1257.6	1176.8	1211.6	1137.2	1082.8	1093.8	0	736
BAK03427.1	predicted protein [Hordeum vulgare subsp. vulgare]	19	35	69,1	Pf03055	[GO:0016021]; GO:0031224; GO:0044425; GO:0005575; GO:0016020; [GO:0016702]; GO:0016701; GO:0051213; GO:0016491; GO:0003824; GO:0003674; [GO:0046872]; GO:0043169; GO:0043167; GO:0005488; GO:0003674; [GO:0055114]; GO:0008152; GO:0008150	1057	1080.8	1134.6	1042.4	1212.2	1120.3	999.3	1056.4	1135.1	1135.1	1102.9	1044.3	1197.5	1154	1048.9	1041.8	0	1159
BAJ87515.1	predicted protein [Hordeum vulgare subsp. vulgare]	19	30	83,3	Pf00004, Pf01057, Pf01078, Pf01434, Pf06068, Pf07724, Pf07728, Pf13191, Pf13207, Pf13238, Pf13401, Pf13481, Pf13521	[GO:0003678]; GO:0004386; GO:0140097; GO:0017111; GO:0003824; GO:0016462; GO:0003674; GO:0016818; GO:0016817; GO:0016787; [GO:0004222]; GO:0004175; GO:0008237; GO:0070011; GO:0008233; GO:0016787; GO:0140096; GO:0003824; GO:0003674; [GO:0005524]; GO:0032559; GO:0035639; GO:0030554; GO:0032555; GO:0043168; GO:1901265; GO:0017076; GO:0032553; GO:0043167; GO:0097159; GO:1901363; GO:0000166; GO:009736…	1034.3	1066.6	839.5	887.8	1043.1	999.5	877.3	775.3	987.1	1012.6	827.4	899.5	1043.1	990.2	832.3	833.8	0	868
BAJ96004.1	predicted protein [Hordeum vulgare subsp. vulgare]	19	30	83,3	Pf00004, Pf01057, Pf01078, Pf01434, Pf06068, Pf07724, Pf07726, Pf07728, Pf13191, Pf13207, Pf13238, Pf13401, Pf13521	[GO:0003678]; GO:0004386; GO:0140097; GO:0017111; GO:0003824; GO:0016462; GO:0003674; GO:0016818; GO:0016817; GO:0016787; [GO:0004222]; GO:0004175; GO:0008237; GO:0070011; GO:0008233; GO:0016787; GO:0140096; GO:0003824; GO:0003674; [GO:0005524]; GO:0032559; GO:0035639; GO:0030554; GO:0032555; GO:0043168; GO:1901265; GO:0017076; GO:0032553; GO:0043167; GO:0097159; GO:1901363; GO:0000166; GO:009736…	1034.3	1066.6	839.5	887.8	1043.1	999.5	877.3	775.3	987.1	1012.6	827.4	899.5	1043.1	990.2	832.3	833.8	0	868
BAK02615.1	predicted protein [Hordeum vulgare subsp. vulgare]	19	31,965811965812	65,8	Pf03109	[GO:0016021]; GO:0031224; GO:0044425; GO:0005575; GO:0016020	1014.4	980.6	1051.4	1012.3	1012.7	1036.1	1028.6	1121.4	974.7	998.4	1060	1078.4	1021.6	1039.2	1096.6	1043.2	0	585
BAJ88545.1	predicted protein [Hordeum vulgare subsp. vulgare]	19	31	75,7	Pf00930, Pf07676	[GO:0006508]; GO:0019538; GO:0043170; GO:0044238; GO:1901564; GO:0071704; GO:0008152; GO:0006807; GO:0008150	863.2	844.4	1071.9	1101.3	861.3	857.4	1144.2	1137	929.1	966.6	1180	1188.8	1041.4	948.1	1233.9	1208.7	0	1711
BAJ87153.1	predicted protein [Hordeum vulgare subsp. vulgare]	19	20	96,6	Pf00305, Pf01477	[GO:0005515]; GO:0005488; GO:0003674; [GO:0006629]; GO:0044238; GO:0071704; GO:0008152; GO:0008150; [GO:0006631]; GO:0032787; GO:0044255; GO:0019752; GO:0006629; GO:0044237; GO:0043436; GO:0044238; GO:0071704; GO:0008152; GO:0009987; GO:0006082; GO:0008150; GO:0044281; [GO:0006633]; GO:0006631; GO:0008610; GO:0072330; GO:0032787; GO:0044255; GO:0006629; GO:1901576; GO:0046394; GO:0019752; GO:0044…	762.1	715.5	1067.2	1027.2	766.8	786	1360.7	1095.6	673.2	815.9	1117.8	1104.2	890.2	770.7	1264.7	1116.9	0	688
BAK01881.1	predicted protein [Hordeum vulgare subsp. vulgare]	19	21	88,3	Pf01535, Pf05269, Pf12854, Pf13041, Pf13812	[GO:0000741]; GO:0006997; GO:0048284; GO:0006996; GO:0016043; GO:0009987; GO:0071840; GO:0008150; [GO:0003677]; GO:0003676; GO:0097159; GO:1901363; GO:0005488; GO:0003674; [GO:0005515]; GO:0005488; GO:0003674; [GO:0006355]; GO:0006351; GO:0010468; GO:1903506; GO:2000112; GO:0010467; GO:0034645; GO:0097659; GO:0060255; GO:2001141; GO:0010556; GO:0031326; GO:0043170; GO:0009059; GO:0044249; GO:0044…	719.1	775	797	842.5	759.9	761.7	833.3	812.3	748.2	765.1	822.8	833.3	753.8	729.6	843.3	810.7	0	411
BAJ91839.1	predicted protein [Hordeum vulgare subsp. vulgare]	19	28	79,1	Pf03109	[GO:0009507]; GO:0009536; GO:0043231; GO:0044444; GO:0043227; GO:0043229; GO:0005737; GO:0044424; GO:0043226; GO:0005622; GO:0044464; GO:0005575; GO:0005623; [GO:0010287]; GO:0009570; GO:0044434; GO:0009532; GO:0009507; GO:0044435; GO:0009536; GO:0044444; GO:0044446; GO:0043231; GO:0005737; GO:0044424; GO:0043229; GO:0044422; GO:0043227; GO:0005622; GO:0044464; GO:0043226; GO:0005575; GO:0005623;…	686.3	710.8	545.5	547.7	715.8	663	519	427.8	665.2	700.5	501.9	543.7	649.3	695.9	530.3	515	0	782
BAK01149.1	predicted protein [Hordeum vulgare subsp. vulgare]	19	24	80,1	Pf01496, Pf04111, Pf08172	[GO:0006891]; GO:0048193; GO:0016192; GO:0006810; GO:0051234; GO:0051179; GO:0008150; [GO:0006914]; GO:0044248; GO:0061919; GO:0009056; GO:0044237; GO:0009987; GO:0008152; GO:0008150; [GO:0015078]; GO:0015077; GO:0022890; GO:0008324; GO:0015075; GO:0022891; GO:0022857; GO:0022892; GO:0005215; GO:0003674; [GO:0015991]; GO:0015988; GO:0099132; GO:1902600; GO:0098662; GO:0099131; GO:0015992; GO:0098…	655.3	638	733.2	709.2	676.5	652.2	700	653.9	690.4	724.3	736.1	739.5	749	715.3	763.6	705.1	0	495
DAA80496.1	TPA_exp: pyrroline-5-carboxylate synthetase [Hordeum vulgare subsp. vulgare]	19	24	77,5	Pf00696	[GO:0003824]; GO:0003674; [GO:0004349]; GO:0016774; GO:0019202; GO:0016772; GO:0016301; GO:0016740; GO:0003824; GO:0003674; [GO:0004350]; GO:0016620; GO:0016903; GO:0016491; GO:0003824; GO:0003674; [GO:0005524]; GO:0032559; GO:0035639; GO:0030554; GO:0032555; GO:0043168; GO:1901265; GO:0017076; GO:0032553; GO:0043167; GO:0097159; GO:1901363; GO:0000166; GO:0097367; GO:0005488; GO:0036094; GO:0003…	590.6	607.9	1027.4	1012.3	586.6	524.7	998.5	941.8	558.4	645.7	1041.4	1029.8	648.7	607.7	1001.3	1035.9	0	725
BAJ92217.1	predicted protein [Hordeum vulgare subsp. vulgare]	19	32	69,9	Pf00226		395.4	391.4	875.2	876.2	380.1	383.7	890.5	878.3	366.3	401.7	839	885.2	389.5	370.9	915	819.8	0	540
BAJ98047.1	predicted protein [Hordeum vulgare subsp. vulgare]	19	31	70,8	Pf00226		395.4	391.4	875.2	876.2	380.1	383.7	890.5	878.3	366.3	401.7	839	885.2	389.5	370.9	915	819.8	0	540
Q96468.1	RecName: Full=2-Cys peroxiredoxin BAS1, chloroplastic; AltName: Full=Thiol-specific antioxidant protein; Flags: Precursor	18	57	23,3	Pf00578, Pf08534, Pf10417	[GO:0004601]; GO:0016209; GO:0016684; GO:0003674; GO:0016491; GO:0003824; [GO:0009507]; GO:0009536; GO:0043231; GO:0044444; GO:0043227; GO:0043229; GO:0005737; GO:0044424; GO:0043226; GO:0005622; GO:0044464; GO:0005575; GO:0005623; [GO:0009536]; GO:0043231; GO:0044444; GO:0043227; GO:0043229; GO:0005737; GO:0044424; GO:0043226; GO:0005622; GO:0044464; GO:0005575; GO:0005623; [GO:0016209]; GO:0003…	3523.5	3324.1	3680.9	3690.5	3121.2	3306.2	3553.8	3588.3	3256.5	3251.6	3532.8	3667.7	3084.1	3088.7	3210.4	3819.7	0	2023
BAJ91393.1	predicted protein [Hordeum vulgare subsp. vulgare]	18	57	40,9	Pf00291	[GO:0004124]; GO:0016835; GO:0016829; GO:0003824; GO:0003674; [GO:0006535]; GO:0006563; GO:0019344; GO:0009069; GO:0000097; GO:0006534; GO:0009070; GO:1901605; GO:0000096; GO:0008652; GO:0044272; GO:1901607; GO:0006520; GO:0006790; GO:0046394; GO:1901566; GO:0044249; GO:0019752; GO:0044238; GO:1901564; GO:0044237; GO:0016053; GO:1901576; GO:0009058; GO:0043436; GO:0008152; GO:0006807; GO:0071704;…	3344.4	3275.5	2923.5	2766.3	3468.2	3248.9	2745.2	2824.7	3215.8	3155.1	2862.5	2749.2	3126	3064.8	2643.3	2609.6	1	2217
BAJ95776.1	predicted protein [Hordeum vulgare subsp. vulgare]	18	46	33,5	Pf06957, Pf13414, Pf13432	[GO:0005198]; GO:0003674; [GO:0005515]; GO:0005488; GO:0003674; [GO:0006886]; GO:0015031; GO:0034613; GO:0046907; GO:0015833; GO:0045184; GO:0008104; GO:0070727; GO:0006810; GO:0051641; GO:0051649; GO:0042886; GO:0071702; GO:0051234; GO:0033036; GO:0051179; GO:0071705; GO:0008150; [GO:0016192]; GO:0006810; GO:0051234; GO:0051179; GO:0008150; [GO:0030126]; GO:0030120; GO:0030663; GO:0044431; GO:00…	2719.1	2688.7	2750.9	2675.8	2624.4	2736.7	2652.1	2542.8	2607.4	2553.9	2656.8	2533.1	2513.8	2811.3	2478.2	2875.1	0	1747
BAJ87704.1	predicted protein [Hordeum vulgare subsp. vulgare]	18	41	40,9	Pf00248	[GO:0016491]; GO:0003824; GO:0003674; [GO:0055114]; GO:0008152; GO:0008150	2614.6	2578.2	2104.1	2085.3	2601.2	2776.2	1996.3	2338.9	2650.4	2458.9	2050.5	2009.4	2372	2470.8	1998.9	2109	0	1016
BAJ89999.1	predicted protein [Hordeum vulgare subsp. vulgare]	18	41	40,8	Pf00248	[GO:0016491]; GO:0003824; GO:0003674; [GO:0055114]; GO:0008152; GO:0008150	2614.6	2578.2	2104.1	2085.3	2601.2	2776.2	1996.3	2338.9	2650.4	2458.9	2050.5	2009.4	2372	2470.8	1998.9	2109	0	1016
BAK02719.1	predicted protein [Hordeum vulgare subsp. vulgare]	18	45	52,9	Pf00070, Pf02852, Pf07992	[GO:0004148]; GO:0016668; GO:0016651; GO:0016667; GO:0016491; GO:0003824; GO:0003674; [GO:0005623]; GO:0005575; [GO:0009055]; GO:0016491; GO:0003824; GO:0003674; [GO:0016021]; GO:0031224; GO:0044425; GO:0005575; GO:0016020; [GO:0016491]; GO:0003824; GO:0003674; [GO:0016668]; GO:0016651; GO:0016667; GO:0016491; GO:0003824; GO:0003674; [GO:0022900]; GO:0006091; GO:0055114; GO:0044237; GO:0008152; G…	2314.6	2380.5	2390.1	2301.2	2322.1	2254.4	2232.7	2238.1	2141.9	2170	2256.2	2112.1	2087.2	2160.7	2060.7	2104.5	0	2007
BAJ98223.1	predicted protein [Hordeum vulgare subsp. vulgare]	18	41	39,5	Pf04755, Pf07415	[GO:0009507]; GO:0009536; GO:0043231; GO:0044444; GO:0043227; GO:0043229; GO:0005737; GO:0044424; GO:0043226; GO:0005622; GO:0044464; GO:0005575; GO:0005623; [GO:0009534]; GO:0031976; GO:0044434; GO:0009579; GO:0031984; GO:0044435; GO:0009507; GO:0044424; GO:0043227; GO:0044446; GO:0009536; GO:0044444; GO:0005622; GO:0044464; GO:0043226; GO:0043229; GO:0044422; GO:0043231; GO:0005737; GO:0005575;…	2305.4	2282.7	1929.6	1821.4	2221.4	2395.6	1911.1	1994.3	2216.4	2238.4	1913.3	1797.2	2108.4	2272.7	1789.8	1910.1	0	1270
AGV54897.1	cytosolic phosphorylase [Hordeum vulgare subsp. vulgare]	18	38	93,9	Pf00343	[GO:0004645]; GO:0016758; GO:0016757; GO:0016740; GO:0003824; GO:0003674; [GO:0005975]; GO:0044238; GO:0071704; GO:0008152; GO:0008150; [GO:0008184]; GO:0004645; GO:0016758; GO:0016757; GO:0016740; GO:0003824; GO:0003674; [GO:0016740]; GO:0003824; GO:0003674; [GO:0016757]; GO:0016740; GO:0003824; GO:0003674; [GO:0030170]; GO:0043168; GO:0048037; GO:0070279; GO:0043167; GO:0005488; GO:0019842; GO:…	2296.1	2433.2	2444.5	2653.8	2539.1	2498.3	2725.1	2875.3	2392	2370.2	2539.1	2618.4	2773.8	2641.5	2830.7	2947.2	17	1593
BAJ86854.1	predicted protein [Hordeum vulgare subsp. vulgare]	18	57	31,8	Pf00719	[GO:0000287]; GO:0046872; GO:0043169; GO:0043167; GO:0005488; GO:0003674; [GO:0004427]; GO:0016462; GO:0016818; GO:0016817; GO:0016787; GO:0003824; GO:0003674; [GO:0005737]; GO:0044424; GO:0005622; GO:0044464; GO:0005575; GO:0005623; [GO:0006796]; GO:0006793; GO:0044237; GO:0008152; GO:0009987; GO:0008150; [GO:0009507]; GO:0009536; GO:0043231; GO:0044444; GO:0043227; GO:0043229; GO:0005737; GO:00…	2232.8	2238.6	1981.8	1980.1	2304.7	2322.9	1995.1	2038.1	2195.5	2061.7	1966.8	1821	2196.6	2290	1876.7	2007.6	0	1693
BAK08008.1	predicted protein [Hordeum vulgare subsp. vulgare]	18	55	32,3	Pf00121	[GO:0003824]; GO:0003674; [GO:0004807]; GO:0016861; GO:0016860; GO:0016853; GO:0003824; GO:0003674; [GO:0005739]; GO:0043231; GO:0044444; GO:0043227; GO:0043229; GO:0005737; GO:0044424; GO:0043226; GO:0005622; GO:0044464; GO:0005575; GO:0005623; [GO:0005829]; GO:0044444; GO:0005737; GO:0044424; GO:0005622; GO:0044464; GO:0005575; GO:0005623; [GO:0006096]; GO:0006090; GO:0006757; GO:0016052; GO:00…	2068.1	2106.8	3044.6	3030.8	1838.5	1921	2952.1	2802.2	1946.4	1987.9	3020.2	2904.1	1864.7	1928.2	2648	2665.5	1	2461
BAJ93604.1	predicted protein [Hordeum vulgare subsp. vulgare]	18	38	51,4	Pf00155, Pf00464	[GO:0003824]; GO:0003674; [GO:0004372]; GO:0016742; GO:0016741; GO:0016740; GO:0003824; GO:0003674; [GO:0006545]; GO:0006544; GO:0009070; GO:0009069; GO:1901607; GO:1901605; GO:0008652; GO:0006520; GO:0046394; GO:1901566; GO:0019752; GO:0044238; GO:1901564; GO:0016053; GO:1901576; GO:0043436; GO:0008152; GO:0006807; GO:0071704; GO:0006082; GO:0044249; GO:0044283; GO:0009058; GO:0008150; GO:004423…	2063.6	1938.9	1262.6	1200.1	2161.6	2193.7	1418.9	1317.2	1955.5	1891.6	1164.6	1126.9	2382.8	2159	1337.4	1322	3	788
YP_874691.1	ribosomal protein S3 (chloroplast) [Hordeum vulgare subsp. vulgare]	18	43	27,6	Pf00189	[GO:0003723]; GO:0003676; GO:0097159; GO:1901363; GO:0005488; GO:0003674; [GO:0003735]; GO:0005198; GO:0003674; [GO:0005840]; GO:0030529; GO:0043232; GO:0044444; GO:0044424; GO:1990904; GO:0043228; GO:0043229; GO:0005737; GO:0005622; GO:0044464; GO:0032991; GO:0043226; GO:0005575; GO:0005623; [GO:0006412]; GO:0010467; GO:0034645; GO:0043043; GO:0044267; GO:0043170; GO:0009059; GO:0044249; GO:0044…	2030.1	2278.1	2147.1	2332.5	1989.4	1949.6	2203.4	2169.1	2066.8	2135.7	2321.1	2196.9	1812.6	1965	1933.9	2086.3	0	701
BAJ90467.1	predicted protein [Hordeum vulgare subsp. vulgare]	18	20	97,3	Pf00305, Pf01477	[GO:0005515]; GO:0005488; GO:0003674; [GO:0006629]; GO:0044238; GO:0071704; GO:0008152; GO:0008150; [GO:0006631]; GO:0032787; GO:0044255; GO:0019752; GO:0006629; GO:0044237; GO:0043436; GO:0044238; GO:0071704; GO:0008152; GO:0009987; GO:0006082; GO:0008150; GO:0044281; [GO:0006633]; GO:0006631; GO:0008610; GO:0072330; GO:0032787; GO:0044255; GO:0006629; GO:1901576; GO:0046394; GO:0019752; GO:0044…	2020.4	1866	2310.7	2103.5	2209.1	2322.2	2552.4	2677.7	2277.4	2051	1957.1	2395.9	2310.3	2126.5	2788.1	2498.5	0	1261
BAK01386.1	predicted protein [Hordeum vulgare subsp. vulgare]	18	38	48,3	Pf00009, Pf03143, Pf03144	[GO:0000166]; GO:0036094; GO:1901265; GO:0005488; GO:0097159; GO:1901363; GO:0003674; [GO:0003746]; GO:0008135; GO:0003723; GO:0003676; GO:0097159; GO:1901363; GO:0005488; GO:0003674; [GO:0003924]; GO:0017111; GO:0016462; GO:0016818; GO:0016817; GO:0016787; GO:0003824; GO:0003674; [GO:0005525]; GO:0032550; GO:0032561; GO:0035639; GO:0001883; GO:0032549; GO:0019001; GO:0032555; GO:0043168; GO:1901…	2019	1988.3	1331.9	1312	2000.7	2031.5	1298.4	1335.3	1934.8	1960.1	1351.6	1394	1945.9	1993.9	1397.5	1365.5	0	1081
BAJ90689.1	predicted protein [Hordeum vulgare subsp. vulgare]	18	26	63,7	Pf00069, Pf07714, Pf10707, Pf14531	[GO:0004672]; GO:0016301; GO:0016773; GO:0140096; GO:0016772; GO:0003824; GO:0016740; GO:0003674; [GO:0005524]; GO:0032559; GO:0035639; GO:0030554; GO:0032555; GO:0043168; GO:1901265; GO:0017076; GO:0032553; GO:0043167; GO:0097159; GO:1901363; GO:0000166; GO:0097367; GO:0005488; GO:0036094; GO:0003674; [GO:0006468]; GO:0006464; GO:0016310; GO:0036211; GO:0044267; GO:0006796; GO:0019538; GO:004341…	1999.9	1986.2	1345.3	1344.6	2034.6	1992.8	1394.1	1361.9	1935.7	2065.9	1294.1	1378.4	1934.7	1849.3	1371.6	1296.1	0	869
BAJ88887.1	predicted protein [Hordeum vulgare subsp. vulgare]	18	26	63,7	Pf00069, Pf07714, Pf10707, Pf14531	[GO:0004672]; GO:0016301; GO:0016773; GO:0140096; GO:0016772; GO:0003824; GO:0016740; GO:0003674; [GO:0005524]; GO:0032559; GO:0035639; GO:0030554; GO:0032555; GO:0043168; GO:1901265; GO:0017076; GO:0032553; GO:0043167; GO:0097159; GO:1901363; GO:0000166; GO:0097367; GO:0005488; GO:0036094; GO:0003674; [GO:0006468]; GO:0006464; GO:0016310; GO:0036211; GO:0044267; GO:0006796; GO:0019538; GO:004341…	1999.9	1986.2	1345.3	1344.6	2034.6	1992.8	1394.1	1361.9	1935.7	2065.9	1294.1	1378.4	1934.7	1849.3	1371.6	1296.1	0	869
BAJ95421.1	predicted protein [Hordeum vulgare subsp. vulgare]	18	32	55,3	Pf00330	[GO:0003861]; GO:0016836; GO:0016835; GO:0016829; GO:0003824; GO:0003674; [GO:0008152]; GO:0008150; [GO:0008652]; GO:0006520; GO:0046394; GO:1901566; GO:0019752; GO:0044238; GO:1901564; GO:0016053; GO:1901576; GO:0043436; GO:0008152; GO:0006807; GO:0071704; GO:0006082; GO:0044249; GO:0044283; GO:0009058; GO:0008150; GO:0044237; GO:0044281; GO:0009987; [GO:0009507]; GO:0009536; GO:0043231; GO:0044…	1998.2	1863.8	1489.1	1471.1	1789.5	2006.1	1404.9	1572.1	1871.7	1873.6	1441.3	1466	1801.5	1841.9	1407	1398.4	0	1095
BAK03413.1	predicted protein [Hordeum vulgare subsp. vulgare]	18	46	46,3	Pf00923	[GO:0003824]; GO:0003674; [GO:0004801]; GO:0016744; GO:0016740; GO:0003824; GO:0003674; [GO:0005737]; GO:0044424; GO:0005622; GO:0044464; GO:0005575; GO:0005623; [GO:0005739]; GO:0043231; GO:0044444; GO:0043227; GO:0043229; GO:0005737; GO:0044424; GO:0043226; GO:0005622; GO:0044464; GO:0005575; GO:0005623; [GO:0005975]; GO:0044238; GO:0071704; GO:0008152; GO:0008150; [GO:0006098]; GO:0006739; GO:…	1978.3	1936.9	1735.1	1668.9	1955.5	1907.7	1708.4	1649.5	1990.6	1933.8	1722.3	1654.3	2044.6	1970.4	1649.9	1622.6	0	1324
BAK02034.1	predicted protein [Hordeum vulgare subsp. vulgare]	18	59	22,0	Pf01281, Pf03948	[GO:0003735]; GO:0005198; GO:0003674; [GO:0005622]; GO:0044464; GO:0005575; GO:0005623; [GO:0005840]; GO:0030529; GO:0043232; GO:0044444; GO:0044424; GO:1990904; GO:0043228; GO:0043229; GO:0005737; GO:0005622; GO:0044464; GO:0032991; GO:0043226; GO:0005575; GO:0005623; [GO:0006412]; GO:0010467; GO:0034645; GO:0043043; GO:0044267; GO:0043170; GO:0009059; GO:0044249; GO:0044260; GO:0006518; GO:0043…	1966	2073	2552.1	2697.2	1841.1	2033.3	2760.4	2845	1913.2	1806.1	2555.7	2473.3	1721.6	1788.8	2382.5	2419.8	0	1776
ACO44685.1	fructose-bisphosphate aldolase [Hordeum vulgare]	18	54	38,7	Pf00274	[GO:0003824]; GO:0003674; [GO:0004332]; GO:0016832; GO:0016830; GO:0016829; GO:0003824; GO:0003674; [GO:0006096]; GO:0006090; GO:0006757; GO:0016052; GO:0046496; GO:0032787; GO:0006091; GO:0006165; GO:0046031; GO:0046034; GO:0005975; GO:1901575; GO:0019362; GO:0019752; GO:0044237; GO:0009132; GO:0046939; GO:0009150; GO:0009167; GO:0009179; GO:0009205; GO:0044238; GO:0071704; GO:0009056; GO:000673…	1933.4	1812	1287.6	1349.2	1842	2066.5	1444.3	1546.8	1911.5	1741.2	1331.8	1266.6	1964.7	1814.9	1417.6	1299.6	0	2330
BAJ91877.1	predicted protein [Hordeum vulgare subsp. vulgare]	18	38	48,9	Pf01150	[GO:0016787]; GO:0003824; GO:0003674	1818.3	1645.3	1428.9	1404.6	1990.1	1608.2	1559	1366.5	1625.8	1700.6	1200.8	1465.3	1900.1	1693.5	1468	1422.4	0	1175
BAJ97540.1	predicted protein [Hordeum vulgare subsp. vulgare]	18	34	50,7	Pf00815	[GO:0000105]; GO:0006547; GO:0018130; GO:0019438; GO:1901362; GO:1901607; GO:0052803; GO:1901605; GO:0044249; GO:0046483; GO:0006725; GO:1901360; GO:1901576; GO:0008652; GO:0034641; GO:1901564; GO:0006520; GO:0009058; GO:0044237; GO:0071704; GO:0046394; GO:1901566; GO:0006807; GO:0019752; GO:0044238; GO:0008152; GO:0009987; GO:0016053; GO:0043436; GO:0008150; GO:0006082; GO:0044283; GO:0044281; […	1801.2	1885	620.7	657.4	1755.6	1650.9	674	643.2	1639.1	1623.1	588.1	623.1	1593	1555.9	639.1	605.4	0	846
BAK03863.1	predicted protein [Hordeum vulgare subsp. vulgare]	18	28	51,7	Pf00587, Pf02403	[GO:0000166]; GO:0036094; GO:1901265; GO:0005488; GO:0097159; GO:1901363; GO:0003674; [GO:0004812]; GO:0140101; GO:0140098; GO:0003824; GO:0003674; [GO:0004828]; GO:0004812; GO:0140101; GO:0140098; GO:0003824; GO:0003674; [GO:0005524]; GO:0032559; GO:0035639; GO:0030554; GO:0032555; GO:0043168; GO:1901265; GO:0017076; GO:0032553; GO:0043167; GO:0097159; GO:1901363; GO:0000166; GO:0097367; GO:0005…	1707.6	1682.9	1338.6	1394.6	1703.4	1863.6	1402.4	1517.2	1818.8	1747.7	1492.4	1548	1796.8	1725.6	1527.8	1512.7	0	334
BAJ93560.1	predicted protein [Hordeum vulgare subsp. vulgare]	18	51	41,7	Pf09353		1697.2	1629	1577.6	1539.6	1585	1607.9	1521.5	1553.1	1619.4	1581.5	1558.4	1576.3	1522.7	1572.5	1491.7	1506.9	0	1487
BAK01126.1	predicted protein, partial [Hordeum vulgare subsp. vulgare]	18	46	46,6	Pf09353		1697.2	1629	1577.6	1539.6	1585	1607.9	1521.5	1553.1	1619.4	1581.5	1558.4	1576.3	1522.7	1572.5	1491.7	1506.9	0	1487
BAJ90613.1	predicted protein [Hordeum vulgare subsp. vulgare]	18	53	38,7	Pf00891, Pf08100	[GO:0008168]; GO:0016741; GO:0016740; GO:0003824; GO:0003674; [GO:0008171]; GO:0008168; GO:0016741; GO:0016740; GO:0003824; GO:0003674; [GO:0016021]; GO:0031224; GO:0044425; GO:0005575; GO:0016020; [GO:0016740]; GO:0003824; GO:0003674; [GO:0032259]; GO:0008152; GO:0008150; [GO:0046983]; GO:0005515; GO:0005488; GO:0003674	1680.4	1613.2	1400.9	1339.3	1682.3	1900.8	1379.8	1503.5	1831.6	1781.6	1407	1431.2	1984.1	2005.8	1591.2	1667.2	0	1111
BAJ97235.1	predicted protein [Hordeum vulgare subsp. vulgare]	18	25	78,0	Pf00561, Pf00875, Pf12695, Pf12697	[GO:0016021]; GO:0031224; GO:0044425; GO:0005575; GO:0016020	1611.6	1711.1	1361.4	1388.4	1657.5	1599.3	1259.2	1227.4	1633	1591	1244	1284.5	1579	1552.3	1222.2	1272.7	0	1315
BAJ97114.1	predicted protein [Hordeum vulgare subsp. vulgare]	18	25	78,0	Pf00561, Pf00875, Pf12695, Pf12697	[GO:0016021]; GO:0031224; GO:0044425; GO:0005575; GO:0016020	1611.6	1711.1	1361.4	1388.4	1657.5	1599.3	1259.2	1227.4	1633	1591	1244	1284.5	1579	1552.3	1222.2	1272.7	0	1315
BAK01302.1	predicted protein [Hordeum vulgare subsp. vulgare]	18	62	29,8	Pf00281, Pf00673	[GO:0003735]; GO:0005198; GO:0003674; [GO:0005622]; GO:0044464; GO:0005575; GO:0005623; [GO:0005840]; GO:0030529; GO:0043232; GO:0044444; GO:0044424; GO:1990904; GO:0043228; GO:0043229; GO:0005737; GO:0005622; GO:0044464; GO:0032991; GO:0043226; GO:0005575; GO:0005623; [GO:0006412]; GO:0010467; GO:0034645; GO:0043043; GO:0044267; GO:0043170; GO:0009059; GO:0044249; GO:0044260; GO:0006518; GO:0043…	1505.8	1386.4	1398.7	1429.7	1252.1	1479.2	1528	1607.6	1357.4	1293.8	1392.5	1465.8	1232.4	1289.6	1427.9	1375.4	0	1211
BAJ90883.1	predicted protein [Hordeum vulgare subsp. vulgare]	18	30	50,5	Pf03962, Pf04156, Pf05008, Pf05622, Pf05667, Pf08317, Pf08614, Pf11853, Pf11932, Pf12128, Pf13166	[GO:0006886]; GO:0015031; GO:0034613; GO:0046907; GO:0015833; GO:0045184; GO:0008104; GO:0070727; GO:0006810; GO:0051641; GO:0051649; GO:0042886; GO:0071702; GO:0051234; GO:0033036; GO:0051179; GO:0071705; GO:0008150; [GO:0016020]; GO:0005575; [GO:0016021]; GO:0031224; GO:0044425; GO:0005575; GO:0016020	1430.9	1493.4	1731	1694.3	1462	1474.6	1596.2	1610.1	1605.6	1504.8	1738.4	1662.6	1542.6	1450.9	1591	1656.7	0	692
AGP50959.1	NADH-plastoquinone oxidoreductase subunit 7 (chloroplast) [Hordeum vulgare subsp. spontaneum]	18	48	43,2	Pf00346	[GO:0006810]; GO:0051234; GO:0051179; GO:0008150; [GO:0009507]; GO:0009536; GO:0043231; GO:0044444; GO:0043227; GO:0043229; GO:0005737; GO:0044424; GO:0043226; GO:0005622; GO:0044464; GO:0005575; GO:0005623; [GO:0009535]; GO:0009534; GO:0044434; GO:0055035; GO:0031976; GO:0009507; GO:0044435; GO:0042651; GO:0009579; GO:0031984; GO:0009536; GO:0044444; GO:0044446; GO:0034357; GO:0044424; GO:004322…	1381.8	1342.4	1424.6	1412.3	1343.6	1313.2	1401.6	1329.2	1300.6	1290.4	1379.2	1372	1213.5	1288.7	1289	1369	0	983
ABK79468.1	NADH-plastoquinone oxidoreductase subunit 7 (chloroplast) [Hordeum vulgare subsp. vulgare]	18	45	45,6	Pf00346	[GO:0006810]; GO:0051234; GO:0051179; GO:0008150; [GO:0009507]; GO:0009536; GO:0043231; GO:0044444; GO:0043227; GO:0043229; GO:0005737; GO:0044424; GO:0043226; GO:0005622; GO:0044464; GO:0005575; GO:0005623; [GO:0009535]; GO:0009534; GO:0044434; GO:0055035; GO:0031976; GO:0009507; GO:0044435; GO:0042651; GO:0009579; GO:0031984; GO:0009536; GO:0044444; GO:0044446; GO:0034357; GO:0044424; GO:004322…	1381.8	1342.4	1424.6	1412.3	1343.6	1313.2	1401.6	1329.2	1300.6	1290.4	1379.2	1372	1213.5	1288.7	1289	1369	0	983
AGP50801.1	NADH-plastoquinone oxidoreductase subunit 7 (chloroplast) [Hordeum vulgare subsp. vulgare]	18	48	43,1	Pf00346	[GO:0009507]; GO:0009536; GO:0043231; GO:0044444; GO:0043227; GO:0043229; GO:0005737; GO:0044424; GO:0043226; GO:0005622; GO:0044464; GO:0005575; GO:0005623; [GO:0009536]; GO:0043231; GO:0044444; GO:0043227; GO:0043229; GO:0005737; GO:0044424; GO:0043226; GO:0005622; GO:0044464; GO:0005575; GO:0005623; [GO:0016491]; GO:0003824; GO:0003674; [GO:0016651]; GO:0016491; GO:0003824; GO:0003674; [GO:004…	1381.8	1342.4	1424.6	1412.3	1343.6	1313.2	1401.6	1329.2	1300.6	1290.4	1379.2	1372	1213.5	1288.7	1289	1369	0	983
BAJ85477.1	predicted protein [Hordeum vulgare subsp. vulgare]	18	64,638783269962	28,7	Pf01813	[GO:0000325]; GO:0005773; GO:0043231; GO:0044444; GO:0043227; GO:0043229; GO:0005737; GO:0044424; GO:0043226; GO:0005622; GO:0044464; GO:0005575; GO:0005623; [GO:0005773]; GO:0043231; GO:0044444; GO:0043227; GO:0043229; GO:0005737; GO:0044424; GO:0043226; GO:0005622; GO:0044464; GO:0005575; GO:0005623; [GO:0005774]; GO:0044437; GO:0098588; GO:0098805; GO:0005773; GO:0044444; GO:0044446; GO:003109…	1321	1360.1	1443.6	1438.2	1399.9	1405.6	1453.4	1439.7	1424.6	1271.4	1500.4	1342.5	1368.5	1534.1	1416	1536.7	0	955
BAK01843.1	predicted protein [Hordeum vulgare subsp. vulgare]	18	19	112,2	Pf01851, Pf07423, Pf13646	[GO:0000502]; GO:0043234; GO:0044424; GO:1905369; GO:0032991; GO:0005622; GO:0044464; GO:1905368; GO:0005575; GO:0005623; GO:1902494; [GO:0005488]; GO:0003674; [GO:0016021]; GO:0031224; GO:0044425; GO:0005575; GO:0016020; [GO:0030234]; GO:0098772; GO:0003674; [GO:0042176]; GO:0009894; GO:0030163; GO:0051246; GO:0009056; GO:0019222; GO:0009057; GO:0019538; GO:1901565; GO:0051171; GO:0060255; GO:00…	1255.6	1269.6	1224.9	1235.1	1298.7	1262.7	1213.3	1288.5	1296.1	1334.1	1207.3	1204.1	1366.5	1293.5	1264	1225.8	0	1047
BAJ86348.1	predicted protein [Hordeum vulgare subsp. vulgare]	18	14	126,1	Pf00703, Pf02836, Pf02837, Pf02929	[GO:0003824]; GO:0003674; [GO:0004553]; GO:0016798; GO:0016787; GO:0003824; GO:0003674; [GO:0004565]; GO:0015925; GO:0004553; GO:0016798; GO:0016787; GO:0003824; GO:0003674; [GO:0005975]; GO:0044238; GO:0071704; GO:0008152; GO:0008150; [GO:0008152]; GO:0008150; [GO:0009341]; GO:1902494; GO:0032991; GO:0005575; [GO:0016021]; GO:0031224; GO:0044425; GO:0005575; GO:0016020; [GO:0016787]; GO:0003824;…	1235.9	1240.9	1035.8	1067.3	1312.3	1210.2	1013.3	1027.3	1333.6	1314.9	1075.5	1096.3	1284	1249.1	1053.8	1048.7	0	543
BAJ87072.1	predicted protein [Hordeum vulgare subsp. vulgare]	18	33	63,2	Pf00920	[GO:0003824]; GO:0003674; [GO:0004160]; GO:0016836; GO:0016835; GO:0016829; GO:0003824; GO:0003674; [GO:0008152]; GO:0008150; [GO:0009082]; GO:0008652; GO:0009081; GO:0006520; GO:0046394; GO:1901566; GO:0019752; GO:0044238; GO:1901564; GO:0016053; GO:1901576; GO:0043436; GO:0008152; GO:0006807; GO:0071704; GO:0006082; GO:0044249; GO:0044283; GO:0009058; GO:0008150; GO:0044237; GO:0044281; GO:0009…	1231.5	1235.5	1792.4	1734.3	1327.1	1272.3	1777.4	1830.8	1210.2	1296.2	1716.4	1792.4	1257.6	1264.6	1840.9	1763.3	0	1703
BAJ91732.1	predicted protein [Hordeum vulgare subsp. vulgare]	18	38	51,1	Pf01409, Pf03147	[GO:0000049]; GO:0003723; GO:0003676; GO:0097159; GO:1901363; GO:0005488; GO:0003674; [GO:0000166]; GO:0036094; GO:1901265; GO:0005488; GO:0097159; GO:1901363; GO:0003674; [GO:0000287]; GO:0046872; GO:0043169; GO:0043167; GO:0005488; GO:0003674; [GO:0004812]; GO:0140101; GO:0140098; GO:0003824; GO:0003674; [GO:0004826]; GO:0004812; GO:0140101; GO:0140098; GO:0003824; GO:0003674; [GO:0005524]; GO:…	1163.2	1136.2	997.4	1030.4	1052.5	1063.3	950	1013.2	1079.7	1107.7	1023.4	952.9	1038.1	1065.7	937.3	1017.1	0	830
BAK07525.1	predicted protein [Hordeum vulgare subsp. vulgare]	18	30	64,0	Pf01116, Pf07005	[GO:0003824]; GO:0003674; [GO:0005975]; GO:0044238; GO:0071704; GO:0008152; GO:0008150; [GO:0008270]; GO:0046914; GO:0046872; GO:0043169; GO:0043167; GO:0005488; GO:0003674; [GO:0016832]; GO:0016830; GO:0016829; GO:0003824; GO:0003674	1161.4	1148.4	1298.7	1269.2	1136.4	1193.6	1324.2	1403.6	1165.2	1199.4	1355	1366.2	1189.6	1153	1355.1	1326.5	0	795
BAK01860.1	predicted protein [Hordeum vulgare subsp. vulgare]	18	31	66,0	Pf00400	[GO:0005515]; GO:0005488; GO:0003674	1139.6	1092.2	1053.1	1026.6	1170.5	1115.5	1062.7	1100.4	1068.2	1133.3	1046.5	1063.6	1109.7	1057	1068.7	1012.9	0	749
BAK01801.1	predicted protein [Hordeum vulgare subsp. vulgare]	18	19	131,0	Pf00443, Pf00917, Pf12436, Pf13423, Pf14533	[GO:0005515]; GO:0005488; GO:0003674; [GO:0006511]; GO:0019941; GO:0043632; GO:0051603; GO:0044265; GO:0006508; GO:0044257; GO:0009057; GO:0044248; GO:0044260; GO:0019538; GO:0030163; GO:0044267; GO:0043170; GO:1901575; GO:0009056; GO:0044237; GO:0044238; GO:1901564; GO:1901565; GO:0071704; GO:0008152; GO:0009987; GO:0006807; GO:0008150; [GO:0016579]; GO:0070646; GO:0006508; GO:0070647; GO:001953…	1039	1019.4	1104.7	1029.5	1064	998.1	1032.3	989.8	1054.5	1122.6	1079.7	1115.5	1154.5	1125.7	1075.4	1119.2	2	637
BAK03652.1	predicted protein [Hordeum vulgare subsp. vulgare]	18	61	35,6	Pf14200		976.2	982	1050.3	1030.6	1045.6	1054.9	1069.8	1126.9	1122.2	1018.4	1089.8	1055.2	1001.1	1011.2	1109.6	1074.2	0	1164
BAJ86942.1	predicted protein [Hordeum vulgare subsp. vulgare]	18	42	35,2	Pf13460	[GO:0009507]; GO:0009536; GO:0043231; GO:0044444; GO:0043227; GO:0043229; GO:0005737; GO:0044424; GO:0043226; GO:0005622; GO:0044464; GO:0005575; GO:0005623; [GO:0009570]; GO:0009532; GO:0044434; GO:0044435; GO:0009507; GO:0009536; GO:0044444; GO:0044446; GO:0043231; GO:0005737; GO:0044424; GO:0043229; GO:0044422; GO:0043227; GO:0005622; GO:0044464; GO:0043226; GO:0005575; GO:0005623; [GO:0009941…	974.6	955.4	1937.4	1930.8	996	976.9	1842.3	1751.3	933.6	987.4	1886.7	1852.4	933.7	931.4	1808.1	1775.4	0	1059
BAJ95664.1	predicted protein [Hordeum vulgare subsp. vulgare]	18	21,380846325167	99,2	Pf01602, Pf02883, Pf09066, Pf12717, Pf13646	[GO:0005488]; GO:0003674; [GO:0005737]; GO:0044424; GO:0005622; GO:0044464; GO:0005575; GO:0005623; [GO:0006810]; GO:0051234; GO:0051179; GO:0008150; [GO:0006886]; GO:0015031; GO:0034613; GO:0046907; GO:0015833; GO:0045184; GO:0008104; GO:0070727; GO:0006810; GO:0051641; GO:0051649; GO:0042886; GO:0071702; GO:0051234; GO:0033036; GO:0051179; GO:0071705; GO:0008150; [GO:0008565]; GO:0015197; GO:00…	942.5	1054.2	947.8	969.7	1043.9	952.7	975.2	930.8	1023.7	1138.3	1018.9	1005.5	1140	1114.2	1012.6	999.3	0	649
BAJ93227.1	predicted protein [Hordeum vulgare subsp. vulgare]	18	47,239263803681	52,9	Pf00085, Pf00462, Pf13098	[GO:0005623]; GO:0005575; [GO:0009055]; GO:0016491; GO:0003824; GO:0003674; [GO:0015035]; GO:0015036; GO:0016667; GO:0016491; GO:0003824; GO:0003674; [GO:0022900]; GO:0006091; GO:0055114; GO:0044237; GO:0008152; GO:0009987; GO:0008150; [GO:0045454]; GO:0019725; GO:0050794; GO:0009987; GO:0042592; GO:0050789; GO:0008150; GO:0065008; GO:0065007; [GO:0055114]; GO:0008152; GO:0008150	895.9	846.8	652.7	662.1	934.6	899	657.6	694.6	896.3	926.5	703.7	683.1	1016	921.7	724.1	743	0	1380
BAJ93554.1	predicted protein [Hordeum vulgare subsp. vulgare]	18	23	80,9	Pf00587, Pf02824, Pf03129, Pf07973	[GO:0000166]; GO:0036094; GO:1901265; GO:0005488; GO:0097159; GO:1901363; GO:0003674; [GO:0004812]; GO:0140101; GO:0140098; GO:0003824; GO:0003674; [GO:0004829]; GO:0004812; GO:0140101; GO:0140098; GO:0003824; GO:0003674; [GO:0005524]; GO:0032559; GO:0035639; GO:0030554; GO:0032555; GO:0043168; GO:1901265; GO:0017076; GO:0032553; GO:0043167; GO:0097159; GO:1901363; GO:0000166; GO:0097367; GO:0005…	870	946.4	984.1	1032.6	966.9	861.4	981.8	943.4	910.2	943.8	981.2	1003.2	945.2	913.3	975.4	929.8	0	668
BAJ85622.1	predicted protein [Hordeum vulgare subsp. vulgare]	18	25	83,3	Pf00076, Pf08662	[GO:0001731]; GO:0002183; GO:0022618; GO:0002181; GO:0006413; GO:0022613; GO:0034622; GO:0071826; GO:0006412; GO:0044237; GO:0044085; GO:0065003; GO:0043933; GO:0010467; GO:0034645; GO:0043043; GO:0044267; GO:0008152; GO:0009987; GO:0071840; GO:0022607; GO:0016043; GO:0043170; GO:0009059; GO:0044249; GO:0044260; GO:0006518; GO:0043604; GO:1901566; GO:0019538; GO:0008150; GO:0071704; GO:1901576; G…	860.6	967.4	1116.5	1100.3	947	878.8	1103	1093.3	893	949.2	1083.6	1119.6	968	1023.8	1149.5	1163.5	0	770
BAJ96216.1	predicted protein, partial [Hordeum vulgare subsp. vulgare]	18	28,256880733945	60,3	Pf00206, Pf14698	[GO:0003824]; GO:0003674; [GO:0004056]; GO:0016842; GO:0016840; GO:0016829; GO:0003824; GO:0003674; [GO:0016021]; GO:0031224; GO:0044425; GO:0005575; GO:0016020; [GO:0042450]; GO:0006526; GO:0006591; GO:0006525; GO:0009084; GO:1901605; GO:0009064; GO:1901607; GO:0006520; GO:0008652; GO:0019752; GO:0044238; GO:1901564; GO:0046394; GO:1901566; GO:0043436; GO:0008152; GO:0006807; GO:0071704; GO:0016…	828.5	855.4	913.6	914.9	864.4	792.7	966.6	905.4	834.4	880.8	940.7	938.1	871.9	847.4	981	972.5	0	614
BAJ85798.1	predicted protein, partial [Hordeum vulgare subsp. vulgare]	18	28	60,0	Pf00206, Pf14698	[GO:0003824]; GO:0003674; [GO:0004056]; GO:0016842; GO:0016840; GO:0016829; GO:0003824; GO:0003674; [GO:0016021]; GO:0031224; GO:0044425; GO:0005575; GO:0016020; [GO:0042450]; GO:0006526; GO:0006591; GO:0006525; GO:0009084; GO:1901605; GO:0009064; GO:1901607; GO:0006520; GO:0008652; GO:0019752; GO:0044238; GO:1901564; GO:0046394; GO:1901566; GO:0043436; GO:0008152; GO:0006807; GO:0071704; GO:0016…	828.5	855.4	913.6	914.9	864.4	792.7	966.6	905.4	834.4	880.8	940.7	938.1	871.9	847.4	981	972.5	0	614
BAK03810.1	predicted protein [Hordeum vulgare subsp. vulgare]	18	43	46,5			824	892	803.2	766.6	831.2	866.5	790.3	706.7	966.3	1024.1	823	917.1	962.5	1029.5	793.2	867.4	0	360
BAJ94284.1	predicted protein [Hordeum vulgare subsp. vulgare]	18	20	95,4	Pf03097, Pf13949	[GO:0005515]; GO:0005488; GO:0003674; [GO:0005737]; GO:0044424; GO:0005622; GO:0044464; GO:0005575; GO:0005623; [GO:0005770]; GO:0005768; GO:0012505; GO:0031410; GO:0044464; GO:0044444; GO:0097708; GO:0005575; GO:0005623; GO:0005737; GO:0044424; GO:0031982; GO:0043229; GO:0005622; GO:0043227; GO:0043226; [GO:0005771]; GO:0005770; GO:0005768; GO:0012505; GO:0031410; GO:0044464; GO:0044444; GO:0097…	777	822.1	798.3	828.8	849.5	847.6	887.5	882.4	865.6	875.4	814.2	861.2	925.1	893.9	931.7	956.3	0	883
BAJ85774.1	predicted protein [Hordeum vulgare subsp. vulgare]	18	35	61,6	Pf00370, Pf02782	[GO:0005975]; GO:0044238; GO:0071704; GO:0008152; GO:0008150; [GO:0016021]; GO:0031224; GO:0044425; GO:0005575; GO:0016020; [GO:0016773]; GO:0016772; GO:0016740; GO:0003824; GO:0003674	763.9	736.9	933.3	947.1	753.8	767.9	1035.6	1000.9	699.3	762.8	981.6	951.1	798.1	753.6	1028.7	990.4	0	930
BAJ88375.1	predicted protein, partial [Hordeum vulgare subsp. vulgare]	18	26	86,6	Pf05701		761.5	782.5	921.9	956.7	812.9	753.5	954.1	914.7	722.3	860.7	910.5	939	785.3	724.4	976.7	906	0	1088
BAJ89194.1	predicted protein, partial [Hordeum vulgare subsp. vulgare]	18	26	85,5	Pf05701		761.5	782.5	921.9	956.7	812.9	753.5	954.1	914.7	722.3	860.7	910.5	939	785.3	724.4	976.7	906	0	1088
BAJ93176.1	predicted protein [Hordeum vulgare subsp. vulgare]	18	15	159,8	Pf03177, Pf08801	[GO:0005515]; GO:0005488; GO:0003674; [GO:0005643]; GO:0005635; GO:0043234; GO:0044428; GO:0012505; GO:0031967; GO:0032991; GO:0005634; GO:0044446; GO:0044464; GO:0031975; GO:0043227; GO:0005575; GO:0043231; GO:0043229; GO:0044422; GO:0044424; GO:0005623; GO:0043226; GO:0005622; [GO:0006913]; GO:0051169; GO:0046907; GO:0006810; GO:0051641; GO:0051649; GO:0051234; GO:0051179; GO:0008150; [GO:00160…	510	544.7	522.6	535.2	519.6	492	493.7	483.8	509.6	593.4	512.2	543.1	552.9	521.7	512.6	505.6	0	670
AEL00112.1	ribulose-1,5-bisphosphate carboxylase/oxygenase large subunit, partial (chloroplast) [Hordeum vulgare subsp. vulgare]	17	74	27,7	Pf00016, Pf02788	[GO:0000287]; GO:0046872; GO:0043169; GO:0043167; GO:0005488; GO:0003674; [GO:0004497]; GO:0016491; GO:0003824; GO:0003674; [GO:0009507]; GO:0009536; GO:0043231; GO:0044444; GO:0043227; GO:0043229; GO:0005737; GO:0044424; GO:0043226; GO:0005622; GO:0044464; GO:0005575; GO:0005623; [GO:0009536]; GO:0043231; GO:0044444; GO:0043227; GO:0043229; GO:0005737; GO:0044424; GO:0043226; GO:0005622; GO:0044…	20890.2	20804.7	21101.8	21300.1	19935.1	20196	20716.2	21003.2	20275.4	19783.3	21962.3	21058	19268.7	22258.6	20875.8	23130.3	0	13347
BAJ98884.1	predicted protein [Hordeum vulgare subsp. vulgare]	17	45	24,8	Pf02507	[GO:0009522]; GO:0009521; GO:0034357; GO:0044436; GO:0098796; GO:0016020; GO:0009579; GO:0044424; GO:0043234; GO:0044425; GO:0005575; GO:0005622; GO:0044464; GO:0032991; GO:0005623; [GO:0009538]; GO:0009522; GO:0044436; GO:0098796; GO:0009521; GO:0009579; GO:0044424; GO:0043234; GO:0044425; GO:0034357; GO:0005622; GO:0044464; GO:0032991; GO:0005575; GO:0016020; GO:0005623; [GO:0015979]; GO:004423…	4212.7	3941.4	4090.1	3888.8	3954	4172.4	3726	4258.2	4211.6	3739	4271.4	3778.8	3599.7	4102.5	3664.5	4165.6	0	2402
BAK00826.1	predicted protein [Hordeum vulgare subsp. vulgare]	17	45	24,8	Pf02507	[GO:0009522]; GO:0009521; GO:0034357; GO:0044436; GO:0098796; GO:0016020; GO:0009579; GO:0044424; GO:0043234; GO:0044425; GO:0005575; GO:0005622; GO:0044464; GO:0032991; GO:0005623; [GO:0009538]; GO:0009522; GO:0044436; GO:0098796; GO:0009521; GO:0009579; GO:0044424; GO:0043234; GO:0044425; GO:0034357; GO:0005622; GO:0044464; GO:0032991; GO:0005575; GO:0016020; GO:0005623; [GO:0015979]; GO:004423…	4212.7	3941.4	4090.1	3888.8	3954	4172.4	3726	4258.2	4211.6	3739	4271.4	3778.8	3599.7	4102.5	3664.5	4165.6	0	2402
BAK02382.1	predicted protein [Hordeum vulgare subsp. vulgare]	17	52	22,2	Pf02507	[GO:0009522]; GO:0009521; GO:0034357; GO:0044436; GO:0098796; GO:0016020; GO:0009579; GO:0044424; GO:0043234; GO:0044425; GO:0005575; GO:0005622; GO:0044464; GO:0032991; GO:0005623; [GO:0009538]; GO:0009522; GO:0044436; GO:0098796; GO:0009521; GO:0009579; GO:0044424; GO:0043234; GO:0044425; GO:0034357; GO:0005622; GO:0044464; GO:0032991; GO:0005575; GO:0016020; GO:0005623; [GO:0015979]; GO:004423…	4212.7	3941.4	4090.1	3888.8	3954	4172.4	3726	4258.2	4211.6	3739	4271.4	3778.8	3599.7	4102.5	3664.5	4165.6	0	2402
BAJ90789.1	predicted protein [Hordeum vulgare subsp. vulgare]	17	57	41,5	Pf00274	[GO:0003824]; GO:0003674; [GO:0004332]; GO:0016832; GO:0016830; GO:0016829; GO:0003824; GO:0003674; [GO:0006096]; GO:0006090; GO:0006757; GO:0016052; GO:0046496; GO:0032787; GO:0006091; GO:0006165; GO:0046031; GO:0046034; GO:0005975; GO:1901575; GO:0019362; GO:0019752; GO:0044237; GO:0009132; GO:0046939; GO:0009150; GO:0009167; GO:0009179; GO:0009205; GO:0044238; GO:0071704; GO:0009056; GO:000673…	3970.1	3897.1	3431.2	3515.5	3505.8	3755.7	3487.9	3554.9	3719.1	3882.1	3501.4	3649.7	3569.3	3569.7	3397.9	3433.4	0	4872
BAJ88371.1	predicted protein, partial [Hordeum vulgare subsp. vulgare]	17	70	40,2	Pf00162	[GO:0000166]; GO:0036094; GO:1901265; GO:0005488; GO:0097159; GO:1901363; GO:0003674; [GO:0004618]; GO:0016301; GO:0016774; GO:0016772; GO:0016740; GO:0003824; GO:0003674; [GO:0005524]; GO:0032559; GO:0035639; GO:0030554; GO:0032555; GO:0043168; GO:1901265; GO:0017076; GO:0032553; GO:0043167; GO:0097159; GO:1901363; GO:0000166; GO:0097367; GO:0005488; GO:0036094; GO:0003674; [GO:0006096]; GO:0006…	2844.8	2877.4	2476.7	2484.1	2886.5	2911.6	2568.2	2498.8	2796.7	2559.6	2414.4	2240.2	2933.9	3046.6	2501.9	2623.2	7	3177
ASD42785.1	photosystem I P700 apoprotein A1 (chloroplast) [Hordeum vulgare]	17	17	83,1	Pf00223	[GO:0000287]; GO:0046872; GO:0043169; GO:0043167; GO:0005488; GO:0003674; [GO:0006810]; GO:0051234; GO:0051179; GO:0008150; [GO:0009055]; GO:0016491; GO:0003824; GO:0003674; [GO:0009507]; GO:0009536; GO:0043231; GO:0044444; GO:0043227; GO:0043229; GO:0005737; GO:0044424; GO:0043226; GO:0005622; GO:0044464; GO:0005575; GO:0005623; [GO:0009522]; GO:0009521; GO:0034357; GO:0044436; GO:0098796; GO:00…	2651.1	2668.5	2933.2	2754	2646.3	2497.6	2626.3	2490	2574.9	2543.8	2737.5	2681.5	2416.8	2503.7	2396.6	2616	0	820
BAJ92668.1	predicted protein [Hordeum vulgare subsp. vulgare]	17	45	54,1	Pf00282	[GO:0003824]; GO:0003674; [GO:0004351]; GO:0016831; GO:0016830; GO:0016829; GO:0003824; GO:0003674; [GO:0006536]; GO:0009064; GO:0043648; GO:1901605; GO:0019752; GO:0006520; GO:0043436; GO:0044238; GO:1901564; GO:0006082; GO:0008152; GO:0006807; GO:0071704; GO:0044237; GO:0044281; GO:0008150; GO:0009987; [GO:0016829]; GO:0003824; GO:0003674; [GO:0016831]; GO:0016830; GO:0016829; GO:0003824; GO:00…	2568	2243.8	2032.7	2216.2	2346.8	2573.3	2246	2337.4	2414	2302.7	2173.3	2240.2	2457.3	2351	2231.6	2265.9	8	1969
BAJ85307.1	predicted protein [Hordeum vulgare subsp. vulgare]	17	34	39,5	Pf04755, Pf07415	[GO:0009507]; GO:0009536; GO:0043231; GO:0044444; GO:0043227; GO:0043229; GO:0005737; GO:0044424; GO:0043226; GO:0005622; GO:0044464; GO:0005575; GO:0005623; [GO:0009534]; GO:0031976; GO:0044434; GO:0009579; GO:0031984; GO:0044435; GO:0009507; GO:0044424; GO:0043227; GO:0044446; GO:0009536; GO:0044444; GO:0005622; GO:0044464; GO:0043226; GO:0043229; GO:0044422; GO:0043231; GO:0005737; GO:0005575;…	2282	2260.4	1889.2	1781	2199.5	2373.5	1870.1	1951.6	2202.8	2219.4	1867.1	1750.5	2088.4	2251.4	1751.4	1854.5	0	1114
BAJ86408.1	predicted protein [Hordeum vulgare subsp. vulgare]	17	56	23,2	Pf00578, Pf08534, Pf13905	[GO:0005623]; GO:0005575; [GO:0016209]; GO:0003674; [GO:0016491]; GO:0003824; GO:0003674; [GO:0045454]; GO:0019725; GO:0050794; GO:0009987; GO:0042592; GO:0050789; GO:0008150; GO:0065008; GO:0065007; [GO:0055114]; GO:0008152; GO:0008150; [GO:0098869]; GO:1990748; GO:0009987; GO:0097237; GO:0098754; GO:0008150; GO:0009636; GO:0070887; GO:0042221; GO:0051716; GO:0050896	2208.6	2271.8	2286.8	2404.2	2034.7	2271.1	2277.1	2533.8	2277.9	2228	2479.9	2382.6	2015.5	2359.7	2216.3	2686.8	0	1846
AAK32118.1	plasmalemma H+-ATPase 1, partial [Hordeum vulgare]	17	63	35,7	Pf00702, Pf12710, Pf13246	[GO:0000166]; GO:0036094; GO:1901265; GO:0005488; GO:0097159; GO:1901363; GO:0003674; [GO:0016021]; GO:0031224; GO:0044425; GO:0005575; GO:0016020	2145.8	2253.4	2493.2	2415.8	2048.9	2131.6	2241.1	2292.3	2299.2	2260.2	2571.8	2432	2170.1	2218.3	2239.2	2309.6	0	2493
BAJ87582.1	predicted protein [Hordeum vulgare subsp. vulgare]	17	49	47,3	Pf01926, Pf02421, Pf06071	[GO:0000166]; GO:0036094; GO:1901265; GO:0005488; GO:0097159; GO:1901363; GO:0003674; [GO:0005524]; GO:0032559; GO:0035639; GO:0030554; GO:0032555; GO:0043168; GO:1901265; GO:0017076; GO:0032553; GO:0043167; GO:0097159; GO:1901363; GO:0000166; GO:0097367; GO:0005488; GO:0036094; GO:0003674; [GO:0005525]; GO:0032550; GO:0032561; GO:0035639; GO:0001883; GO:0032549; GO:0019001; GO:0032555; GO:004316…	2075	1995.7	1814.5	1753.3	1943.9	2103.2	1715.7	1729.6	1970.3	1939.6	1762.2	1691.7	1861.2	1908	1637	1632.6	0	2111
BAJ88724.1	predicted protein [Hordeum vulgare subsp. vulgare]	17	54	32,6	Pf00153	[GO:0006810]; GO:0051234; GO:0051179; GO:0008150; [GO:0016020]; GO:0005575; [GO:0016021]; GO:0031224; GO:0044425; GO:0005575; GO:0016020; [GO:0055085]; GO:0006810; GO:0051234; GO:0051179; GO:0008150	2048	2129.3	2501.5	2477	2056.9	1887.5	2367.6	2192.9	1887.1	1934.3	2384.2	2294.2	1822.8	1811.9	2193.9	2206.6	0	1779
BAJ94456.1	predicted protein [Hordeum vulgare subsp. vulgare]	17	52,8125	34,5	Pf00428, Pf00466	[GO:0005622]; GO:0044464; GO:0005575; GO:0005623; [GO:0005840]; GO:0030529; GO:0043232; GO:0044444; GO:0044424; GO:1990904; GO:0043228; GO:0043229; GO:0005737; GO:0005622; GO:0044464; GO:0032991; GO:0043226; GO:0005575; GO:0005623; [GO:0016021]; GO:0031224; GO:0044425; GO:0005575; GO:0016020; [GO:0030529]; GO:0044424; GO:1990904; GO:0005622; GO:0044464; GO:0032991; GO:0005575; GO:0005623; [GO:004…	1919.2	1773.6	1763.7	1728.2	1774.8	1714.5	1704.6	1577.1	1744.5	1712.8	1753.2	1715.4	1696.4	1594	1568	1703.1	0	1302
BAJ92405.1	predicted protein [Hordeum vulgare subsp. vulgare]	17	52,8125	34,5	Pf00428, Pf00466	[GO:0005622]; GO:0044464; GO:0005575; GO:0005623; [GO:0005840]; GO:0030529; GO:0043232; GO:0044444; GO:0044424; GO:1990904; GO:0043228; GO:0043229; GO:0005737; GO:0005622; GO:0044464; GO:0032991; GO:0043226; GO:0005575; GO:0005623; [GO:0016021]; GO:0031224; GO:0044425; GO:0005575; GO:0016020; [GO:0030529]; GO:0044424; GO:1990904; GO:0005622; GO:0044464; GO:0032991; GO:0005575; GO:0005623; [GO:004…	1919.2	1773.6	1763.7	1728.2	1774.8	1714.5	1704.6	1577.1	1744.5	1712.8	1753.2	1715.4	1696.4	1594	1568	1703.1	0	1302
BAK03332.1	predicted protein, partial [Hordeum vulgare subsp. vulgare]	17	74	23,9	Pf01676, Pf06415	[GO:0003824]; GO:0003674; [GO:0004619]; GO:0016868; GO:0016866; GO:0016853; GO:0003824; GO:0003674; [GO:0005737]; GO:0044424; GO:0005622; GO:0044464; GO:0005575; GO:0005623; [GO:0006007]; GO:0006006; GO:0019320; GO:0019318; GO:0046365; GO:0005996; GO:0016052; GO:0044282; GO:0005975; GO:0044281; GO:1901575; GO:0009056; GO:0044238; GO:0071704; GO:0008152; GO:0008150; [GO:0008152]; GO:0008150; [GO:0…	1865.9	1778.1	1272.7	1177.2	1801.6	1898.3	1234	1274.2	1825.1	1809.5	1235.7	1227.4	1826.3	1829.8	1246.5	1353.1	2	1344
AAK38482.1	beta-D-xylosidase [Hordeum vulgare]	17	24	83,5	Pf00933, Pf01915, Pf14310	[GO:0004553]; GO:0016798; GO:0016787; GO:0003824; GO:0003674; [GO:0005975]; GO:0044238; GO:0071704; GO:0008152; GO:0008150; [GO:0016787]; GO:0003824; GO:0003674	1845	1825.7	1754.6	1752.4	2125	1838.3	1657.4	1856	1887.5	2012.3	1812.4	1861.5	1832.3	1554.9	1696.3	1608	3	918
BAJ90211.1	predicted protein [Hordeum vulgare subsp. vulgare]	17	33	44,1	Pf01063	[GO:0003824]; GO:0003674; [GO:0004084]; GO:0008483; GO:0016769; GO:0016740; GO:0003824; GO:0003674; [GO:0008152]; GO:0008150; [GO:0008483]; GO:0016769; GO:0016740; GO:0003824; GO:0003674; [GO:0008652]; GO:0006520; GO:0046394; GO:1901566; GO:0019752; GO:0044238; GO:1901564; GO:0016053; GO:1901576; GO:0043436; GO:0008152; GO:0006807; GO:0071704; GO:0006082; GO:0044249; GO:0044283; GO:0009058; GO:00…	1821.1	1655.3	1561.8	1574.3	1538	1531	1526	1536.9	1602.7	1614	1549.8	1592.4	1520.9	1515.7	1497.8	1492.5	0	833
BAJ89903.1	predicted protein [Hordeum vulgare subsp. vulgare]	17	25	62,9	Pf00069, Pf07714, Pf10707, Pf14531	[GO:0004672]; GO:0016301; GO:0016773; GO:0140096; GO:0016772; GO:0003824; GO:0016740; GO:0003674; [GO:0005524]; GO:0032559; GO:0035639; GO:0030554; GO:0032555; GO:0043168; GO:1901265; GO:0017076; GO:0032553; GO:0043167; GO:0097159; GO:1901363; GO:0000166; GO:0097367; GO:0005488; GO:0036094; GO:0003674; [GO:0006468]; GO:0006464; GO:0016310; GO:0036211; GO:0044267; GO:0006796; GO:0019538; GO:004341…	1803.9	1809.1	1190.1	1204.1	1854	1799.4	1258.6	1204.9	1737	1885.3	1143.6	1224.3	1750.7	1689.5	1229.3	1150.6	0	858
BAJ95108.1	predicted protein [Hordeum vulgare subsp. vulgare]	17	57	31,6	Pf01025	[GO:0000774]; GO:0030554; GO:0060590; GO:0017076; GO:0060589; GO:0000166; GO:0030234; GO:0036094; GO:1901265; GO:0098772; GO:0005488; GO:0097159; GO:1901363; GO:0003674; [GO:0005507]; GO:0046914; GO:0046872; GO:0043169; GO:0043167; GO:0005488; GO:0003674; [GO:0005739]; GO:0043231; GO:0044444; GO:0043227; GO:0043229; GO:0005737; GO:0044424; GO:0043226; GO:0005622; GO:0044464; GO:0005575; GO:000562…	1800.3	1729.7	1784	1742	1865.8	1851.2	1846.1	1867.5	1729.9	1661.2	1736.5	1659.8	1738.9	1766.6	1818.6	1792.4	0	1309
BAJ96778.1	predicted protein [Hordeum vulgare subsp. vulgare]	17	26	81,8	Pf00933, Pf01915, Pf14310	[GO:0004553]; GO:0016798; GO:0016787; GO:0003824; GO:0003674; [GO:0005975]; GO:0044238; GO:0071704; GO:0008152; GO:0008150; [GO:0016021]; GO:0031224; GO:0044425; GO:0005575; GO:0016020; [GO:0016787]; GO:0003824; GO:0003674	1785.8	1831.3	2339.2	2490.3	1697.2	1805.6	2336.1	2562.1	1801.8	1704.8	2382.2	2390.9	1708.3	1657.5	2270.3	2276.5	0	1761
BAJ90315.1	predicted protein [Hordeum vulgare subsp. vulgare]	17	26	81,8	Pf00933, Pf01915, Pf14310	[GO:0004553]; GO:0016798; GO:0016787; GO:0003824; GO:0003674; [GO:0005975]; GO:0044238; GO:0071704; GO:0008152; GO:0008150; [GO:0016021]; GO:0031224; GO:0044425; GO:0005575; GO:0016020; [GO:0016787]; GO:0003824; GO:0003674	1785.8	1831.3	2339.2	2490.3	1697.2	1805.6	2336.1	2562.1	1801.8	1704.8	2382.2	2390.9	1708.3	1657.5	2270.3	2276.5	0	1761
AAK38481.1	alpha-L-arabinofuranosidase/beta-D-xylosidase isoenzyme ARA-I [Hordeum vulgare]	17	26	81,9	Pf00933, Pf01915, Pf14310	[GO:0004553]; GO:0016798; GO:0016787; GO:0003824; GO:0003674; [GO:0005975]; GO:0044238; GO:0071704; GO:0008152; GO:0008150; [GO:0016787]; GO:0003824; GO:0003674	1785.8	1831.3	2339.2	2490.3	1697.2	1805.6	2336.1	2562.1	1801.8	1704.8	2382.2	2390.9	1708.3	1657.5	2270.3	2276.5	0	1761
BAJ98194.1	predicted protein [Hordeum vulgare subsp. vulgare]	17	39,142091152815	39,8	Pf00291	[GO:0004124]; GO:0016835; GO:0016829; GO:0003824; GO:0003674; [GO:0005739]; GO:0043231; GO:0044444; GO:0043227; GO:0043229; GO:0005737; GO:0044424; GO:0043226; GO:0005622; GO:0044464; GO:0005575; GO:0005623; [GO:0006535]; GO:0006563; GO:0019344; GO:0009069; GO:0000097; GO:0006534; GO:0009070; GO:1901605; GO:0000096; GO:0008652; GO:0044272; GO:1901607; GO:0006520; GO:0006790; GO:0046394; GO:190156…	1768.6	1607.3	2528.3	2462.6	1738.1	1882.6	2768.8	2984.2	1823.2	1692.9	2900.8	2660.6	1783.3	1895.1	2644.4	2948.1	0	1255
AAA99720.1	Mg-chelatase subunit, partial [Hordeum vulgare subsp. vulgare]	17	47	36,4		[GO:0005524]; GO:0032559; GO:0035639; GO:0030554; GO:0032555; GO:0043168; GO:1901265; GO:0017076; GO:0032553; GO:0043167; GO:0097159; GO:1901363; GO:0000166; GO:0097367; GO:0005488; GO:0036094; GO:0003674; [GO:0015995]; GO:0006779; GO:0015994; GO:0046148; GO:0006778; GO:0033014; GO:0051188; GO:0042440; GO:0033013; GO:0051186; GO:0018130; GO:0019438; GO:0044271; GO:1901362; GO:1901566; GO:0044249;…	1748.9	1819.4	2047.9	2242.4	1594.2	1581.8	2094.8	1992.9	1580	1546.4	1847.5	2016.5	1543.1	1656.3	1995	1871.2	0	1691
BAJ96158.1	predicted protein [Hordeum vulgare subsp. vulgare]	17	43	46,4	Pf00923	[GO:0003824]; GO:0003674; [GO:0004801]; GO:0016744; GO:0016740; GO:0003824; GO:0003674; [GO:0005737]; GO:0044424; GO:0005622; GO:0044464; GO:0005575; GO:0005623; [GO:0005739]; GO:0043231; GO:0044444; GO:0043227; GO:0043229; GO:0005737; GO:0044424; GO:0043226; GO:0005622; GO:0044464; GO:0005575; GO:0005623; [GO:0005975]; GO:0044238; GO:0071704; GO:0008152; GO:0008150; [GO:0006098]; GO:0006739; GO:…	1722.3	1691.1	1549.5	1502.2	1715.3	1636.7	1525.1	1481.8	1721.7	1706.5	1546.9	1508.2	1802.2	1733.7	1489.7	1472.1	0	1099
BAJ93334.1	predicted protein [Hordeum vulgare subsp. vulgare]	17	41	29,4	Pf01248	[GO:0030529]; GO:0044424; GO:1990904; GO:0005622; GO:0044464; GO:0032991; GO:0005575; GO:0005623; [GO:0042254]; GO:0022613; GO:0044085; GO:0071840; GO:0008150	1679.7	2258	2277.4	2530.1	2067.8	2169.5	2161.1	2467.7	2295	2021.5	2074.5	2195.8	1779.9	2113.1	1944	2370.8	0	556
BAJ93536.1	predicted protein, partial [Hordeum vulgare subsp. vulgare]	17	52	32,1	Pf00226, Pf00684, Pf01556	[GO:0005524]; GO:0032559; GO:0035639; GO:0030554; GO:0032555; GO:0043168; GO:1901265; GO:0017076; GO:0032553; GO:0043167; GO:0097159; GO:1901363; GO:0000166; GO:0097367; GO:0005488; GO:0036094; GO:0003674; [GO:0006457]; GO:0009987; GO:0008150; [GO:0009408]; GO:0006950; GO:0009266; GO:0050896; GO:0009628; GO:0008150; [GO:0031072]; GO:0005515; GO:0005488; GO:0003674; [GO:0046872]; GO:0043169; GO:00…	1675.8	1577.5	1143.9	1132.6	1549.5	1654.9	1108	1147.3	1446.2	1474.5	1122.1	1047.4	1508.9	1511.2	1014.3	1072.3	0	852
BAJ85435.1	predicted protein [Hordeum vulgare subsp. vulgare]	17	32	58,8	Pf01458	[GO:0016226]; GO:0006790; GO:0031163; GO:0051188; GO:0044237; GO:0022607; GO:0044249; GO:0051186; GO:0008152; GO:0009987; GO:0016043; GO:0044085; GO:0009058; GO:0008150; GO:0071840	1674.3	1541	1219.4	1172	1539.4	1719.7	1239.7	1277.5	1525.8	1533.7	1182.4	1146.9	1545.6	1467.4	1195.9	1127.3	0	990
BAJ88923.1	predicted protein [Hordeum vulgare subsp. vulgare]	17	32	58,8	Pf01458	[GO:0016226]; GO:0006790; GO:0031163; GO:0051188; GO:0044237; GO:0022607; GO:0044249; GO:0051186; GO:0008152; GO:0009987; GO:0016043; GO:0044085; GO:0009058; GO:0008150; GO:0071840	1674.3	1541	1219.4	1172	1539.4	1719.7	1239.7	1277.5	1525.8	1533.7	1182.4	1146.9	1545.6	1467.4	1195.9	1127.3	0	990
BAJ85452.1	predicted protein [Hordeum vulgare subsp. vulgare]	17	36	59,0	Pf00070, Pf02852, Pf07992, Pf13434	[GO:0004148]; GO:0016668; GO:0016651; GO:0016667; GO:0016491; GO:0003824; GO:0003674; [GO:0005623]; GO:0005575; [GO:0009055]; GO:0016491; GO:0003824; GO:0003674; [GO:0016021]; GO:0031224; GO:0044425; GO:0005575; GO:0016020; [GO:0016491]; GO:0003824; GO:0003674; [GO:0016668]; GO:0016651; GO:0016667; GO:0016491; GO:0003824; GO:0003674; [GO:0022900]; GO:0006091; GO:0055114; GO:0044237; GO:0008152; G…	1652	1525.5	1368.9	1443.5	1564.9	1584	1424.6	1514.3	1518.6	1480.8	1336.3	1376.9	1509.3	1497.7	1408.7	1370.8	0	1477
BAJ93240.1	predicted protein [Hordeum vulgare subsp. vulgare]	17	37	54,7	Pf00349, Pf03727	[GO:0000166]; GO:0036094; GO:1901265; GO:0005488; GO:0097159; GO:1901363; GO:0003674; [GO:0001678]; GO:0042593; GO:0055082; GO:0033500; GO:0019725; GO:0048878; GO:0009987; GO:0042592; GO:0008150; GO:0065008; GO:0065007; [GO:0004396]; GO:0016773; GO:0019200; GO:0016772; GO:0016301; GO:0016740; GO:0003824; GO:0003674; [GO:0005524]; GO:0032559; GO:0035639; GO:0030554; GO:0032555; GO:0043168; GO:1901…	1572.7	1642	1161.1	1165.9	1613.6	1486.6	1152.1	1028.5	1679.9	1754	1205.2	1190	1733.9	1672	1155.3	1156.8	2	1462
BAJ94250.1	predicted protein [Hordeum vulgare subsp. vulgare]	17	45	39,9	Pf00581	[GO:0005739]; GO:0043231; GO:0044444; GO:0043227; GO:0043229; GO:0005737; GO:0044424; GO:0043226; GO:0005622; GO:0044464; GO:0005575; GO:0005623; [GO:0009507]; GO:0009536; GO:0043231; GO:0044444; GO:0043227; GO:0043229; GO:0005737; GO:0044424; GO:0043226; GO:0005622; GO:0044464; GO:0005575; GO:0005623; [GO:0009534]; GO:0031976; GO:0044434; GO:0009579; GO:0031984; GO:0044435; GO:0009507; GO:004442…	1516.3	1671.7	1826.8	1859.6	1657.2	1512.6	1696.2	1647.1	1447.3	1489.9	1780.2	1674.1	1430.5	1431.5	1617.7	1665.6	0	1429
BAJ94408.1	predicted protein, partial [Hordeum vulgare subsp. vulgare]	17	21	80,5	Pf00071, Pf08355, Pf08356, Pf08477	[GO:0003924]; GO:0017111; GO:0016462; GO:0016818; GO:0016817; GO:0016787; GO:0003824; GO:0003674; [GO:0005509]; GO:0046872; GO:0043169; GO:0043167; GO:0005488; GO:0003674; [GO:0005525]; GO:0032550; GO:0032561; GO:0035639; GO:0001883; GO:0032549; GO:0019001; GO:0032555; GO:0043168; GO:1901265; GO:0001882; GO:0017076; GO:0032553; GO:0043167; GO:0097159; GO:1901363; GO:0036094; GO:0097367; GO:000016…	1456.4	1434	1014.4	991.3	1558.4	1452.6	1026.8	932.6	1446.9	1449.1	1018.1	1051.4	1519.2	1485	988.2	995	0	846
BAJ97759.1	predicted protein [Hordeum vulgare subsp. vulgare]	17	28	50,5	Pf03962, Pf04156, Pf05008, Pf05622, Pf05667, Pf08317, Pf08614, Pf11853, Pf11932, Pf12128, Pf13166	[GO:0006886]; GO:0015031; GO:0034613; GO:0046907; GO:0015833; GO:0045184; GO:0008104; GO:0070727; GO:0006810; GO:0051641; GO:0051649; GO:0042886; GO:0071702; GO:0051234; GO:0033036; GO:0051179; GO:0071705; GO:0008150; [GO:0016020]; GO:0005575; [GO:0016021]; GO:0031224; GO:0044425; GO:0005575; GO:0016020	1430.9	1493.4	1572.6	1536.5	1462	1474.6	1468.5	1474.1	1605.6	1504.8	1585.7	1526.6	1542.6	1450.9	1457.8	1511.5	0	692
BAK02378.1	predicted protein [Hordeum vulgare subsp. vulgare]	17	29	62,2	Pf00254, Pf00515, Pf07719, Pf13181, Pf13414, Pf13424, Pf13432, Pf14559	[GO:0000413]; GO:0018208; GO:0018193; GO:0006464; GO:0036211; GO:0044267; GO:0019538; GO:0043412; GO:0044260; GO:0043170; GO:0044238; GO:1901564; GO:0044237; GO:0071704; GO:0008152; GO:0006807; GO:0009987; GO:0008150; [GO:0003755]; GO:0016859; GO:0140096; GO:0016853; GO:0003824; GO:0003674; [GO:0005515]; GO:0005488; GO:0003674; [GO:0006457]; GO:0009987; GO:0008150; [GO:0016853]; GO:0003824; GO:00…	1376.8	1272.5	1355.3	1342.6	1274	1427.4	1309.1	1365.9	1399.9	1320.5	1366.7	1347	1401.4	1419.3	1325.6	1410.2	2	421
BAJ86721.1	predicted protein [Hordeum vulgare subsp. vulgare]	17	51,505016722408	33,3	Pf00043, Pf13409, Pf13410, Pf13417, Pf14497	[GO:0005515]; GO:0005488; GO:0003674; [GO:0016021]; GO:0031224; GO:0044425; GO:0005575; GO:0016020	1319	1240.4	1472.5	1537.1	1217	1359.4	1541.5	1484	1214.1	1203.1	1429.6	1320.5	1188.9	1289.6	1364.9	1399.4	0	1135
BAJ96304.1	predicted protein [Hordeum vulgare subsp. vulgare]	17	21	75,1	Pf00152, Pf00587, Pf01336, Pf01409, Pf02938	[GO:0000049]; GO:0003723; GO:0003676; GO:0097159; GO:1901363; GO:0005488; GO:0003674; [GO:0000166]; GO:0036094; GO:1901265; GO:0005488; GO:0097159; GO:1901363; GO:0003674; [GO:0003676]; GO:0097159; GO:1901363; GO:0005488; GO:0003674; [GO:0004812]; GO:0140101; GO:0140098; GO:0003824; GO:0003674; [GO:0005524]; GO:0032559; GO:0035639; GO:0030554; GO:0032555; GO:0043168; GO:1901265; GO:0017076; GO:00…	1291	1204.5	636.3	650.7	1208.4	1143	582	556.6	1178.8	1224.9	575.8	606.2	1085.3	1026.6	513.1	519.4	0	409
BAK01506.1	predicted protein [Hordeum vulgare subsp. vulgare]	17	40,75	45,9	Pf00787, Pf09325	[GO:0007034]; GO:0046907; GO:0006810; GO:0051641; GO:0051649; GO:0051234; GO:0051179; GO:0008150; [GO:0010252]; GO:0048878; GO:0042592; GO:0065008; GO:0065007; GO:0008150; [GO:0030904]; GO:0012505; GO:0044464; GO:0098796; GO:0005575; GO:0005623; GO:0043234; GO:0044425; GO:0032991; GO:0016020; [GO:0035091]; GO:0005543; GO:0008289; GO:0043168; GO:0005488; GO:0043167; GO:0003674; [GO:0048364]; GO:00…	1280.5	1316.1	1415.1	1412	1343.9	1330.7	1417.8	1460.4	1359.3	1398.3	1415.8	1498.7	1449.5	1356.1	1583.4	1458.7	0	603
BAJ91192.1	predicted protein [Hordeum vulgare subsp. vulgare]	17	17	114,7	Pf12763, Pf13202, Pf13499	[GO:0005509]; GO:0046872; GO:0043169; GO:0043167; GO:0005488; GO:0003674; [GO:0005515]; GO:0005488; GO:0003674	1262.5	1269.9	1050.3	1010.5	1284	1290.5	1056.1	1082.1	1335.1	1382.2	1056.2	1060.6	1377.7	1279.8	1088.5	1036.6	0	591
BAJ94105.1	predicted protein [Hordeum vulgare subsp. vulgare]	17	31	55,8	Pf00450	[GO:0004180]; GO:0008238; GO:0070011; GO:0008233; GO:0016787; GO:0140096; GO:0003824; GO:0003674; [GO:0004185]; GO:0004180; GO:0070008; GO:0008238; GO:0008236; GO:0070011; GO:0017171; GO:0008233; GO:0016787; GO:0140096; GO:0003824; GO:0003674; [GO:0006508]; GO:0019538; GO:0043170; GO:0044238; GO:1901564; GO:0071704; GO:0008152; GO:0006807; GO:0008150; [GO:0008233]; GO:0016787; GO:0140096; GO:0003…	1212.4	1116.3	1086.7	999.7	1027.5	1123.9	1017.2	964.8	1163.9	1256.8	1158.7	1120.3	1177.9	1186.5	1055.7	988.1	0	1161
BAJ97332.1	predicted protein [Hordeum vulgare subsp. vulgare]	17	27	81,9	Pf00082, Pf02225, Pf05922	[GO:0004252]; GO:0004175; GO:0008236; GO:0070011; GO:0017171; GO:0008233; GO:0016787; GO:0140096; GO:0003824; GO:0003674; [GO:0006508]; GO:0019538; GO:0043170; GO:0044238; GO:1901564; GO:0071704; GO:0008152; GO:0006807; GO:0008150; [GO:0008233]; GO:0016787; GO:0140096; GO:0003824; GO:0003674; [GO:0008236]; GO:0017171; GO:0070011; GO:0016787; GO:0008233; GO:0003824; GO:0140096; GO:0003674; [GO:001…	1201	1251.9	1028.9	1105.2	1246.7	1268.1	1077.5	1137.4	1326.4	1354	1110.3	1146.1	1252	1278.3	1041.5	1163.8	1	954
CAX51389.1	disproportionating enzyme, partial [Hordeum vulgare subsp. vulgare]	17	36	52,2	Pf02446	[GO:0000023]; GO:0005984; GO:0009311; GO:0044262; GO:0005975; GO:0044237; GO:0044238; GO:0071704; GO:0008152; GO:0009987; GO:0008150; [GO:0000025]; GO:0000023; GO:0046352; GO:0005984; GO:0009313; GO:0044275; GO:0009311; GO:0044262; GO:0016052; GO:0044248; GO:0005975; GO:0044237; GO:1901575; GO:0009056; GO:0044238; GO:0071704; GO:0008152; GO:0009987; GO:0008150; [GO:0004134]; GO:0004133; GO:001675…	1126.7	1069.7	1042.7	1058.7	1182.5	1203.7	1064.3	1092.5	1091	1015.8	1051.7	1035.9	1171.7	1114.6	1143.8	1021.1	0	319
BAJ96261.1	predicted protein [Hordeum vulgare subsp. vulgare]	17	30	61,4	Pf00036, Pf00069, Pf07714, Pf13202, Pf13405, Pf13499, Pf13833, Pf14531	[GO:0004672]; GO:0016301; GO:0016773; GO:0140096; GO:0016772; GO:0003824; GO:0016740; GO:0003674; [GO:0005509]; GO:0046872; GO:0043169; GO:0043167; GO:0005488; GO:0003674; [GO:0005524]; GO:0032559; GO:0035639; GO:0030554; GO:0032555; GO:0043168; GO:1901265; GO:0017076; GO:0032553; GO:0043167; GO:0097159; GO:1901363; GO:0000166; GO:0097367; GO:0005488; GO:0036094; GO:0003674; [GO:0006468]; GO:0006…	1121.1	1089.2	930	936.3	1099.7	1080.3	926.2	906	1084.2	1120.6	902.7	945.2	1072.1	1027.6	923.9	843.9	1	457
BAF80309.1	cytosolic glutathione reductase [Hordeum vulgare subsp. vulgare]	17	40	53,0	Pf00070, Pf02852, Pf03486, Pf07992, Pf13434	[GO:0004362]; GO:0015038; GO:0016209; GO:0016668; GO:0015037; GO:0003674; GO:0016651; GO:0016667; GO:0015036; GO:0016491; GO:0003824; [GO:0006749]; GO:0006518; GO:0006575; GO:0006790; GO:0043603; GO:1901564; GO:0044237; GO:0034641; GO:0006807; GO:0071704; GO:0008152; GO:0009987; GO:0008150; [GO:0016491]; GO:0003824; GO:0003674; [GO:0045454]; GO:0019725; GO:0050794; GO:0009987; GO:0042592; GO:0050…	1092.5	1119.2	772	705.6	1171.6	1082.4	765.2	756.6	1110.2	1152.5	767.2	724.4	1170	1159.7	754.7	769.3	0	728
BAJ96439.1	predicted protein [Hordeum vulgare subsp. vulgare]	17	22,508038585209	69,3	Pf02696		1079.4	1046.6	823.5	806.7	1068.6	1021.2	811.5	805.5	1056.5	1059.3	804.5	827.4	1074	1012.2	822.8	765	0	511
BAJ86761.1	predicted protein [Hordeum vulgare subsp. vulgare]	17	30	68,5	Pf05701		1064.4	1045	893.6	923.2	1144.5	1140.8	954	937.7	1079.7	1110.8	871.6	924	1120	1073	966.4	864.6	0	737
BAJ94459.1	predicted protein [Hordeum vulgare subsp. vulgare]	17	23	78,7	Pf02847	[GO:0005488]; GO:0003674; [GO:0016021]; GO:0031224; GO:0044425; GO:0005575; GO:0016020	1060.1	1030.6	911.5	939.1	1012.3	1051	961.9	977.1	1012.3	1057.6	916.2	963.1	1064.3	1057.9	989.6	958.7	1	950
BAJ89541.1	predicted protein [Hordeum vulgare subsp. vulgare]	17	43	84,3	Pf01717, Pf08267	[GO:0003871]; GO:0008172; GO:0042085; GO:0008168; GO:0016741; GO:0016740; GO:0003824; GO:0003674; [GO:0008270]; GO:0046914; GO:0046872; GO:0043169; GO:0043167; GO:0005488; GO:0003674; [GO:0008652]; GO:0006520; GO:0046394; GO:1901566; GO:0019752; GO:0044238; GO:1901564; GO:0016053; GO:1901576; GO:0043436; GO:0008152; GO:0006807; GO:0071704; GO:0006082; GO:0044249; GO:0044283; GO:0009058; GO:000815…	1051.5	1132.1	1269.7	1141.2	1152.7	1116.2	1114.8	1088.8	1356.1	1290.9	1246.8	1307.7	1592.8	1354	1387.9	1306	0	1673
BAJ87953.1	predicted protein [Hordeum vulgare subsp. vulgare]	17	44	84,4	Pf01717, Pf08267	[GO:0003871]; GO:0008172; GO:0042085; GO:0008168; GO:0016741; GO:0016740; GO:0003824; GO:0003674; [GO:0008270]; GO:0046914; GO:0046872; GO:0043169; GO:0043167; GO:0005488; GO:0003674; [GO:0008652]; GO:0006520; GO:0046394; GO:1901566; GO:0019752; GO:0044238; GO:1901564; GO:0016053; GO:1901576; GO:0043436; GO:0008152; GO:0006807; GO:0071704; GO:0006082; GO:0044249; GO:0044283; GO:0009058; GO:000815…	1051.5	1132.1	1269.7	1141.2	1152.7	1116.2	1114.8	1088.8	1356.1	1290.9	1246.8	1307.7	1592.8	1354	1387.9	1306	2	1884
CAJ01714.1	methionine synthase 2 enzyme [Hordeum vulgare subsp. vulgare]	17	44	84,4	Pf01717, Pf08267	[GO:0003871]; GO:0008172; GO:0042085; GO:0008168; GO:0016741; GO:0016740; GO:0003824; GO:0003674; [GO:0008270]; GO:0046914; GO:0046872; GO:0043169; GO:0043167; GO:0005488; GO:0003674; [GO:0008652]; GO:0006520; GO:0046394; GO:1901566; GO:0019752; GO:0044238; GO:1901564; GO:0016053; GO:1901576; GO:0043436; GO:0008152; GO:0006807; GO:0071704; GO:0006082; GO:0044249; GO:0044283; GO:0009058; GO:000815…	1051.5	1132.1	1269.7	1141.2	1152.7	1116.2	1114.8	1088.8	1356.1	1290.9	1246.8	1307.7	1592.8	1354	1387.9	1306	0	1884
BAJ88127.1	predicted protein [Hordeum vulgare subsp. vulgare]	17	44	84,4	Pf01717, Pf08267	[GO:0003871]; GO:0008172; GO:0042085; GO:0008168; GO:0016741; GO:0016740; GO:0003824; GO:0003674; [GO:0008270]; GO:0046914; GO:0046872; GO:0043169; GO:0043167; GO:0005488; GO:0003674; [GO:0008652]; GO:0006520; GO:0046394; GO:1901566; GO:0019752; GO:0044238; GO:1901564; GO:0016053; GO:1901576; GO:0043436; GO:0008152; GO:0006807; GO:0071704; GO:0006082; GO:0044249; GO:0044283; GO:0009058; GO:000815…	1051.5	1132.1	1269.7	1141.2	1152.7	1116.2	1114.8	1088.8	1356.1	1290.9	1246.8	1307.7	1592.8	1354	1387.9	1306	0	1884
BAJ97030.1	predicted protein, partial [Hordeum vulgare subsp. vulgare]	17	42	38,9	Pf00155	[GO:0003824]; GO:0003674; [GO:0004069]; GO:0008483; GO:0016769; GO:0016740; GO:0003824; GO:0003674; [GO:0006520]; GO:0019752; GO:0044238; GO:1901564; GO:0043436; GO:0008152; GO:0006807; GO:0071704; GO:0006082; GO:0008150; GO:0044237; GO:0044281; GO:0009987; [GO:0008483]; GO:0016769; GO:0016740; GO:0003824; GO:0003674; [GO:0009058]; GO:0008152; GO:0008150; [GO:0009409]; GO:0006950; GO:0009266; GO:…	989.8	972.8	1049	1061.9	949	985.8	1131.3	1152.8	957.4	946.9	1099.4	1058.4	979.5	966.8	1085.1	1094.8	0	728
BAJ94710.1	predicted protein [Hordeum vulgare subsp. vulgare]	17	11	148,5	Pf05303, Pf12807, Pf13236, Pf13374, Pf13424, Pf15044	[GO:0005515]; GO:0005488; GO:0003674; [GO:0005737]; GO:0044424; GO:0005622; GO:0044464; GO:0005575; GO:0005623; [GO:0005829]; GO:0044444; GO:0005737; GO:0044424; GO:0005622; GO:0044464; GO:0005575; GO:0005623; [GO:0005886]; GO:0016020; GO:0044464; GO:0071944; GO:0005575; GO:0005623; [GO:0009507]; GO:0009536; GO:0043231; GO:0044444; GO:0043227; GO:0043229; GO:0005737; GO:0044424; GO:0043226; GO:00…	989.5	975.8	893.6	972.4	1000.2	976.4	906.1	933.9	963.3	1012.2	906.8	959.4	984.3	977.3	978	902.2	0	729
BAK02442.1	predicted protein [Hordeum vulgare subsp. vulgare]	17	29,979035639413	50,6	Pf00156, Pf00215	[GO:0003824]; GO:0003674; [GO:0004588]; GO:0016763; GO:0016757; GO:0016740; GO:0003824; GO:0003674; [GO:0004590]; GO:0016831; GO:0016830; GO:0016829; GO:0003824; GO:0003674; [GO:0006207]; GO:0019856; GO:0006206; GO:0046112; GO:0072528; GO:0009112; GO:0072527; GO:0018130; GO:1901362; GO:1901566; GO:0044271; GO:0055086; GO:1901564; GO:0034641; GO:0046483; GO:1901360; GO:0044249; GO:1901576; GO:0006…	969.8	959.2	1043.5	1058	1037.7	996.4	1065.1	1104.5	1020.7	1003.4	1076.9	1079.4	1057.1	1039.8	1164	1068.3	1	430
BAJ94317.1	predicted protein [Hordeum vulgare subsp. vulgare]	17	26	83,5	Pf00933, Pf01915, Pf14310	[GO:0004553]; GO:0016798; GO:0016787; GO:0003824; GO:0003674; [GO:0005773]; GO:0043231; GO:0044444; GO:0043227; GO:0043229; GO:0005737; GO:0044424; GO:0043226; GO:0005622; GO:0044464; GO:0005575; GO:0005623; [GO:0005774]; GO:0044437; GO:0098588; GO:0098805; GO:0005773; GO:0044444; GO:0044446; GO:0031090; GO:0016020; GO:0043231; GO:0005737; GO:0044424; GO:0043229; GO:0044422; GO:0043227; GO:000557…	966.4	935.5	1151.8	1069.3	989.2	1032.1	1148.2	1188.3	977.7	1046.9	1280	1207.4	1061.3	1117.5	1243	1239.3	0	1065
BAJ84958.1	predicted protein [Hordeum vulgare subsp. vulgare]	17	29	51,4	Pf03224, Pf11698	[GO:0000221]; GO:0016471; GO:0033180; GO:0044437; GO:0005774; GO:0033176; GO:0033178; GO:0005773; GO:0044444; GO:0044446; GO:0098588; GO:0098805; GO:0016469; GO:0098796; GO:0043231; GO:0005737; GO:0044424; GO:0043229; GO:0044422; GO:0031090; GO:0016020; GO:0043234; GO:0044425; GO:0043227; GO:0005622; GO:0044464; GO:0043226; GO:0005575; GO:0032991; GO:0005623; [GO:0005488]; GO:0003674; [GO:0015991…	963.8	986.3	1183.3	1149.5	1045.1	995.3	1174.4	1160.5	968.6	950.6	1168.9	1101.9	994.1	1000.7	1143	1139.4	0	783
BAK01542.1	predicted protein [Hordeum vulgare subsp. vulgare]	17	26	68,6	Pf00168, Pf00387, Pf00388	[GO:0004435]; GO:0004629; GO:0004620; GO:0008081; GO:0016298; GO:0042578; GO:0016788; GO:0016787; GO:0003824; GO:0003674; [GO:0004871]; GO:0003674; [GO:0005515]; GO:0005488; GO:0003674; [GO:0005622]; GO:0044464; GO:0005575; GO:0005623; [GO:0006629]; GO:0044238; GO:0071704; GO:0008152; GO:0008150; [GO:0007165]; GO:0007154; GO:0009987; GO:0023052; GO:0050794; GO:0051716; GO:0008150; GO:0050789; GO:…	956.3	997.6	1115.6	1055.7	918.1	909.1	1090.5	1080	949.1	918.5	1044.1	1084.6	946.8	943	1048.3	1014	0	676
BAJ93482.1	predicted protein [Hordeum vulgare subsp. vulgare]	17	25,981308411215	58,8	Pf00118	[GO:0000166]; GO:0036094; GO:1901265; GO:0005488; GO:0097159; GO:1901363; GO:0003674; [GO:0005524]; GO:0032559; GO:0035639; GO:0030554; GO:0032555; GO:0043168; GO:1901265; GO:0017076; GO:0032553; GO:0043167; GO:0097159; GO:1901363; GO:0000166; GO:0097367; GO:0005488; GO:0036094; GO:0003674; [GO:0005737]; GO:0044424; GO:0005622; GO:0044464; GO:0005575; GO:0005623; [GO:0006457]; GO:0009987; GO:0008…	947.8	909	1493.9	1503.9	979.4	922.3	1594.5	1568.9	919.5	873.6	1533.6	1491.8	959.4	879.5	1606.4	1488.9	0	527
BAK03207.1	predicted protein [Hordeum vulgare subsp. vulgare]	17	16	141,8	Pf00400, Pf09731	[GO:0005515]; GO:0005488; GO:0003674	888.1	893.9	1221.1	1249.4	975.2	840.7	1240.4	1236.7	906.2	1028.5	1272.2	1308.7	1008.2	897.9	1366.8	1198.1	3	505
SCA78666.1	acetolactate synthase [Hordeum vulgare]	17	29	69,3	Pf00205, Pf02775, Pf02776	[GO:0000287]; GO:0046872; GO:0043169; GO:0043167; GO:0005488; GO:0003674; [GO:0003824]; GO:0003674; [GO:0003984]; GO:0016744; GO:0016740; GO:0003824; GO:0003674; [GO:0008652]; GO:0006520; GO:0046394; GO:1901566; GO:0019752; GO:0044238; GO:1901564; GO:0016053; GO:1901576; GO:0043436; GO:0008152; GO:0006807; GO:0071704; GO:0006082; GO:0044249; GO:0044283; GO:0009058; GO:0008150; GO:0044237; GO:0044…	885.8	796	961.7	1003.5	870.4	762.5	956.1	1004.3	754	675.3	887	917	810.8	667	1002.6	863.7	0	706
BAJ94082.1	predicted protein [Hordeum vulgare subsp. vulgare]	17	21	84,2	Pf00326, Pf01738, Pf07859, Pf12695, Pf12697	[GO:0004252]; GO:0004175; GO:0008236; GO:0070011; GO:0017171; GO:0008233; GO:0016787; GO:0140096; GO:0003824; GO:0003674; [GO:0006508]; GO:0019538; GO:0043170; GO:0044238; GO:1901564; GO:0071704; GO:0008152; GO:0006807; GO:0008150; [GO:0008152]; GO:0008150; [GO:0008236]; GO:0017171; GO:0070011; GO:0016787; GO:0008233; GO:0003824; GO:0140096; GO:0003674; [GO:0016787]; GO:0003824; GO:0003674	853.5	959.1	789.5	736.2	893.3	809.2	740.1	639.8	908.1	972	763.7	759.4	876.2	903.8	713.9	773.1	0	552
BAJ94782.1	predicted protein [Hordeum vulgare subsp. vulgare]	17	14	135,8	Pf03178, Pf10433	[GO:0003676]; GO:0097159; GO:1901363; GO:0005488; GO:0003674; [GO:0005515]; GO:0005488; GO:0003674; [GO:0005634]; GO:0043231; GO:0043227; GO:0043229; GO:0043226; GO:0044424; GO:0005575; GO:0005622; GO:0044464; GO:0005623; [GO:0016021]; GO:0031224; GO:0044425; GO:0005575; GO:0016020	783.7	804.3	531.6	533.7	831.7	756.7	503.7	498.1	783	861.1	510.3	567.4	821.6	827.7	530.3	562.5	0	585
BAJ90864.1	predicted protein [Hordeum vulgare subsp. vulgare]	17	36	57,8	Pf00479, Pf02781	[GO:0004345]; GO:0016616; GO:0016614; GO:0016491; GO:0003824; GO:0003674; [GO:0005975]; GO:0044238; GO:0071704; GO:0008152; GO:0008150; [GO:0006006]; GO:0019318; GO:0005996; GO:0005975; GO:0044281; GO:0044238; GO:0071704; GO:0008152; GO:0008150; [GO:0006098]; GO:0006739; GO:0019682; GO:0019693; GO:0051156; GO:0046496; GO:0006081; GO:0006796; GO:0019637; GO:1901135; GO:0019362; GO:0044237; GO:0071…	783.1	749.7	1228.1	1190.8	793.3	832.1	1272.7	1336	851.5	807.8	1208.2	1185.9	927	821.9	1342.7	1312.1	0	620
BAK06225.1	predicted protein [Hordeum vulgare subsp. vulgare]	17	19	95,2	Pf00221, Pf00587, Pf03129, Pf12745, Pf13393	[GO:0000166]; GO:0036094; GO:1901265; GO:0005488; GO:0097159; GO:1901363; GO:0003674; [GO:0003824]; GO:0003674; [GO:0004812]; GO:0140101; GO:0140098; GO:0003824; GO:0003674; [GO:0004821]; GO:0004812; GO:0140101; GO:0140098; GO:0003824; GO:0003674; [GO:0005524]; GO:0032559; GO:0035639; GO:0030554; GO:0032555; GO:0043168; GO:1901265; GO:0017076; GO:0032553; GO:0043167; GO:0097159; GO:1901363; GO:00…	775.1	758.2	1107.6	1100.7	767.8	773.1	1179.7	1085.7	766.6	778.3	1075.4	1132.1	848	766.5	1196.3	1137.9	0	711
BAJ95830.1	predicted protein [Hordeum vulgare subsp. vulgare]	17	14	122,2	Pf15469	[GO:0000145]; GO:0043234; GO:0044448; GO:0099023; GO:0032991; GO:0005938; GO:0044444; GO:0005575; GO:0071944; GO:0099568; GO:0005737; GO:0044424; GO:0044464; GO:0005622; GO:0005623; [GO:0006893]; GO:0006892; GO:0098876; GO:0048193; GO:0016192; GO:0006810; GO:0051234; GO:0051179; GO:0008150; [GO:0016021]; GO:0031224; GO:0044425; GO:0005575; GO:0016020	663.5	653.7	775.3	800.3	673.7	697.5	793.8	763.4	671.6	748.1	801.5	847.3	746.4	689.5	879.3	783.1	0	534
BAK07350.1	predicted protein, partial [Hordeum vulgare subsp. vulgare]	17	42,093023255814	45,7			656.3	750.3	803.2	766.6	689.7	698.7	790.3	706.7	777.8	847.2	823	917.1	797.9	866.1	793.2	867.4	0	351
BAK02098.1	predicted protein [Hordeum vulgare subsp. vulgare]	17	20	87,5	Pf00076, Pf13893, Pf14259	[GO:0003676]; GO:0097159; GO:1901363; GO:0005488; GO:0003674; [GO:0003723]; GO:0003676; GO:0097159; GO:1901363; GO:0005488; GO:0003674	630.3	745.7	967	980.2	658.3	660.5	873.8	894.1	699.6	763.3	966.5	933.4	663.7	713.1	883.8	904.5	0	441
BAJ96232.1	predicted protein [Hordeum vulgare subsp. vulgare]	17	29	78,4	Pf00564, Pf12895, Pf13414	[GO:0005515]; GO:0005488; GO:0003674	616.4	662.4	972	1026.9	682.3	676.8	856.6	1029.4	658.7	706	963.1	1041.8	591.9	663.9	947.9	1020.5	0	657
BAJ93987.1	predicted protein [Hordeum vulgare subsp. vulgare]	17	29	78,4	Pf00564, Pf12895, Pf13414, Pf15015	[GO:0005515]; GO:0005488; GO:0003674; [GO:0005794]; GO:0012505; GO:0043231; GO:0044444; GO:0044464; GO:0043227; GO:0043229; GO:0005737; GO:0044424; GO:0005575; GO:0005623; GO:0043226; GO:0005622; [GO:0007283]; GO:0048232; GO:0007276; GO:0019953; GO:0048609; GO:0000003; GO:0044703; GO:0022414; GO:0032504; GO:0008150; GO:0051704; GO:0032501	616.4	662.4	972	1026.9	682.3	676.8	856.6	1029.4	658.7	706	963.1	1041.8	591.9	663.9	947.9	1020.5	0	657
BAJ95291.1	predicted protein [Hordeum vulgare subsp. vulgare]	17	14	142,8	Pf14566	[GO:0016021]; GO:0031224; GO:0044425; GO:0005575; GO:0016020	607.5	632.3	624.6	595	643.4	630.4	587.5	612.8	621.5	646.8	631.4	605.9	640.4	616.2	597.7	573.7	0	247
BAJ86717.1	predicted protein, partial [Hordeum vulgare subsp. vulgare]	17	31	61,8	Pf01399, Pf05470	[GO:0003743]; GO:0008135; GO:0003723; GO:0003676; GO:0097159; GO:1901363; GO:0005488; GO:0003674; [GO:0005515]; GO:0005488; GO:0003674; [GO:0005737]; GO:0044424; GO:0005622; GO:0044464; GO:0005575; GO:0005623; [GO:0005852]; GO:0043234; GO:0044444; GO:0032991; GO:0005737; GO:0044424; GO:0005575; GO:0005622; GO:0044464; GO:0005623; [GO:0006412]; GO:0010467; GO:0034645; GO:0043043; GO:0044267; GO:00…	457.2	519.4	768.3	822.4	465.1	518.9	806.5	767.5	528.9	504.7	819.8	812.7	536.9	505.6	833.7	776.7	0	666
BAK02849.1	predicted protein [Hordeum vulgare subsp. vulgare]	17	21	90,4	Pf00043, Pf13409, Pf13410, Pf13417, Pf14497	[GO:0005515]; GO:0005488; GO:0003674	294.9	286.5	656.6	661.5	299.8	288.7	661.2	680.1	299.2	298	658.5	662.1	306.4	278.6	634	629.7	0	358
BAK07564.1	predicted protein [Hordeum vulgare subsp. vulgare]	16	50	21,9	Pf02531	[GO:0009522]; GO:0009521; GO:0034357; GO:0044436; GO:0098796; GO:0016020; GO:0009579; GO:0044424; GO:0043234; GO:0044425; GO:0005575; GO:0005622; GO:0044464; GO:0032991; GO:0005623; [GO:0009538]; GO:0009522; GO:0044436; GO:0098796; GO:0009521; GO:0009579; GO:0044424; GO:0043234; GO:0044425; GO:0034357; GO:0005622; GO:0044464; GO:0032991; GO:0005575; GO:0016020; GO:0005623; [GO:0015979]; GO:004423…	5986.2	5614.1	4225.9	4062.7	5610.6	6015.2	3846.2	4184	6353.2	5799.8	4142	4057.4	5452.1	5428	3875.8	3804.1	0	1881
CAA44777.1	1908428A chlorophyll a/b-binding protein	16	60	30,7	Pf00504	[GO:0009507]; GO:0009536; GO:0043231; GO:0044444; GO:0043227; GO:0043229; GO:0005737; GO:0044424; GO:0043226; GO:0005622; GO:0044464; GO:0005575; GO:0005623; [GO:0009522]; GO:0009521; GO:0034357; GO:0044436; GO:0098796; GO:0016020; GO:0009579; GO:0044424; GO:0043234; GO:0044425; GO:0005575; GO:0005622; GO:0044464; GO:0032991; GO:0005623; [GO:0009523]; GO:0009521; GO:0034357; GO:0044436; GO:009879…	2815.6	3092.1	2441.7	2307.7	3307.2	2802.3	2096	1927.3	3306.4	3004.2	2218.8	2097	2996.1	3237.7	2005.2	2345	0	1723
BAJ96977.1	predicted protein [Hordeum vulgare subsp. vulgare]	16	48	113,3	Pf00311	[GO:0003824]; GO:0003674; [GO:0006099]; GO:0006101; GO:0009060; GO:0044238; GO:0072350; GO:0045333; GO:0008152; GO:0019752; GO:0015980; GO:0008150; GO:0043436; GO:0006091; GO:0055114; GO:0006082; GO:0044237; GO:0044281; GO:0071704; GO:0009987; [GO:0008964]; GO:0004611; GO:0016831; GO:0016830; GO:0016829; GO:0003824; GO:0003674; [GO:0015977]; GO:0071704; GO:0008152; GO:0008150	2590.6	2886.4	2676.8	2798.6	2681.7	2423.4	2402.7	2324.9	2792.8	2903.7	2695.1	2783.1	2400.3	2429.6	2403.1	2414.7	27	2802
AAV65329.1	putative glutamate decarboxylase [Hordeum vulgare]	16	45	47,2	Pf00282	[GO:0003824]; GO:0003674; [GO:0004351]; GO:0016831; GO:0016830; GO:0016829; GO:0003824; GO:0003674; [GO:0006536]; GO:0009064; GO:0043648; GO:1901605; GO:0019752; GO:0006520; GO:0043436; GO:0044238; GO:1901564; GO:0006082; GO:0008152; GO:0006807; GO:0071704; GO:0044237; GO:0044281; GO:0008150; GO:0009987; [GO:0016829]; GO:0003824; GO:0003674; [GO:0016831]; GO:0016830; GO:0016829; GO:0003824; GO:00…	2362.4	2092.6	1904.3	2074.7	2211.1	2374.3	2099.1	2137.1	2257.9	2139.2	2009.5	2083.8	2289.7	2168.8	2049.5	2073.8	0	1628
BAK01655.1	predicted protein [Hordeum vulgare subsp. vulgare]	16	36	52,8	Pf00070, Pf02852, Pf07992	[GO:0004148]; GO:0016668; GO:0016651; GO:0016667; GO:0016491; GO:0003824; GO:0003674; [GO:0005623]; GO:0005575; [GO:0009055]; GO:0016491; GO:0003824; GO:0003674; [GO:0016021]; GO:0031224; GO:0044425; GO:0005575; GO:0016020; [GO:0016491]; GO:0003824; GO:0003674; [GO:0016668]; GO:0016651; GO:0016667; GO:0016491; GO:0003824; GO:0003674; [GO:0022900]; GO:0006091; GO:0055114; GO:0044237; GO:0008152; G…	2304	2365.7	2372	2279.7	2308.6	2240.8	2216.1	2221.8	2131	2152	2242	2091.9	2066.9	2149.9	2044.7	2090.4	0	1634
BAJ88071.1	predicted protein [Hordeum vulgare subsp. vulgare]	16	71	24,0	Pf00466	[GO:0005622]; GO:0044464; GO:0005575; GO:0005623; [GO:0042254]; GO:0022613; GO:0044085; GO:0071840; GO:0008150	2067.1	1847.1	1389.5	1493.1	1570.8	1814.3	1437.1	1401	1713.4	1641.1	1358.5	1428.9	1468.4	1466.7	1220	1193.3	0	1158
BAJ97281.1	predicted protein [Hordeum vulgare subsp. vulgare]	16	55	28,3			2027.9	2039.6	1661.4	1869.5	1934.2	1965	1768.7	1641.4	1812.8	1789.6	1487.3	1573	1788.9	1729.5	1558.8	1462.1	0	1575
BAJ84811.1	predicted protein [Hordeum vulgare subsp. vulgare]	16	17,527386541471	68,8	Pf00702, Pf13242, Pf13419, Pf14569, Pf14570	[GO:0008152]; GO:0008150; [GO:0009507]; GO:0009536; GO:0043231; GO:0044444; GO:0043227; GO:0043229; GO:0005737; GO:0044424; GO:0043226; GO:0005622; GO:0044464; GO:0005575; GO:0005623; [GO:0009570]; GO:0009532; GO:0044434; GO:0044435; GO:0009507; GO:0009536; GO:0044444; GO:0044446; GO:0043231; GO:0005737; GO:0044424; GO:0043229; GO:0044422; GO:0043227; GO:0005622; GO:0044464; GO:0043226; GO:000557…	2019	1925.4	1936.5	1881.5	1860.8	1868.6	1908	1832.9	1852.7	1864.1	1909	1858.4	1763.3	1769.4	1766.1	1722.2	0	1004
BAJ86988.1	predicted protein [Hordeum vulgare subsp. vulgare]	16	34	34,1	Pf00702, Pf13242, Pf13419	[GO:0008152]; GO:0008150; [GO:0009507]; GO:0009536; GO:0043231; GO:0044444; GO:0043227; GO:0043229; GO:0005737; GO:0044424; GO:0043226; GO:0005622; GO:0044464; GO:0005575; GO:0005623; [GO:0009570]; GO:0009532; GO:0044434; GO:0044435; GO:0009507; GO:0009536; GO:0044444; GO:0044446; GO:0043231; GO:0005737; GO:0044424; GO:0043229; GO:0044422; GO:0043227; GO:0005622; GO:0044464; GO:0043226; GO:000557…	2019	1925.4	1936.5	1881.5	1860.8	1868.6	1908	1832.9	1852.7	1864.1	1909	1858.4	1763.3	1769.4	1766.1	1722.2	0	1004
BAK01582.1	predicted protein, partial [Hordeum vulgare subsp. vulgare]	16	27	75,1	Pf00933, Pf01915, Pf14310	[GO:0004553]; GO:0016798; GO:0016787; GO:0003824; GO:0003674; [GO:0005975]; GO:0044238; GO:0071704; GO:0008152; GO:0008150; [GO:0016021]; GO:0031224; GO:0044425; GO:0005575; GO:0016020; [GO:0016787]; GO:0003824; GO:0003674	1785.8	1831.3	2219.5	2356.1	1697.2	1805.6	2224.2	2435	1801.8	1704.8	2270.1	2294.3	1708.3	1657.5	2172.2	2178	0	1757
BAJ86516.1	predicted protein [Hordeum vulgare subsp. vulgare]	16	38	35,3	Pf03719	[GO:0003723]; GO:0003676; GO:0097159; GO:1901363; GO:0005488; GO:0003674; [GO:0003735]; GO:0005198; GO:0003674; [GO:0005840]; GO:0030529; GO:0043232; GO:0044444; GO:0044424; GO:1990904; GO:0043228; GO:0043229; GO:0005737; GO:0005622; GO:0044464; GO:0032991; GO:0043226; GO:0005575; GO:0005623; [GO:0006412]; GO:0010467; GO:0034645; GO:0043043; GO:0044267; GO:0043170; GO:0009059; GO:0044249; GO:0044…	1761	1666.6	2063.1	2133.4	1539.9	1487.6	2003.2	1922.3	1607	1637.4	1934.5	1993.2	1426.9	1502.3	1782.9	1848.6	0	1084
BAJ85373.1	predicted protein, partial [Hordeum vulgare subsp. vulgare]	16	38	45,1	Pf01965, Pf13278	[GO:0016021]; GO:0031224; GO:0044425; GO:0005575; GO:0016020	1716.1	1576.5	1009	997.9	1635.7	1645.4	1044.3	1059.6	1607.4	1556.1	1023	1024.7	1591.2	1528	1011.7	1005.2	0	853
BAJ96149.1	predicted protein [Hordeum vulgare subsp. vulgare]	16	51	38,7	Pf00903, Pf12681, Pf13669	[GO:0004462]; GO:0016846; GO:0016829; GO:0003824; GO:0003674; [GO:0046872]; GO:0043169; GO:0043167; GO:0005488; GO:0003674	1660	1628.8	1794.6	1723.7	1544.8	1571.9	1629.5	1613.4	1605.2	1692.6	1661.9	1728.2	1522.7	1482	1529.5	1513	6	946
BAJ88259.1	predicted protein [Hordeum vulgare subsp. vulgare]	16	57	25,2	Pf00347	[GO:0003735]; GO:0005198; GO:0003674; [GO:0005622]; GO:0044464; GO:0005575; GO:0005623; [GO:0005840]; GO:0030529; GO:0043232; GO:0044444; GO:0044424; GO:1990904; GO:0043228; GO:0043229; GO:0005737; GO:0005622; GO:0044464; GO:0032991; GO:0043226; GO:0005575; GO:0005623; [GO:0006412]; GO:0010467; GO:0034645; GO:0043043; GO:0044267; GO:0043170; GO:0009059; GO:0044249; GO:0044260; GO:0006518; GO:0043…	1612.5	1732.6	1711.7	1834.5	1592.1	1605	1700.2	1646.3	1544.7	1537.7	1733.3	1651.2	1424.2	1557.2	1492.4	1668.5	0	1109
BAJ84917.1	predicted protein [Hordeum vulgare subsp. vulgare]	16	54	26,5	Pf00347	[GO:0003735]; GO:0005198; GO:0003674; [GO:0005622]; GO:0044464; GO:0005575; GO:0005623; [GO:0005840]; GO:0030529; GO:0043232; GO:0044444; GO:0044424; GO:1990904; GO:0043228; GO:0043229; GO:0005737; GO:0005622; GO:0044464; GO:0032991; GO:0043226; GO:0005575; GO:0005623; [GO:0006412]; GO:0010467; GO:0034645; GO:0043043; GO:0044267; GO:0043170; GO:0009059; GO:0044249; GO:0044260; GO:0006518; GO:0043…	1612.5	1732.6	1711.7	1834.5	1592.1	1605	1700.2	1646.3	1544.7	1537.7	1733.3	1651.2	1424.2	1557.2	1492.4	1668.5	0	1109
BAJ92513.1	predicted protein, partial [Hordeum vulgare subsp. vulgare]	16	60	24,1	Pf00347	[GO:0003735]; GO:0005198; GO:0003674; [GO:0005622]; GO:0044464; GO:0005575; GO:0005623; [GO:0005840]; GO:0030529; GO:0043232; GO:0044444; GO:0044424; GO:1990904; GO:0043228; GO:0043229; GO:0005737; GO:0005622; GO:0044464; GO:0032991; GO:0043226; GO:0005575; GO:0005623; [GO:0006412]; GO:0010467; GO:0034645; GO:0043043; GO:0044267; GO:0043170; GO:0009059; GO:0044249; GO:0044260; GO:0006518; GO:0043…	1612.5	1732.6	1711.7	1834.5	1592.1	1605	1700.2	1646.3	1544.7	1537.7	1733.3	1651.2	1424.2	1557.2	1492.4	1668.5	0	1109
BAJ91168.1	predicted protein [Hordeum vulgare subsp. vulgare]	16	64	30,3	Pf03435, Pf03446, Pf03807, Pf14833	[GO:0004616]; GO:0016616; GO:0016614; GO:0016491; GO:0003824; GO:0003674; [GO:0016021]; GO:0031224; GO:0044425; GO:0005575; GO:0016020; [GO:0016491]; GO:0003824; GO:0003674; [GO:0051287]; GO:0000166; GO:0050662; GO:0036094; GO:1901265; GO:0048037; GO:0005488; GO:0097159; GO:1901363; GO:0003674; [GO:0055114]; GO:0008152; GO:0008150	1547	1489.5	1193.8	1163.3	1433.8	1554.3	1169.8	1184.2	1390.3	1410.1	1148.9	1094.9	1529.6	1522	1167.7	1143.6	0	2029
BAJ89869.1	predicted protein [Hordeum vulgare subsp. vulgare]	16	46	30,3	Pf00333, Pf03719	[GO:0003723]; GO:0003676; GO:0097159; GO:1901363; GO:0005488; GO:0003674; [GO:0003735]; GO:0005198; GO:0003674; [GO:0005840]; GO:0030529; GO:0043232; GO:0044444; GO:0044424; GO:1990904; GO:0043228; GO:0043229; GO:0005737; GO:0005622; GO:0044464; GO:0032991; GO:0043226; GO:0005575; GO:0005623; [GO:0006412]; GO:0010467; GO:0034645; GO:0043043; GO:0044267; GO:0043170; GO:0009059; GO:0044249; GO:0044…	1529.8	1676.7	1572.8	1567.7	1632.3	1505.7	1573.6	1530.9	1601.9	1591.8	1555	1559.4	1584.7	1617.1	1522.3	1627.4	0	867
BAJ86140.1	predicted protein [Hordeum vulgare subsp. vulgare]	16	30	65,2	Pf02163	[GO:0004222]; GO:0004175; GO:0008237; GO:0070011; GO:0008233; GO:0016787; GO:0140096; GO:0003824; GO:0003674; [GO:0006508]; GO:0019538; GO:0043170; GO:0044238; GO:1901564; GO:0071704; GO:0008152; GO:0006807; GO:0008150; [GO:0016020]; GO:0005575; [GO:0016021]; GO:0031224; GO:0044425; GO:0005575; GO:0016020	1512.7	1516.5	985.7	998.5	1550.3	1525.6	929	937.4	1508.1	1534.5	937.7	926.7	1457.1	1474.2	896	903.4	0	1668
BAJ91367.1	predicted protein [Hordeum vulgare subsp. vulgare]	16	61	29,4	Pf01459	[GO:0005741]; GO:0031966; GO:0031968; GO:0005740; GO:0031090; GO:0044429; GO:0019867; GO:0031967; GO:0044424; GO:0098588; GO:0098805; GO:0016020; GO:0043227; GO:0044422; GO:0005739; GO:0044444; GO:0044446; GO:0031975; GO:0005622; GO:0044464; GO:0005575; GO:0043226; GO:0043231; GO:0005737; GO:0043229; GO:0005623; [GO:0008308]; GO:0005244; GO:0005253; GO:0005216; GO:0022832; GO:0008509; GO:0015075;…	1461	1619.1	1520.3	1550.9	1436	1605.1	1486.8	1396.5	1553.9	1522.7	1509.2	1541	1495.3	1548.5	1457	1449.6	0	1410
BAJ86075.1	predicted protein [Hordeum vulgare subsp. vulgare]	16	43	39,9	Pf00581	[GO:0005739]; GO:0043231; GO:0044444; GO:0043227; GO:0043229; GO:0005737; GO:0044424; GO:0043226; GO:0005622; GO:0044464; GO:0005575; GO:0005623; [GO:0009507]; GO:0009536; GO:0043231; GO:0044444; GO:0043227; GO:0043229; GO:0005737; GO:0044424; GO:0043226; GO:0005622; GO:0044464; GO:0005575; GO:0005623; [GO:0009534]; GO:0031976; GO:0044434; GO:0009579; GO:0031984; GO:0044435; GO:0009507; GO:004442…	1451.1	1597.9	1673.4	1714.8	1584.8	1454.5	1556.2	1507.7	1385.1	1425.3	1618.7	1531.7	1361.2	1360.7	1466.4	1505.3	0	1429
O65195.1	RecName: Full=Inositol-3-phosphate synthase; Short=MIP synthase; AltName: Full=Myo-inositol 1-phosphate synthase; Short=IPS; Short=MI-1-P synthase	16	30	56,1	Pf01658, Pf07994	[GO:0004512]; GO:0016872; GO:0016853; GO:0003824; GO:0003674; [GO:0005737]; GO:0044424; GO:0005622; GO:0044464; GO:0005575; GO:0005623; [GO:0006021]; GO:0006020; GO:0034637; GO:0046173; GO:0019751; GO:0044262; GO:0016051; GO:0044249; GO:0046165; GO:0006066; GO:0005975; GO:0044237; GO:1901576; GO:0009058; GO:0044283; GO:1901617; GO:0044281; GO:1901615; GO:0044238; GO:0071704; GO:0008152; GO:000998…	1405.2	1196	1340.5	1229.2	1166.7	1368.6	1144.8	1251.4	1186.4	1138.5	1238.2	1144.5	1245	1134.3	1233.2	1076.9	0	722
BAJ94953.1	predicted protein, partial [Hordeum vulgare subsp. vulgare]	16	41	41,2		[GO:0016021]; GO:0031224; GO:0044425; GO:0005575; GO:0016020	1392.4	1387.9	1062.9	1057.5	1880.4	1792.5	1325.2	1342.3	1362.2	1392.5	1019.6	1077.1	1658.9	1990.3	1277.8	1489.6	0	1276
BAJ86154.1	predicted protein [Hordeum vulgare subsp. vulgare]	16	60	33,8	Pf00463, Pf13714	[GO:0003824]; GO:0003674; [GO:0004451]; GO:0016833; GO:0016830; GO:0016829; GO:0003824; GO:0003674; [GO:0016021]; GO:0031224; GO:0044425; GO:0005575; GO:0016020; [GO:0019752]; GO:0043436; GO:0006082; GO:0044237; GO:0044281; GO:0071704; GO:0008152; GO:0009987; GO:0008150	1362	1403.1	1506.8	1515.5	1380.2	1359.3	1582.5	1435.3	1406.2	1499.5	1555.3	1600.6	1517.5	1432.9	1643.1	1504.4	2	1477
BAJ98785.1	predicted protein [Hordeum vulgare subsp. vulgare]	16	33	64,4	Pf00208, Pf00389, Pf00670, Pf01262, Pf01842, Pf02826, Pf05221, Pf07991	[GO:0004013]; GO:0016802; GO:0016801; GO:0016787; GO:0003824; GO:0003674; [GO:0004617]; GO:0016616; GO:0016614; GO:0016491; GO:0003824; GO:0003674; [GO:0006520]; GO:0019752; GO:0044238; GO:1901564; GO:0043436; GO:0008152; GO:0006807; GO:0071704; GO:0006082; GO:0008150; GO:0044237; GO:0044281; GO:0009987; [GO:0006564]; GO:0006563; GO:0009070; GO:0009069; GO:1901607; GO:1901605; GO:0008652; GO:0006…	1351.1	1410.4	1148.3	1243.1	1499.3	1324.5	1155.8	1150.1	1428.7	1397.4	1113	1235.7	1518	1322.1	1266.5	1167.1	5	1153
P52894.1	RecName: Full=Alanine aminotransferase 2; Short=ALAAT-2; AltName: Full=Glutamate pyruvate transaminase 2; Short=GPT; AltName: Full=Glutamic--alanine transaminase 2; AltName: Full=Glutamic--pyruvic transaminase 2	16	37,344398340249	52,8	Pf00155	[GO:0003824]; GO:0003674; [GO:0004021]; GO:0047635; GO:0008483; GO:0016769; GO:0016740; GO:0003824; GO:0003674; [GO:0008483]; GO:0016769; GO:0016740; GO:0003824; GO:0003674; [GO:0009058]; GO:0008152; GO:0008150; [GO:0016740]; GO:0003824; GO:0003674; [GO:0030170]; GO:0043168; GO:0048037; GO:0070279; GO:0043167; GO:0005488; GO:0019842; GO:0097159; GO:1901363; GO:0003674; GO:0036094; [GO:0042853]; G…	1330.4	1216.3	1315.8	1334.9	1252	1363.5	1476.7	1496.3	1211.6	1270	1427.4	1373.8	1412.5	1378.9	1526.6	1487.5	0	1038
BAJ88924.1	predicted protein, partial [Hordeum vulgare subsp. vulgare]	16	56	36,6	Pf03446, Pf03807, Pf14833	[GO:0004616]; GO:0016616; GO:0016614; GO:0016491; GO:0003824; GO:0003674; [GO:0016021]; GO:0031224; GO:0044425; GO:0005575; GO:0016020; [GO:0016491]; GO:0003824; GO:0003674; [GO:0051287]; GO:0000166; GO:0050662; GO:0036094; GO:1901265; GO:0048037; GO:0005488; GO:0097159; GO:1901363; GO:0003674; [GO:0055114]; GO:0008152; GO:0008150	1289.9	1278.6	1391.5	1453.5	1189.5	1215.9	1419.3	1420.8	1254.9	1232.4	1392.1	1382	1184.4	1200.6	1334.2	1413.2	0	1394
BAK02240.1	predicted protein, partial [Hordeum vulgare subsp. vulgare]	16	57	35,8	Pf03446, Pf03807, Pf14833	[GO:0004616]; GO:0016616; GO:0016614; GO:0016491; GO:0003824; GO:0003674; [GO:0016021]; GO:0031224; GO:0044425; GO:0005575; GO:0016020; [GO:0016491]; GO:0003824; GO:0003674; [GO:0051287]; GO:0000166; GO:0050662; GO:0036094; GO:1901265; GO:0048037; GO:0005488; GO:0097159; GO:1901363; GO:0003674; [GO:0055114]; GO:0008152; GO:0008150	1289.9	1278.6	1391.5	1453.5	1189.5	1215.9	1419.3	1420.8	1254.9	1232.4	1392.1	1382	1184.4	1200.6	1334.2	1413.2	0	1394
AAA96948.1	catalase [Hordeum vulgare subsp. vulgare]	16	42	56,9	Pf00199, Pf06628	[GO:0004096]; GO:0004601; GO:0016209; GO:0016684; GO:0003674; GO:0016491; GO:0003824; [GO:0006979]; GO:0006950; GO:0050896; GO:0008150; [GO:0020037]; GO:0046906; GO:0097159; GO:1901363; GO:0005488; GO:0003674; [GO:0055114]; GO:0008152; GO:0008150	1270.8	1222.1	1248.1	1109.8	1211.4	1376.1	1364.2	1314.4	2008.8	1881.3	1984.7	1892	2059.1	2371.9	1881.6	2306	0	1593
BAJ87608.1	predicted protein [Hordeum vulgare subsp. vulgare]	16	34	58,1	Pf00291	[GO:0016021]; GO:0031224; GO:0044425; GO:0005575; GO:0016020	1253.4	1177.7	1475.3	1483.6	1265.5	1238.3	1618	1649.7	1116.8	1102.6	1421.3	1421.4	1222.4	1105.1	1499.2	1446.4	5	1242
BAK03104.1	predicted protein [Hordeum vulgare subsp. vulgare]	16	29	62,9	Pf00890, Pf01266, Pf01494, Pf01593, Pf01946, Pf07992, Pf13450	[GO:0016021]; GO:0031224; GO:0044425; GO:0005575; GO:0016020; [GO:0016117]; GO:0016109; GO:0016116; GO:0046148; GO:0016108; GO:0016114; GO:0042440; GO:0006721; GO:0008299; GO:0008152; GO:0006720; GO:0008610; GO:0044249; GO:0008150; GO:0044255; GO:0006629; GO:1901576; GO:0009058; GO:0044237; GO:0044238; GO:0071704; GO:0009987; [GO:0016491]; GO:0003824; GO:0003674; [GO:0016705]; GO:0016491; GO:0003…	1225.9	1131.4	1313	1268.9	1196.7	1171.3	1285	1256.8	1115.5	1171.9	1214.4	1321.6	1201.6	1124.7	1196.1	1239	0	1073
BAK05195.1	predicted protein, partial [Hordeum vulgare subsp. vulgare]	16	46	44,8	Pf00384, Pf09326	[GO:0005739]; GO:0043231; GO:0044444; GO:0043227; GO:0043229; GO:0005737; GO:0044424; GO:0043226; GO:0005622; GO:0044464; GO:0005575; GO:0005623; [GO:0005747]; GO:0005746; GO:0045271; GO:0098800; GO:1990204; GO:0005743; GO:0044455; GO:0070469; GO:0030964; GO:0098803; GO:0098796; GO:0098798; GO:0044464; GO:1902494; GO:0019866; GO:0031966; GO:0044425; GO:0044429; GO:0043234; GO:0005575; GO:0005623;…	1217.3	1277.2	1151.9	1179.4	1238.3	1183.6	1110.2	1123.3	1225.1	1239	1145.5	1216.5	1201.8	1192.9	1168.4	1133.2	0	1359
AAC49170.1	beta-D-glucan exohydrolase, isoenzyme ExoII [Hordeum vulgare subsp. vulgare]	16	43	67,4	Pf00933, Pf01915	[GO:0004553]; GO:0016798; GO:0016787; GO:0003824; GO:0003674; [GO:0005975]; GO:0044238; GO:0071704; GO:0008152; GO:0008150	1214.4	1415.4	1373.6	1466.4	1390.7	1344.9	1364.7	1492	1304.2	1298.7	1447.5	1400.6	1303.4	1353.1	1488.9	1451.1	6	1191
BAJ93200.1	predicted protein [Hordeum vulgare subsp. vulgare]	16	51	45,4	Pf01180	[GO:0003824]; GO:0003674; [GO:0005737]; GO:0044424; GO:0005622; GO:0044464; GO:0005575; GO:0005623; [GO:0006212]; GO:0006208; GO:0019860; GO:0006206; GO:0046113; GO:0072529; GO:0009112; GO:0072527; GO:0046700; GO:1901361; GO:1901565; GO:0044270; GO:0055086; GO:1901564; GO:0034641; GO:0046483; GO:1901360; GO:0044248; GO:1901575; GO:0006139; GO:0044281; GO:0006807; GO:0071704; GO:0044237; GO:000905…	1167.5	1151.6	1471.6	1506.1	1196.3	1202.8	1452.3	1468.4	1178.5	1163.6	1488	1450.2	1218.8	1170.5	1527.3	1477.8	1	1009
BAJ98354.1	predicted protein [Hordeum vulgare subsp. vulgare]	16	45	42,9	Pf00448, Pf01656, Pf02374	[GO:0005524]; GO:0032559; GO:0035639; GO:0030554; GO:0032555; GO:0043168; GO:1901265; GO:0017076; GO:0032553; GO:0043167; GO:0097159; GO:1901363; GO:0000166; GO:0097367; GO:0005488; GO:0036094; GO:0003674; [GO:0005525]; GO:0032550; GO:0032561; GO:0035639; GO:0001883; GO:0032549; GO:0019001; GO:0032555; GO:0043168; GO:1901265; GO:0001882; GO:0017076; GO:0032553; GO:0043167; GO:0097159; GO:1901363;…	1157.3	1156.7	1256.6	1272.6	1155.1	1225.7	1255.1	1291.8	1147	1228.3	1265.2	1295.5	1147.3	1164.6	1266	1271.4	0	1068
BAJ90802.1	predicted protein [Hordeum vulgare subsp. vulgare]	16	31	44,3		[GO:0005524]; GO:0032559; GO:0035639; GO:0030554; GO:0032555; GO:0043168; GO:1901265; GO:0017076; GO:0032553; GO:0043167; GO:0097159; GO:1901363; GO:0000166; GO:0097367; GO:0005488; GO:0036094; GO:0003674; [GO:0016114]; GO:0006721; GO:0008299; GO:0006720; GO:0008610; GO:0044249; GO:0044255; GO:0006629; GO:1901576; GO:0009058; GO:0044237; GO:0044238; GO:0071704; GO:0008152; GO:0009987; GO:0008150;…	1157.1	1140.8	1304.7	1368.2	1135.9	1103.5	1302.3	1220.9	1152.7	1071.6	1298.2	1299.6	1099.8	1076.8	1250.6	1245.2	0	824
BAK00156.1	predicted protein [Hordeum vulgare subsp. vulgare]	16	33	53,8	Pf00393, Pf03446	[GO:0004616]; GO:0016616; GO:0016614; GO:0016491; GO:0003824; GO:0003674; [GO:0006098]; GO:0006739; GO:0019682; GO:0019693; GO:0051156; GO:0046496; GO:0006081; GO:0006796; GO:0019637; GO:1901135; GO:0019362; GO:0044237; GO:0071704; GO:0006793; GO:0006733; GO:0009117; GO:0072524; GO:0008152; GO:0009987; GO:0006732; GO:0006753; GO:0034641; GO:0046483; GO:1901360; GO:1901564; GO:0008150; GO:0051186;…	1154.7	1165.2	677.1	648.7	1260.2	1175	709.5	675.6	1146	1169.4	670.5	629.8	1123.4	1146.9	650.5	617	0	814
BAJ93991.1	predicted protein [Hordeum vulgare subsp. vulgare]	16	44	39,0		[GO:0016021]; GO:0031224; GO:0044425; GO:0005575; GO:0016020	1128.3	1192.8	1449	1404.7	1184.4	1203.8	1308.9	1496.1	1164.4	1170.6	1389.1	1422.7	1080.3	1079.7	1285.4	1269.7	0	689
BAJ89632.1	predicted protein [Hordeum vulgare subsp. vulgare]	16	36	51,6		[GO:0009507]; GO:0009536; GO:0043231; GO:0044444; GO:0043227; GO:0043229; GO:0005737; GO:0044424; GO:0043226; GO:0005622; GO:0044464; GO:0005575; GO:0005623; [GO:0009534]; GO:0031976; GO:0044434; GO:0009579; GO:0031984; GO:0044435; GO:0009507; GO:0044424; GO:0043227; GO:0044446; GO:0009536; GO:0044444; GO:0005622; GO:0044464; GO:0043226; GO:0043229; GO:0044422; GO:0043231; GO:0005737; GO:0005575;…	1122.3	1147.5	874.4	915.8	1116.5	1044.2	876.5	849.3	1084.9	1140.6	858.5	879.5	1056.2	1017	837.3	851.8	0	886
BAJ98157.1	predicted protein [Hordeum vulgare subsp. vulgare]	16	24	66,2	Pf10151	[GO:0016021]; GO:0031224; GO:0044425; GO:0005575; GO:0016020	1074.7	1060.1	1117.3	1035.3	1101.3	1182.9	1029.6	1087.4	1244.8	1340.4	1181.7	1209.1	1347.8	1307.1	1217.1	1249.8	0	754
BAJ97991.1	predicted protein [Hordeum vulgare subsp. vulgare]	16	53	37,1	Pf00481	[GO:0003824]; GO:0003674; [GO:0004721]; GO:0016791; GO:0140096; GO:0042578; GO:0003824; GO:0016788; GO:0003674; GO:0016787; [GO:0004722]; GO:0004721; GO:0016791; GO:0140096; GO:0042578; GO:0003824; GO:0016788; GO:0003674; GO:0016787; [GO:0006470]; GO:0006464; GO:0016311; GO:0036211; GO:0044267; GO:0006796; GO:0019538; GO:0043412; GO:0044260; GO:0006793; GO:0043170; GO:0044238; GO:1901564; GO:0044…	1059.3	1121	1073.7	1092.2	1104.2	998.2	1026.1	945.7	1195.2	1271.4	1127.1	1106.5	1155.5	1170.4	1040.9	1075.7	4	1219
BAJ92581.1	predicted protein [Hordeum vulgare subsp. vulgare]	16	28	60,5	Pf00067	[GO:0004497]; GO:0016491; GO:0003824; GO:0003674; [GO:0005506]; GO:0046914; GO:0046872; GO:0043169; GO:0043167; GO:0005488; GO:0003674; [GO:0016021]; GO:0031224; GO:0044425; GO:0005575; GO:0016020; [GO:0016491]; GO:0003824; GO:0003674; [GO:0016705]; GO:0016491; GO:0003824; GO:0003674; [GO:0020037]; GO:0046906; GO:0097159; GO:1901363; GO:0005488; GO:0003674; [GO:0046872]; GO:0043169; GO:0043167; G…	1057.1	1090.8	857.3	845.9	1111.2	1017.3	846.6	824.1	1034.3	1056.1	823.1	841.1	1053.8	996.8	828.7	792.6	0	743
BAK07780.1	predicted protein [Hordeum vulgare subsp. vulgare]	16	32	60,6	Pf00155	[GO:0003824]; GO:0003674; [GO:0009058]; GO:0008152; GO:0008150; [GO:0016021]; GO:0031224; GO:0044425; GO:0005575; GO:0016020; [GO:0030170]; GO:0043168; GO:0048037; GO:0070279; GO:0043167; GO:0005488; GO:0019842; GO:0097159; GO:1901363; GO:0003674; GO:0036094	1050.8	1122.1	1097.9	1029.5	1086.1	1077.9	1077.6	1021.1	1114.3	1095.1	1104.9	1070.1	1090.7	1073.6	1072.7	1063	1	868
BAK08168.1	predicted protein [Hordeum vulgare subsp. vulgare]	16	38	53,0	Pf00070, Pf02852, Pf03486, Pf07992, Pf13434	[GO:0004362]; GO:0015038; GO:0016209; GO:0016668; GO:0015037; GO:0003674; GO:0016651; GO:0016667; GO:0015036; GO:0016491; GO:0003824; [GO:0005623]; GO:0005575; [GO:0006749]; GO:0006518; GO:0006575; GO:0006790; GO:0043603; GO:1901564; GO:0044237; GO:0034641; GO:0006807; GO:0071704; GO:0008152; GO:0009987; GO:0008150; [GO:0009055]; GO:0016491; GO:0003824; GO:0003674; [GO:0016021]; GO:0031224; GO:00…	1025.9	1050.4	609.5	550.8	1107.6	1017.8	595.6	593.1	1037.6	1082.5	603.3	566.9	1092.9	1090.8	608.9	618	0	681
BAK01914.1	predicted protein [Hordeum vulgare subsp. vulgare]	16	27,479674796748	67,8	Pf01433, Pf09127, Pf13485	[GO:0005488]; GO:0003674; [GO:0006508]; GO:0019538; GO:0043170; GO:0044238; GO:1901564; GO:0071704; GO:0008152; GO:0006807; GO:0008150; [GO:0008237]; GO:0070011; GO:0008233; GO:0016787; GO:0140096; GO:0003824; GO:0003674; [GO:0008270]; GO:0046914; GO:0046872; GO:0043169; GO:0043167; GO:0005488; GO:0003674; [GO:0016021]; GO:0031224; GO:0044425; GO:0005575; GO:0016020	998.9	1004	1073.4	1078.8	985	1063.8	1088.8	1041.6	994.5	1021.8	1082.4	1101.2	1034.5	1018.6	1085.4	1171.7	0	930
BAJ89385.1	predicted protein [Hordeum vulgare subsp. vulgare]	16	45	34,9	Pf01494, Pf08491	[GO:0004506]; GO:0016709; GO:0004497; GO:0016705; GO:0016491; GO:0003824; GO:0003674; [GO:0016021]; GO:0031224; GO:0044425; GO:0005575; GO:0016020; [GO:0016491]; GO:0003824; GO:0003674; [GO:0050660]; GO:0000166; GO:0043168; GO:0050662; GO:0036094; GO:1901265; GO:0043167; GO:0048037; GO:0005488; GO:0097159; GO:1901363; GO:0003674; [GO:0055114]; GO:0008152; GO:0008150; [GO:0071949]; GO:0050660; GO:…	962.8	971	718.6	725	1018.4	949.8	703.9	657.4	961.9	982	695.1	701	922.5	915.2	648.1	661.9	0	787
BAJ87277.1	predicted protein [Hordeum vulgare subsp. vulgare]	16	46	35,4	Pf00231	[GO:0015986]; GO:0006754; GO:0015985; GO:0009152; GO:0009168; GO:0009206; GO:0046034; GO:1902600; GO:0006164; GO:0009150; GO:0009260; GO:0009127; GO:0009156; GO:0009167; GO:0009145; GO:0009201; GO:0009205; GO:0015992; GO:0098662; GO:0006163; GO:0009165; GO:0072522; GO:0009259; GO:0046390; GO:0009124; GO:0009126; GO:0009161; GO:0009142; GO:0009144; GO:0009199; GO:0006818; GO:0015672; GO:0098655; G…	953.2	1032.8	1067.9	1040.7	1065.5	996.7	1101.5	973.5	1055.8	1028.7	1115.9	1033	1043.3	1001.8	1069.4	1107.3	0	655
BAJ87586.1	predicted protein [Hordeum vulgare subsp. vulgare]	16	35	48,1	Pf00013, Pf13014	[GO:0003676]; GO:0097159; GO:1901363; GO:0005488; GO:0003674; [GO:0003723]; GO:0003676; GO:0097159; GO:1901363; GO:0005488; GO:0003674	934.4	974.3	1356.8	1402.8	981.3	935.9	1335.7	1356.7	959.8	996.8	1413.8	1426.4	1007.2	888.5	1420.5	1267.9	0	688
BAJ93929.1	predicted protein [Hordeum vulgare subsp. vulgare]	16	54	29,8	Pf01015	[GO:0003735]; GO:0005198; GO:0003674; [GO:0005622]; GO:0044464; GO:0005575; GO:0005623; [GO:0005737]; GO:0044424; GO:0005622; GO:0044464; GO:0005575; GO:0005623; [GO:0005840]; GO:0030529; GO:0043232; GO:0044444; GO:0044424; GO:1990904; GO:0043228; GO:0043229; GO:0005737; GO:0005622; GO:0044464; GO:0032991; GO:0043226; GO:0005575; GO:0005623; [GO:0006412]; GO:0010467; GO:0034645; GO:0043043; GO:00…	918.3	1167.5	982.2	1096.7	1111.4	1087.4	967.7	1020.7	1169.1	1080.7	1009.1	995.2	946.4	1188.6	911.8	972.2	0	586
BAJ84930.1	predicted protein [Hordeum vulgare subsp. vulgare]	16	47,112462006079	37,3		[GO:0016021]; GO:0031224; GO:0044425; GO:0005575; GO:0016020	897.5	844.1	1094	1108.4	881	822.1	1101.5	1003.4	810.3	903	1060.5	1125.2	870	836.1	1005.6	1015	0	995
BAK05378.1	predicted protein [Hordeum vulgare subsp. vulgare]	16	44	41,4	Pf00889	[GO:0003746]; GO:0008135; GO:0003723; GO:0003676; GO:0097159; GO:1901363; GO:0005488; GO:0003674; [GO:0005515]; GO:0005488; GO:0003674; [GO:0005622]; GO:0044464; GO:0005575; GO:0005623; [GO:0005739]; GO:0043231; GO:0044444; GO:0043227; GO:0043229; GO:0005737; GO:0044424; GO:0043226; GO:0005622; GO:0044464; GO:0005575; GO:0005623; [GO:0006412]; GO:0010467; GO:0034645; GO:0043043; GO:0044267; GO:00…	897.1	821.4	1223.3	1241.9	884.9	900.8	1270	1382.5	840.2	906.5	1284.8	1306	923.7	830.1	1298.9	1237.7	0	796
BAJ94995.1	predicted protein [Hordeum vulgare subsp. vulgare]	16	26	68,0	Pf00390, Pf03949	[GO:0004470]; GO:0016615; GO:0016614; GO:0016491; GO:0003824; GO:0003674; [GO:0004471]; GO:0004470; GO:0016616; GO:0016615; GO:0016614; GO:0016491; GO:0003824; GO:0003674; [GO:0016021]; GO:0031224; GO:0044425; GO:0005575; GO:0016020; [GO:0016491]; GO:0003824; GO:0003674; [GO:0046872]; GO:0043169; GO:0043167; GO:0005488; GO:0003674; [GO:0051287]; GO:0000166; GO:0050662; GO:0036094; GO:1901265; GO:…	895.7	926.2	1193.7	1231.9	961.5	890.4	1216.1	1217	960.2	1022.9	1258.7	1334.1	1001	907.9	1270.7	1249.5	0	751
BAJ85367.1	predicted protein, partial [Hordeum vulgare subsp. vulgare]	16	22	68,9	Pf08547, Pf13460	[GO:0016021]; GO:0031224; GO:0044425; GO:0005575; GO:0016020	893	848.2	1223.7	1190.2	881.2	889	1236	1160.4	815.2	917.4	1229.7	1266.7	839.9	833.3	1210.6	1126.8	0	681
BAJ97006.1	predicted protein, partial [Hordeum vulgare subsp. vulgare]	16	33	46,2	Pf08547, Pf13460	[GO:0016021]; GO:0031224; GO:0044425; GO:0005575; GO:0016020	893	848.2	1223.7	1190.2	881.2	889	1236	1160.4	815.2	917.4	1229.7	1266.7	839.9	833.3	1210.6	1126.8	0	681
BAJ91052.1	predicted protein [Hordeum vulgare subsp. vulgare]	16	16	94,3	Pf00168, Pf01764	[GO:0005515]; GO:0005488; GO:0003674; [GO:0006629]; GO:0044238; GO:0071704; GO:0008152; GO:0008150; [GO:0016021]; GO:0031224; GO:0044425; GO:0005575; GO:0016020; [GO:0016787]; GO:0003824; GO:0003674	857.5	873.9	857.8	856.3	893	829.6	839.4	835.4	877.6	895.3	848.1	880.6	853.5	798.1	831.3	811.1	0	503
BAJ90371.1	predicted protein [Hordeum vulgare subsp. vulgare]	16	43,37899543379	48,3	Pf00004, Pf00910, Pf01057, Pf01078, Pf04212, Pf06068, Pf06414, Pf07724, Pf07728, Pf09336, Pf13173, Pf13191, Pf13207, Pf13401, Pf13479	[GO:0000166]; GO:0036094; GO:1901265; GO:0005488; GO:0097159; GO:1901363; GO:0003674; [GO:0003678]; GO:0004386; GO:0140097; GO:0017111; GO:0003824; GO:0016462; GO:0003674; GO:0016818; GO:0016817; GO:0016787; [GO:0003723]; GO:0003676; GO:0097159; GO:1901363; GO:0005488; GO:0003674; [GO:0003724]; GO:0004386; GO:0140098; GO:0017111; GO:0003824; GO:0016462; GO:0003674; GO:0016818; GO:0016817; GO:0016…	841	861.3	1034.5	980	870.4	912	1074.2	1091.9	912.8	939	1106.6	1026.7	954.6	941.9	1093.7	1136.1	0	881
BAK06600.1	predicted protein [Hordeum vulgare subsp. vulgare]	16	41	49,4	Pf01546, Pf04389, Pf07687	[GO:0004046]; GO:0016811; GO:0016810; GO:0016787; GO:0003824; GO:0003674; [GO:0005737]; GO:0044424; GO:0005622; GO:0044464; GO:0005575; GO:0005623; [GO:0006508]; GO:0019538; GO:0043170; GO:0044238; GO:1901564; GO:0071704; GO:0008152; GO:0006807; GO:0008150; [GO:0006520]; GO:0019752; GO:0044238; GO:1901564; GO:0043436; GO:0008152; GO:0006807; GO:0071704; GO:0006082; GO:0008150; GO:0044237; GO:0044…	805.1	764.5	980.7	958.8	822.6	857.3	1055.2	1042.3	829.4	790	1015.5	1007	838.5	863.1	1101.2	1084.4	0	773
AEB98510.1	acetohydroxy acid synthase, partial [Hordeum vulgare]	16	34	56,9	Pf00205, Pf02775, Pf02776	[GO:0000287]; GO:0046872; GO:0043169; GO:0043167; GO:0005488; GO:0003674; [GO:0003824]; GO:0003674; [GO:0003984]; GO:0016744; GO:0016740; GO:0003824; GO:0003674; [GO:0008652]; GO:0006520; GO:0046394; GO:1901566; GO:0019752; GO:0044238; GO:1901564; GO:0016053; GO:1901576; GO:0043436; GO:0008152; GO:0006807; GO:0071704; GO:0006082; GO:0044249; GO:0044283; GO:0009058; GO:0008150; GO:0044237; GO:0044…	792	720	906.1	953.9	780.7	682.3	906.7	954.6	678.2	617.3	840.8	874.6	728.5	605.6	952.2	823.8	0	664
AAC14572.1	acetohydroxyacid synthase, partial [Hordeum vulgare]	16	33,271719038817	58,8	Pf00205, Pf02775, Pf02776	[GO:0000287]; GO:0046872; GO:0043169; GO:0043167; GO:0005488; GO:0003674; [GO:0003824]; GO:0003674; [GO:0003984]; GO:0016744; GO:0016740; GO:0003824; GO:0003674; [GO:0008652]; GO:0006520; GO:0046394; GO:1901566; GO:0019752; GO:0044238; GO:1901564; GO:0016053; GO:1901576; GO:0043436; GO:0008152; GO:0006807; GO:0071704; GO:0006082; GO:0044249; GO:0044283; GO:0009058; GO:0008150; GO:0044237; GO:0044…	792	720	906.1	953.9	780.7	682.3	906.7	954.6	678.2	617.3	840.8	874.6	728.5	605.6	952.2	823.8	0	664
BAJ95087.1	predicted protein [Hordeum vulgare subsp. vulgare]	16	26	81,7	Pf00999, Pf02254	[GO:0006812]; GO:0006811; GO:0006810; GO:0051234; GO:0051179; GO:0008150; [GO:0006813]; GO:0015672; GO:0030001; GO:0006812; GO:0006811; GO:0006810; GO:0051234; GO:0051179; GO:0008150; [GO:0009507]; GO:0009536; GO:0043231; GO:0044444; GO:0043227; GO:0043229; GO:0005737; GO:0044424; GO:0043226; GO:0005622; GO:0044464; GO:0005575; GO:0005623; [GO:0009535]; GO:0009534; GO:0044434; GO:0055035; GO:0031…	772.6	766.3	1176.4	1156.6	709	765.6	1120.4	1161.5	762.5	788.4	1146.8	1148.3	801	743	1136.6	1114.7	0	919
ACV97161.1	cytosolic glucose 6 phosphate dehydrogenase [Hordeum vulgare subsp. vulgare]	16	34	57,8	Pf00479, Pf02781	[GO:0004345]; GO:0016616; GO:0016614; GO:0016491; GO:0003824; GO:0003674; [GO:0005975]; GO:0044238; GO:0071704; GO:0008152; GO:0008150; [GO:0006006]; GO:0019318; GO:0005996; GO:0005975; GO:0044281; GO:0044238; GO:0071704; GO:0008152; GO:0008150; [GO:0006098]; GO:0006739; GO:0019682; GO:0019693; GO:0051156; GO:0046496; GO:0006081; GO:0006796; GO:0019637; GO:1901135; GO:0019362; GO:0044237; GO:0071…	673.5	630.2	1228.1	1190.8	682.1	722.7	1272.7	1336	726.1	702.2	1208.2	1185.9	789.5	710.3	1342.7	1312.1	0	532
AAB70865.1	lipoxygenase 2 [Hordeum vulgare subsp. vulgare]	16	17	96,7	Pf00305, Pf01477	[GO:0005515]; GO:0005488; GO:0003674; [GO:0006629]; GO:0044238; GO:0071704; GO:0008152; GO:0008150; [GO:0006631]; GO:0032787; GO:0044255; GO:0019752; GO:0006629; GO:0044237; GO:0043436; GO:0044238; GO:0071704; GO:0008152; GO:0009987; GO:0006082; GO:0008150; GO:0044281; [GO:0006633]; GO:0006631; GO:0008610; GO:0072330; GO:0032787; GO:0044255; GO:0006629; GO:1901576; GO:0046394; GO:0019752; GO:0044…	636.9	608.1	900.7	862.9	646.5	673.3	1142.9	919.1	565.6	695.5	920	926.9	751.1	640.2	1062.9	934.3	0	522
BAJ88612.1	predicted protein [Hordeum vulgare subsp. vulgare]	16	24	81,1	Pf00004, Pf00910, Pf01078, Pf02359, Pf02933, Pf06068, Pf07728, Pf09848, Pf13401	[GO:0003678]; GO:0004386; GO:0140097; GO:0017111; GO:0003824; GO:0016462; GO:0003674; GO:0016818; GO:0016817; GO:0016787; [GO:0003723]; GO:0003676; GO:0097159; GO:1901363; GO:0005488; GO:0003674; [GO:0003724]; GO:0004386; GO:0140098; GO:0017111; GO:0003824; GO:0016462; GO:0003674; GO:0016818; GO:0016817; GO:0016787; [GO:0005524]; GO:0032559; GO:0035639; GO:0030554; GO:0032555; GO:0043168; GO:1901…	620.2	637.7	476.1	466.4	689.1	644.9	494.6	436.9	656.6	690.1	486.5	499.5	734.5	702.9	521.1	503	0	503
BAJ98350.1	predicted protein, partial [Hordeum vulgare subsp. vulgare]	16	19	93,5	Pf03097, Pf13949	[GO:0005515]; GO:0005488; GO:0003674; [GO:0005737]; GO:0044424; GO:0005622; GO:0044464; GO:0005575; GO:0005623; [GO:0005770]; GO:0005768; GO:0012505; GO:0031410; GO:0044464; GO:0044444; GO:0097708; GO:0005575; GO:0005623; GO:0005737; GO:0044424; GO:0031982; GO:0043229; GO:0005622; GO:0043227; GO:0043226; [GO:0005771]; GO:0005770; GO:0005768; GO:0012505; GO:0031410; GO:0044464; GO:0044444; GO:0097…	617.8	670.8	728.7	759.6	688.3	676.8	822.7	816.3	704.6	704.1	748	797.9	753.5	723.2	860.8	892.4	0	812
BAJ87287.1	predicted protein [Hordeum vulgare subsp. vulgare]	16	30	64,4	Pf00067	[GO:0004497]; GO:0016491; GO:0003824; GO:0003674; [GO:0005506]; GO:0046914; GO:0046872; GO:0043169; GO:0043167; GO:0005488; GO:0003674; [GO:0009507]; GO:0009536; GO:0043231; GO:0044444; GO:0043227; GO:0043229; GO:0005737; GO:0044424; GO:0043226; GO:0005622; GO:0044464; GO:0005575; GO:0005623; [GO:0009570]; GO:0009532; GO:0044434; GO:0044435; GO:0009507; GO:0009536; GO:0044444; GO:0044446; GO:0043…	599.9	630.4	1134.8	1149.9	666.8	597.6	1052	1086.1	584.4	632.3	1103.2	1101.5	597.6	656.2	1038.1	1106.7	0	477
BAJ97821.1	predicted protein [Hordeum vulgare subsp. vulgare]	16	30	64,4	Pf00067	[GO:0004497]; GO:0016491; GO:0003824; GO:0003674; [GO:0005506]; GO:0046914; GO:0046872; GO:0043169; GO:0043167; GO:0005488; GO:0003674; [GO:0009507]; GO:0009536; GO:0043231; GO:0044444; GO:0043227; GO:0043229; GO:0005737; GO:0044424; GO:0043226; GO:0005622; GO:0044464; GO:0005575; GO:0005623; [GO:0009570]; GO:0009532; GO:0044434; GO:0044435; GO:0009507; GO:0009536; GO:0044444; GO:0044446; GO:0043…	599.9	630.4	1134.8	1149.9	666.8	597.6	1052	1086.1	584.4	632.3	1103.2	1101.5	597.6	656.2	1038.1	1106.7	0	477
BAJ88710.1	predicted protein [Hordeum vulgare subsp. vulgare]	16	26	76,2		[GO:0005524]; GO:0032559; GO:0035639; GO:0030554; GO:0032555; GO:0043168; GO:1901265; GO:0017076; GO:0032553; GO:0043167; GO:0097159; GO:1901363; GO:0000166; GO:0097367; GO:0005488; GO:0036094; GO:0003674; [GO:0009507]; GO:0009536; GO:0043231; GO:0044444; GO:0043227; GO:0043229; GO:0005737; GO:0044424; GO:0043226; GO:0005622; GO:0044464; GO:0005575; GO:0005623; [GO:0016021]; GO:0031224; GO:004442…	408.6	406.3	706.9	726.9	311.1	390.5	829.1	682.3	332.9	390.7	664.5	742	350.1	347.4	715.1	673.8	0	679
BAJ90709.1	predicted protein [Hordeum vulgare subsp. vulgare]	15	71	36,6	Pf00044, Pf01113, Pf02800	[GO:0004028]; GO:0016620; GO:0016903; GO:0016491; GO:0003824; GO:0003674; [GO:0006006]; GO:0019318; GO:0005996; GO:0005975; GO:0044281; GO:0044238; GO:0071704; GO:0008152; GO:0008150; [GO:0008839]; GO:0016628; GO:0016627; GO:0016491; GO:0003824; GO:0003674; [GO:0009089]; GO:0009085; GO:0046451; GO:0006553; GO:0009067; GO:0006520; GO:0043648; GO:0009066; GO:1901607; GO:0019752; GO:0044238; GO:1901…	4502.7	4646.3	4682.6	4897	4906.5	5005.2	5334.5	5177.3	4895.7	4287.8	5180.8	4439.3	5046.2	4932.6	5087.2	5034.8	10	3247
P08477.1	RecName: Full=Glyceraldehyde-3-phosphate dehydrogenase 2, cytosolic	15	74	33,2	Pf00044, Pf02800	[GO:0004365]; GO:0043891; GO:0016620; GO:0016903; GO:0016491; GO:0003824; GO:0003674; [GO:0005737]; GO:0044424; GO:0005622; GO:0044464; GO:0005575; GO:0005623; [GO:0006006]; GO:0019318; GO:0005996; GO:0005975; GO:0044281; GO:0044238; GO:0071704; GO:0008152; GO:0008150; [GO:0006096]; GO:0006090; GO:0006757; GO:0016052; GO:0046496; GO:0032787; GO:0006091; GO:0006165; GO:0046031; GO:0046034; GO:0005…	4340.4	4486.9	4542.4	4759.2	4723.2	4837.5	5191.5	5039.8	4717.7	4132	5055.1	4324.2	4864.6	4750	4955.7	4897.8	0	3246
BAK02737.1	predicted protein [Hordeum vulgare subsp. vulgare]	15	66	32,9	Pf00044, Pf02800	[GO:0016620]; GO:0016903; GO:0016491; GO:0003824; GO:0003674; [GO:0055114]; GO:0008152; GO:0008150	3283.9	3172.6	4036.9	4134.3	3015.3	3267.4	4134.7	4229.5	3244.8	3017.8	4270.4	4005.4	3045	3461.7	4114.9	4500.8	0	7367
BAJ86014.1	predicted protein [Hordeum vulgare subsp. vulgare]	15	56	71,2	Pf00012, Pf06723	[GO:0000166]; GO:0036094; GO:1901265; GO:0005488; GO:0097159; GO:1901363; GO:0003674; [GO:0000902]; GO:0032989; GO:0009653; GO:0016043; GO:0048869; GO:0032502; GO:0048856; GO:0009987; GO:0071840; GO:0008150; [GO:0005524]; GO:0032559; GO:0035639; GO:0030554; GO:0032555; GO:0043168; GO:1901265; GO:0017076; GO:0032553; GO:0043167; GO:0097159; GO:1901363; GO:0000166; GO:0097367; GO:0005488; GO:003609…	2707.1	2589	2941.6	2693.3	2733.2	2867.9	2800.2	3018.3	2779.7	2675.6	2966.5	2798.6	3024.8	3000	3118.9	3122.4	10	3634
AAO32642.1	cytosolic 3-phosphoglycerate kinase, partial [Hordeum vulgare subsp. vulgare]	15	82	31,3	Pf00162	[GO:0004618]; GO:0016301; GO:0016774; GO:0016772; GO:0016740; GO:0003824; GO:0003674; [GO:0006096]; GO:0006090; GO:0006757; GO:0016052; GO:0046496; GO:0032787; GO:0006091; GO:0006165; GO:0046031; GO:0046034; GO:0005975; GO:1901575; GO:0019362; GO:0019752; GO:0044237; GO:0009132; GO:0046939; GO:0009150; GO:0009167; GO:0009179; GO:0009205; GO:0044238; GO:0071704; GO:0009056; GO:0006733; GO:0009117;…	2682.2	2720.5	2430.8	2435.4	2747	2737.6	2514.2	2433.5	2650.9	2430.9	2361.2	2198	2771.4	2872.4	2437.1	2555.1	0	3097
BAJ85761.1	predicted protein [Hordeum vulgare subsp. vulgare]	15	48	37,3	Pf00056, Pf02866	[GO:0003824]; GO:0003674; [GO:0005975]; GO:0044238; GO:0071704; GO:0008152; GO:0008150; [GO:0006099]; GO:0006101; GO:0009060; GO:0044238; GO:0072350; GO:0045333; GO:0008152; GO:0019752; GO:0015980; GO:0008150; GO:0043436; GO:0006091; GO:0055114; GO:0006082; GO:0044237; GO:0044281; GO:0071704; GO:0009987; [GO:0006108]; GO:0043648; GO:0019752; GO:0043436; GO:0006082; GO:0044237; GO:0044281; GO:0071…	2572.5	2404.5	2259.2	2146.1	2456.2	2441.2	2273.5	2208.8	2417.8	2221	2205	2026.8	2239	2320.2	2134.4	2182.3	2	1869
BAJ95746.1	predicted protein [Hordeum vulgare subsp. vulgare]	15	48	37,3	Pf00056, Pf02866	[GO:0003824]; GO:0003674; [GO:0005975]; GO:0044238; GO:0071704; GO:0008152; GO:0008150; [GO:0006099]; GO:0006101; GO:0009060; GO:0044238; GO:0072350; GO:0045333; GO:0008152; GO:0019752; GO:0015980; GO:0008150; GO:0043436; GO:0006091; GO:0055114; GO:0006082; GO:0044237; GO:0044281; GO:0071704; GO:0009987; [GO:0006108]; GO:0043648; GO:0019752; GO:0043436; GO:0006082; GO:0044237; GO:0044281; GO:0071…	2572.5	2404.5	2259.2	2146.1	2456.2	2441.2	2273.5	2208.8	2417.8	2221	2205	2026.8	2239	2320.2	2134.4	2182.3	0	1869
AAP46640.1	GAD1 [Hordeum vulgare]	15	36	54,3	Pf00282	[GO:0003824]; GO:0003674; [GO:0004351]; GO:0016831; GO:0016830; GO:0016829; GO:0003824; GO:0003674; [GO:0006536]; GO:0009064; GO:0043648; GO:1901605; GO:0019752; GO:0006520; GO:0043436; GO:0044238; GO:1901564; GO:0006082; GO:0008152; GO:0006807; GO:0071704; GO:0044237; GO:0044281; GO:0008150; GO:0009987; [GO:0016829]; GO:0003824; GO:0003674; [GO:0016831]; GO:0016830; GO:0016829; GO:0003824; GO:00…	2341.8	2075.5	1833.3	1992.3	2192.9	2361.6	2027.1	2057	2241.1	2121.9	1943.2	2004	2280.6	2143.9	1986.9	1965.3	0	1482
CAA88449.1	ADP-glucose pyrophosphorylase small subunit [Hordeum vulgare subsp. vulgare]	15	56	52,0	Pf00483, Pf12804	[GO:0000166]; GO:0036094; GO:1901265; GO:0005488; GO:0097159; GO:1901363; GO:0003674; [GO:0005524]; GO:0032559; GO:0035639; GO:0030554; GO:0032555; GO:0043168; GO:1901265; GO:0017076; GO:0032553; GO:0043167; GO:0097159; GO:1901363; GO:0000166; GO:0097367; GO:0005488; GO:0036094; GO:0003674; [GO:0005978]; GO:0005977; GO:0009250; GO:0006073; GO:0006112; GO:0033692; GO:0044042; GO:0044264; GO:001598…	2256.3	2236.6	1841	1871.1	2211.1	2214.5	1902.4	2028.3	2174	2088.6	1832.1	1778.3	2030.4	2101	1816	1870.1	0	2033
P55238.1	RecName: Full=Glucose-1-phosphate adenylyltransferase small subunit, chloroplastic/amyloplastic; AltName: Full=ADP-glucose pyrophosphorylase; AltName: Full=ADP-glucose synthase; AltName: Full=AGPase B; AltName: Full=Alpha-D-glucose-1-phosphate adenyl transferase; Flags: Precursor	15	52	56,0	Pf00483, Pf12804	[GO:0000166]; GO:0036094; GO:1901265; GO:0005488; GO:0097159; GO:1901363; GO:0003674; [GO:0003824]; GO:0003674; [GO:0005524]; GO:0032559; GO:0035639; GO:0030554; GO:0032555; GO:0043168; GO:1901265; GO:0017076; GO:0032553; GO:0043167; GO:0097159; GO:1901363; GO:0000166; GO:0097367; GO:0005488; GO:0036094; GO:0003674; [GO:0005978]; GO:0005977; GO:0009250; GO:0006073; GO:0006112; GO:0033692; GO:0044…	2256.3	2236.6	1841	1871.1	2211.1	2214.5	1902.4	2028.3	2174	2088.6	1832.1	1778.3	2030.4	2101	1816	1870.1	0	2033
CAX51352.1	small subunit of ADP-glucose pyrophosphorylase [Hordeum vulgare subsp. vulgare]	15	52	56,3	Pf00483, Pf12804	[GO:0000166]; GO:0036094; GO:1901265; GO:0005488; GO:0097159; GO:1901363; GO:0003674; [GO:0005524]; GO:0032559; GO:0035639; GO:0030554; GO:0032555; GO:0043168; GO:1901265; GO:0017076; GO:0032553; GO:0043167; GO:0097159; GO:1901363; GO:0000166; GO:0097367; GO:0005488; GO:0036094; GO:0003674; [GO:0005978]; GO:0005977; GO:0009250; GO:0006073; GO:0006112; GO:0033692; GO:0044042; GO:0044264; GO:001598…	2256.3	2236.6	1841	1871.1	2211.1	2214.5	1902.4	2028.3	2174	2088.6	1832.1	1778.3	2030.4	2101	1816	1870.1	9	2033
BAK02520.1	predicted protein [Hordeum vulgare subsp. vulgare]	15	67	17,1	Pf01090	[GO:0003735]; GO:0005198; GO:0003674; [GO:0005622]; GO:0044464; GO:0005575; GO:0005623; [GO:0005840]; GO:0030529; GO:0043232; GO:0044444; GO:0044424; GO:1990904; GO:0043228; GO:0043229; GO:0005737; GO:0005622; GO:0044464; GO:0032991; GO:0043226; GO:0005575; GO:0005623; [GO:0006412]; GO:0010467; GO:0034645; GO:0043043; GO:0044267; GO:0043170; GO:0009059; GO:0044249; GO:0044260; GO:0006518; GO:0043…	2199	2012.5	2715.2	2758.2	1993.7	2193.2	2761.7	2805.3	2168.5	2025.1	2657.3	2723.9	2134.7	2107.7	2871.6	2670.3	0	1265
AAN17462.1	hypersensitive-induced reaction protein 1 [Hordeum vulgare subsp. vulgare]	15	57	31,3	Pf01145		2025	2016.3	1445.2	1407.7	1966	1988.5	1363.9	1538.2	2101.7	2108.2	1513.8	1458.1	1920.5	1832.9	1417.2	1363.6	3	1100
ADG60235.1	beta-cyanoalanine synthase [Hordeum vulgare]	15	33	39,7	Pf00291	[GO:0004124]; GO:0016835; GO:0016829; GO:0003824; GO:0003674; [GO:0005739]; GO:0043231; GO:0044444; GO:0043227; GO:0043229; GO:0005737; GO:0044424; GO:0043226; GO:0005622; GO:0044464; GO:0005575; GO:0005623; [GO:0006535]; GO:0006563; GO:0019344; GO:0009069; GO:0000097; GO:0006534; GO:0009070; GO:1901605; GO:0000096; GO:0008652; GO:0044272; GO:1901607; GO:0006520; GO:0006790; GO:0046394; GO:190156…	1768.6	1607.3	2287	2218	1738.1	1882.6	2500.3	2750.3	1823.2	1692.9	2626.2	2345.1	1783.3	1895.1	2364	2661	0	1176
BAJ93901.1	predicted protein [Hordeum vulgare subsp. vulgare]	15	33	46,5	Pf00089, Pf00595, Pf04495, Pf13180, Pf13365	[GO:0004252]; GO:0004175; GO:0008236; GO:0070011; GO:0017171; GO:0008233; GO:0016787; GO:0140096; GO:0003824; GO:0003674; [GO:0005515]; GO:0005488; GO:0003674; [GO:0006508]; GO:0019538; GO:0043170; GO:0044238; GO:1901564; GO:0071704; GO:0008152; GO:0006807; GO:0008150; [GO:0008233]; GO:0016787; GO:0140096; GO:0003824; GO:0003674; [GO:0009507]; GO:0009536; GO:0043231; GO:0044444; GO:0043227; GO:00…	1686.6	1687.4	1034.9	960.7	1603.9	1620.3	927.6	985.7	1702.2	1737	999.1	1010.4	1578.8	1480	904.5	892.2	0	962
BAJ85834.1	predicted protein [Hordeum vulgare subsp. vulgare]	15	23	60,6	Pf00365	[GO:0003824]; GO:0003674; [GO:0003872]; GO:0008443; GO:0016773; GO:0019200; GO:0016772; GO:0016301; GO:0016740; GO:0003824; GO:0003674; [GO:0005524]; GO:0032559; GO:0035639; GO:0030554; GO:0032555; GO:0043168; GO:1901265; GO:0017076; GO:0032553; GO:0043167; GO:0097159; GO:1901363; GO:0000166; GO:0097367; GO:0005488; GO:0036094; GO:0003674; [GO:0005737]; GO:0044424; GO:0005622; GO:0044464; GO:0005…	1670.2	1699	824.8	840.7	1777.3	1734.4	949.4	953.9	1718	1692.1	863.7	864.2	1811.1	1713.5	943.5	836.5	0	466
BAJ89887.1	predicted protein [Hordeum vulgare subsp. vulgare]	15	47	28,2	Pf00181, Pf03947	[GO:0003723]; GO:0003676; GO:0097159; GO:1901363; GO:0005488; GO:0003674; [GO:0003735]; GO:0005198; GO:0003674; [GO:0005622]; GO:0044464; GO:0005575; GO:0005623; [GO:0005840]; GO:0030529; GO:0043232; GO:0044444; GO:0044424; GO:1990904; GO:0043228; GO:0043229; GO:0005737; GO:0005622; GO:0044464; GO:0032991; GO:0043226; GO:0005575; GO:0005623; [GO:0006412]; GO:0010467; GO:0034645; GO:0043043; GO:00…	1629.4	1520.8	2178.6	2185.4	1606.5	1694.6	2330.6	2388.6	1796.8	1438.7	2094.9	1966	1534.4	1546.8	2129.3	2088.1	0	460
BAK03439.1	predicted protein [Hordeum vulgare subsp. vulgare]	15	25	73,1	Pf00933, Pf01915, Pf14310	[GO:0004553]; GO:0016798; GO:0016787; GO:0003824; GO:0003674; [GO:0005975]; GO:0044238; GO:0071704; GO:0008152; GO:0008150; [GO:0016021]; GO:0031224; GO:0044425; GO:0005575; GO:0016020; [GO:0016787]; GO:0003824; GO:0003674	1628.2	1660.8	2126.3	2273.4	1534.9	1654.9	2120.7	2340.2	1643.6	1548.3	2181.1	2181.3	1557.2	1509.8	2074.2	2075.2	0	1520
BAJ98558.1	predicted protein [Hordeum vulgare subsp. vulgare]	15	52	32,3	Pf00085, Pf13098	[GO:0006662]; GO:0018904; GO:0044281; GO:0071704; GO:0008152; GO:0008150; [GO:0009507]; GO:0009536; GO:0043231; GO:0044444; GO:0043227; GO:0043229; GO:0005737; GO:0044424; GO:0043226; GO:0005622; GO:0044464; GO:0005575; GO:0005623; [GO:0009570]; GO:0009532; GO:0044434; GO:0044435; GO:0009507; GO:0009536; GO:0044444; GO:0044446; GO:0043231; GO:0005737; GO:0044424; GO:0043229; GO:0044422; GO:004322…	1619.1	1298.4	1363.2	1421.1	1248.7	1677.1	1440.1	1702.6	1333.7	1221	1371.7	1304.2	1215.7	1225.4	1405.7	1367.4	0	1404
BAJ92851.1	predicted protein [Hordeum vulgare subsp. vulgare]	15	52	32,2	Pf00085, Pf13098	[GO:0006662]; GO:0018904; GO:0044281; GO:0071704; GO:0008152; GO:0008150; [GO:0009507]; GO:0009536; GO:0043231; GO:0044444; GO:0043227; GO:0043229; GO:0005737; GO:0044424; GO:0043226; GO:0005622; GO:0044464; GO:0005575; GO:0005623; [GO:0009570]; GO:0009532; GO:0044434; GO:0044435; GO:0009507; GO:0009536; GO:0044444; GO:0044446; GO:0043231; GO:0005737; GO:0044424; GO:0043229; GO:0044422; GO:004322…	1619.1	1298.4	1363.2	1421.1	1248.7	1677.1	1440.1	1702.6	1333.7	1221	1371.7	1304.2	1215.7	1225.4	1405.7	1367.4	0	1404
BAJ91505.1	predicted protein [Hordeum vulgare subsp. vulgare]	15	73	15,7	Pf01381, Pf08523, Pf12844	[GO:0003677]; GO:0003676; GO:0097159; GO:1901363; GO:0005488; GO:0003674; [GO:0043565]; GO:0003677; GO:0003676; GO:0097159; GO:1901363; GO:0005488; GO:0003674	1554.3	1521.1	1045	1104	1522.5	1680.4	1092.5	1084.9	1543.7	1456.7	1086.5	982.5	1477.9	1446.8	974.3	1034.9	0	410
BAJ96804.1	predicted protein [Hordeum vulgare subsp. vulgare]	15	31	60,5	Pf01095, Pf04043	[GO:0004857]; GO:0030234; GO:0098772; GO:0003674; [GO:0005618]; GO:0030312; GO:0044464; GO:0071944; GO:0005575; GO:0005623; [GO:0016787]; GO:0003824; GO:0003674; [GO:0030599]; GO:0052689; GO:0016788; GO:0016787; GO:0003824; GO:0003674; [GO:0042545]; GO:0071555; GO:0045229; GO:0071554; GO:0016043; GO:0009987; GO:0071840; GO:0008150; [GO:0043086]; GO:0044092; GO:0050790; GO:0065009; GO:0065007; GO:…	1501.9	1648.6	1707.1	1827.9	1554.7	1544.3	1608.2	1649.2	1575.7	1466.9	1639.3	1562.3	1431.6	1631.9	1483	1744.3	1	1329
AAD02259.1	dehydrin 8 [Hordeum vulgare subsp. vulgare]	15	44	27,7	Pf00257	[GO:0006950]; GO:0050896; GO:0008150; [GO:0009415]; GO:0001101; GO:0009628; GO:0010035; GO:1901700; GO:0042221; GO:0050896; GO:0008150	1481.8	1730.4	1380	1325.9	1582.1	1648.3	1302.6	1225.8	1476.4	1345.7	1098.9	1058.8	1401.5	1494.4	1172.5	1176.4	0	1105
BAJ91934.1	predicted protein [Hordeum vulgare subsp. vulgare]	15	49	41,8	Pf00180	[GO:0000287]; GO:0046872; GO:0043169; GO:0043167; GO:0005488; GO:0003674; [GO:0003862]; GO:0016616; GO:0016614; GO:0016491; GO:0003824; GO:0003674; [GO:0005737]; GO:0044424; GO:0005622; GO:0044464; GO:0005575; GO:0005623; [GO:0008652]; GO:0006520; GO:0046394; GO:1901566; GO:0019752; GO:0044238; GO:1901564; GO:0016053; GO:1901576; GO:0043436; GO:0008152; GO:0006807; GO:0071704; GO:0006082; GO:0044…	1451	1437.3	956.1	975.5	1414.9	1413.3	936.4	985.6	1360.9	1404.7	983.2	966.7	1432.3	1405.6	947	964.1	0	1502
ACI46151.1	NADP-dependent malic enzyme [Hordeum vulgare]	15	27	63,0	Pf00390, Pf03949	[GO:0004470]; GO:0016615; GO:0016614; GO:0016491; GO:0003824; GO:0003674; [GO:0004471]; GO:0004470; GO:0016616; GO:0016615; GO:0016614; GO:0016491; GO:0003824; GO:0003674; [GO:0016021]; GO:0031224; GO:0044425; GO:0005575; GO:0016020; [GO:0016491]; GO:0003824; GO:0003674; [GO:0046872]; GO:0043169; GO:0043167; GO:0005488; GO:0003674; [GO:0051287]; GO:0000166; GO:0050662; GO:0036094; GO:1901265; GO:…	1441.5	1347.2	1724.7	1562	1211	1395.7	1808.7	1620.9	1710	1687.9	2086.5	1982.5	1738.9	1659.1	1987.2	1958.6	2	845
BAJ86509.1	predicted protein [Hordeum vulgare subsp. vulgare]	15	49	31,7	Pf00153	[GO:0006810]; GO:0051234; GO:0051179; GO:0008150; [GO:0016020]; GO:0005575; [GO:0016021]; GO:0031224; GO:0044425; GO:0005575; GO:0016020	1439	1579.9	1496.1	1494.2	1558	1455.3	1392	1386.9	1480.4	1490.7	1447	1373.4	1337.6	1363.1	1312.5	1269	0	1115
BAK00838.1	predicted protein [Hordeum vulgare subsp. vulgare]	15	25	76,7	Pf00501	[GO:0003824]; GO:0003674; [GO:0008152]; GO:0008150; [GO:0016021]; GO:0031224; GO:0044425; GO:0005575; GO:0016020	1415.1	1398.3	1133.6	1114.8	1404.4	1349.7	1138.4	1145.2	1364.4	1293	1127.6	1124.7	1357.1	1350.7	1163.2	1135	2	848
BAJ88443.1	predicted protein [Hordeum vulgare subsp. vulgare]	15	41	45,9	Pf00485	[GO:0005524]; GO:0032559; GO:0035639; GO:0030554; GO:0032555; GO:0043168; GO:1901265; GO:0017076; GO:0032553; GO:0043167; GO:0097159; GO:1901363; GO:0000166; GO:0097367; GO:0005488; GO:0036094; GO:0003674; [GO:0008152]; GO:0008150; [GO:0016301]; GO:0016772; GO:0016740; GO:0003824; GO:0003674	1402.7	1401.6	1127	1133	1433	1322.9	1137	1018.4	1339.8	1455.9	1141	1167.9	1381.2	1404	1067.3	1160.4	0	1400
BAJ87513.1	predicted protein [Hordeum vulgare subsp. vulgare]	15	38,353765323993	64,5	Pf00479, Pf02781	[GO:0004345]; GO:0016616; GO:0016614; GO:0016491; GO:0003824; GO:0003674; [GO:0005975]; GO:0044238; GO:0071704; GO:0008152; GO:0008150; [GO:0006006]; GO:0019318; GO:0005996; GO:0005975; GO:0044281; GO:0044238; GO:0071704; GO:0008152; GO:0008150; [GO:0006098]; GO:0006739; GO:0019682; GO:0019693; GO:0051156; GO:0046496; GO:0006081; GO:0006796; GO:0019637; GO:1901135; GO:0019362; GO:0044237; GO:0071…	1390.5	1379.1	1569.7	1633.3	1498.3	1230.9	1705.2	1568.1	1236.6	1350.9	1504.1	1666.4	1308.5	1285.6	1695.3	1547.6	6	1510
BAJ90241.1	predicted protein [Hordeum vulgare subsp. vulgare]	15	65	21,9	Pf01789	[GO:0005509]; GO:0046872; GO:0043169; GO:0043167; GO:0005488; GO:0003674; [GO:0009523]; GO:0009521; GO:0034357; GO:0044436; GO:0098796; GO:0016020; GO:0009579; GO:0044424; GO:0043234; GO:0044425; GO:0005575; GO:0005622; GO:0044464; GO:0032991; GO:0005623; [GO:0009654]; GO:0009523; GO:0042651; GO:0044425; GO:0044436; GO:1990204; GO:0009521; GO:0034357; GO:0005575; GO:0016020; GO:0009579; GO:004442…	1382.4	1543.3	1150.4	1099.4	1599.4	1654.1	1109.9	1114.7	1564.2	1592	1139.7	1078.5	1548.3	1735.7	1106.8	1164.9	0	1395
BAJ96843.1	predicted protein [Hordeum vulgare subsp. vulgare]	15	56	25,1	Pf01789	[GO:0005509]; GO:0046872; GO:0043169; GO:0043167; GO:0005488; GO:0003674; [GO:0009523]; GO:0009521; GO:0034357; GO:0044436; GO:0098796; GO:0016020; GO:0009579; GO:0044424; GO:0043234; GO:0044425; GO:0005575; GO:0005622; GO:0044464; GO:0032991; GO:0005623; [GO:0009654]; GO:0009523; GO:0042651; GO:0044425; GO:0044436; GO:1990204; GO:0009521; GO:0034357; GO:0005575; GO:0016020; GO:0009579; GO:004442…	1382.4	1543.3	1150.4	1099.4	1599.4	1654.1	1109.9	1114.7	1564.2	1592	1139.7	1078.5	1548.3	1735.7	1106.8	1164.9	0	1395
BAJ99877.1	predicted protein [Hordeum vulgare subsp. vulgare]	15	54	22,6	Pf00163, Pf01479	[GO:0003723]; GO:0003676; GO:0097159; GO:1901363; GO:0005488; GO:0003674; [GO:0003735]; GO:0005198; GO:0003674; [GO:0005622]; GO:0044464; GO:0005575; GO:0005623; [GO:0006412]; GO:0010467; GO:0034645; GO:0043043; GO:0044267; GO:0043170; GO:0009059; GO:0044249; GO:0044260; GO:0006518; GO:0043604; GO:1901566; GO:0019538; GO:0071704; GO:1901576; GO:0009058; GO:0044237; GO:0043603; GO:1901564; GO:0044…	1332.7	1376.2	1258.2	1270.1	1354.7	1316.5	1314.7	1239.4	1355.3	1284.8	1203.3	1191.3	1277.8	1338	1251.9	1306.9	0	492
BAJ93081.1	predicted protein [Hordeum vulgare subsp. vulgare]	15	16	88,9	Pf00004, Pf01078, Pf01434, Pf05496, Pf06068, Pf06480, Pf07724, Pf07728, Pf13401	[GO:0003678]; GO:0004386; GO:0140097; GO:0017111; GO:0003824; GO:0016462; GO:0003674; GO:0016818; GO:0016817; GO:0016787; [GO:0004222]; GO:0004175; GO:0008237; GO:0070011; GO:0008233; GO:0016787; GO:0140096; GO:0003824; GO:0003674; [GO:0005524]; GO:0032559; GO:0035639; GO:0030554; GO:0032555; GO:0043168; GO:1901265; GO:0017076; GO:0032553; GO:0043167; GO:0097159; GO:1901363; GO:0000166; GO:009736…	1326.4	1283.3	1076.8	1030.3	1295.1	1322.2	1067	1071.3	1300.6	1343.3	1067.2	1124.6	1373.2	1272.1	1135.7	1089.3	0	492
BAJ87171.1	predicted protein [Hordeum vulgare subsp. vulgare]	15	33	57,2	Pf01073, Pf01370, Pf05368, Pf07993, Pf13460	[GO:0003824]; GO:0003674; [GO:0003854]; GO:0033764; GO:0016229; GO:0016616; GO:0016491; GO:0016614; GO:0003824; GO:0003674; [GO:0006694]; GO:0008202; GO:0008610; GO:1901362; GO:0006629; GO:1901360; GO:1901576; GO:0044238; GO:0071704; GO:0009058; GO:0008152; GO:0008150; [GO:0016021]; GO:0031224; GO:0044425; GO:0005575; GO:0016020; [GO:0016616]; GO:0016614; GO:0016491; GO:0003824; GO:0003674; [GO:0…	1321.3	1342.3	1149.9	1155.7	1304.4	1264.3	1131.4	1055.4	1234.2	1285	1113.3	1100.3	1223.9	1262.9	1005.4	1031.6	0	1354
BAJ90664.1	predicted protein [Hordeum vulgare subsp. vulgare]	15	29	59,6	Pf00152, Pf01336	[GO:0000166]; GO:0036094; GO:1901265; GO:0005488; GO:0097159; GO:1901363; GO:0003674; [GO:0003676]; GO:0097159; GO:1901363; GO:0005488; GO:0003674; [GO:0004812]; GO:0140101; GO:0140098; GO:0003824; GO:0003674; [GO:0004816]; GO:0004812; GO:0140101; GO:0140098; GO:0003824; GO:0003674; [GO:0005524]; GO:0032559; GO:0035639; GO:0030554; GO:0032555; GO:0043168; GO:1901265; GO:0017076; GO:0032553; GO:00…	1300.5	1355.1	1091.7	1110.7	1347.9	1259.2	1050	1026.5	1265.3	1339.3	1065.9	1055.5	1325.1	1166.9	1025.4	1010.5	0	686
BAJ93663.1	predicted protein [Hordeum vulgare subsp. vulgare]	15	19	83,6	Pf03009	[GO:0006629]; GO:0044238; GO:0071704; GO:0008152; GO:0008150; [GO:0008081]; GO:0042578; GO:0016788; GO:0016787; GO:0003824; GO:0003674; [GO:0008889]; GO:0008081; GO:0042578; GO:0016788; GO:0016787; GO:0003824; GO:0003674; [GO:0016021]; GO:0031224; GO:0044425; GO:0005575; GO:0016020	1300.2	1191.1	1212.7	1123.5	1138.6	1172.2	1231.2	1091.8	1390.5	1463.7	1461.8	1397.5	1428.1	1426.2	1265.6	1352.5	0	839
BAJ91312.1	predicted protein [Hordeum vulgare subsp. vulgare]	15	66	23,9	Pf10674	[GO:0009507]; GO:0009536; GO:0043231; GO:0044444; GO:0043227; GO:0043229; GO:0005737; GO:0044424; GO:0043226; GO:0005622; GO:0044464; GO:0005575; GO:0005623; [GO:0009579]; GO:0044424; GO:0005622; GO:0044464; GO:0005575; GO:0005623; [GO:0042802]; GO:0005515; GO:0005488; GO:0003674	1287.4	1186.6	1703	1919	1117.2	1248.6	1829.2	1870	1141.9	1002.6	1653.4	1568.8	1059.3	1200.2	1628	1893.6	0	939
BAK00720.1	predicted protein [Hordeum vulgare subsp. vulgare]	15	57	31,9	Pf01145	[GO:0016020]; GO:0005575; [GO:0016021]; GO:0031224; GO:0044425; GO:0005575; GO:0016020	1262.7	1224	1013.8	967.5	1392.7	1307.7	1097.9	1090.9	1227.6	1255.9	999.3	1044.6	1345.2	1237.2	1120	1011.1	0	1203
BAJ88798.1	predicted protein [Hordeum vulgare subsp. vulgare]	15	36	54,4	Pf00171	[GO:0008152]; GO:0008150; [GO:0016491]; GO:0003824; GO:0003674; [GO:0055114]; GO:0008152; GO:0008150	1223.6	1188.1	1034.3	1076.1	1246.3	1262.6	1161.5	1137.3	1194.1	1185.2	1032.3	1082.3	1346.4	1348	1139.3	1165.6	1	1456
BAJ91327.1	predicted protein [Hordeum vulgare subsp. vulgare]	15	39	39,7	Pf00180	[GO:0000287]; GO:0046872; GO:0043169; GO:0043167; GO:0005488; GO:0003674; [GO:0004449]; GO:0004448; GO:0016616; GO:0016614; GO:0016491; GO:0003824; GO:0003674; [GO:0005739]; GO:0043231; GO:0044444; GO:0043227; GO:0043229; GO:0005737; GO:0044424; GO:0043226; GO:0005622; GO:0044464; GO:0005575; GO:0005623; [GO:0006099]; GO:0006101; GO:0009060; GO:0044238; GO:0072350; GO:0045333; GO:0008152; GO:0019…	1143.9	1222	1094.4	1070.5	1185.5	1132.4	1046.1	1038.5	1173.4	1179.3	1073.5	1064.7	1187.2	1152.6	1058.1	984.6	0	1057
ALH06515.1	malate dehydrogenase [Hordeum vulgare]	15	35	41,2	Pf00056, Pf01073, Pf02866	[GO:0003824]; GO:0003674; [GO:0003854]; GO:0033764; GO:0016229; GO:0016616; GO:0016491; GO:0016614; GO:0003824; GO:0003674; [GO:0005975]; GO:0044238; GO:0071704; GO:0008152; GO:0008150; [GO:0006099]; GO:0006101; GO:0009060; GO:0044238; GO:0072350; GO:0045333; GO:0008152; GO:0019752; GO:0015980; GO:0008150; GO:0043436; GO:0006091; GO:0055114; GO:0006082; GO:0044237; GO:0044281; GO:0071704; GO:0009…	1141.1	1106.2	1516.5	1517.3	1076.5	1100.3	1620.7	1569.4	1044.8	1006.7	1487.6	1466.6	1046.7	1079.7	1554.7	1567	0	1072
BAJ95501.1	predicted protein [Hordeum vulgare subsp. vulgare]	15	35	41,1	Pf00056, Pf01073, Pf02866	[GO:0003824]; GO:0003674; [GO:0003854]; GO:0033764; GO:0016229; GO:0016616; GO:0016491; GO:0016614; GO:0003824; GO:0003674; [GO:0005975]; GO:0044238; GO:0071704; GO:0008152; GO:0008150; [GO:0006099]; GO:0006101; GO:0009060; GO:0044238; GO:0072350; GO:0045333; GO:0008152; GO:0019752; GO:0015980; GO:0008150; GO:0043436; GO:0006091; GO:0055114; GO:0006082; GO:0044237; GO:0044281; GO:0071704; GO:0009…	1141.1	1106.2	1516.5	1517.3	1076.5	1100.3	1620.7	1569.4	1044.8	1006.7	1487.6	1466.6	1046.7	1079.7	1554.7	1567	0	1072
BAJ89081.1	predicted protein [Hordeum vulgare subsp. vulgare]	15	33	53,4	Pf00070, Pf07992	[GO:0005524]; GO:0032559; GO:0035639; GO:0030554; GO:0032555; GO:0043168; GO:1901265; GO:0017076; GO:0032553; GO:0043167; GO:0097159; GO:1901363; GO:0000166; GO:0097367; GO:0005488; GO:0036094; GO:0003674; [GO:0005739]; GO:0043231; GO:0044444; GO:0043227; GO:0043229; GO:0005737; GO:0044424; GO:0043226; GO:0005622; GO:0044464; GO:0005575; GO:0005623; [GO:0009409]; GO:0006950; GO:0009266; GO:005089…	1137.1	1094.4	1013.6	945.3	1216.4	1212.3	1046.4	1054	1085.2	1025	1097.5	939.1	1146.6	1205.7	1036.5	1022.1	0	614
BAJ94872.1	predicted protein [Hordeum vulgare subsp. vulgare]	15	34	52,2	Pf00070, Pf07992	[GO:0016021]; GO:0031224; GO:0044425; GO:0005575; GO:0016020; [GO:0016491]; GO:0003824; GO:0003674; [GO:0050660]; GO:0000166; GO:0043168; GO:0050662; GO:0036094; GO:1901265; GO:0043167; GO:0048037; GO:0005488; GO:0097159; GO:1901363; GO:0003674; [GO:0055114]; GO:0008152; GO:0008150	1137.1	1094.4	1013.6	945.3	1216.4	1212.3	1046.4	1054	1085.2	1025	1097.5	939.1	1146.6	1205.7	1036.5	1022.1	0	614
BAJ95426.1	predicted protein [Hordeum vulgare subsp. vulgare]	15	27	52,0	Pf00226, Pf00684, Pf01556	[GO:0005524]; GO:0032559; GO:0035639; GO:0030554; GO:0032555; GO:0043168; GO:1901265; GO:0017076; GO:0032553; GO:0043167; GO:0097159; GO:1901363; GO:0000166; GO:0097367; GO:0005488; GO:0036094; GO:0003674; [GO:0006457]; GO:0009987; GO:0008150; [GO:0009408]; GO:0006950; GO:0009266; GO:0050896; GO:0009628; GO:0008150; [GO:0031072]; GO:0005515; GO:0005488; GO:0003674; [GO:0046872]; GO:0043169; GO:00…	1128	1142.8	1149.1	1089.2	1188.6	1170.6	1117	1101.1	1135.5	1199.4	1141.4	1141.6	1148.1	1164.3	1104.1	1205.7	0	705
BAJ85672.1	predicted protein [Hordeum vulgare subsp. vulgare]	15	31	55,4	Pf00224, Pf02887	[GO:0000287]; GO:0046872; GO:0043169; GO:0043167; GO:0005488; GO:0003674; [GO:0003824]; GO:0003674; [GO:0004743]; GO:0016773; GO:0016772; GO:0016740; GO:0003824; GO:0003674; [GO:0006096]; GO:0006090; GO:0006757; GO:0016052; GO:0046496; GO:0032787; GO:0006091; GO:0006165; GO:0046031; GO:0046034; GO:0005975; GO:1901575; GO:0019362; GO:0019752; GO:0044237; GO:0009132; GO:0046939; GO:0009150; GO:0009…	1127.2	1189.7	1771.7	1757.6	1234	1220.2	1847.2	1882.7	1142	1168.2	1776.2	1661.2	1223.1	1189.8	1880.6	1846.3	0	1497
BAK06139.1	predicted protein, partial [Hordeum vulgare subsp. vulgare]	15	42	34,9			1122.4	1107.8	1205	1159.2	1029.6	1106.7	1059.6	1133.2	1159.3	1188.8	1185.1	1222.4	1003.2	1048.9	1097.6	1109.4	1	824
BAJ93152.1	predicted protein [Hordeum vulgare subsp. vulgare]	15	34	51,6		[GO:0009507]; GO:0009536; GO:0043231; GO:0044444; GO:0043227; GO:0043229; GO:0005737; GO:0044424; GO:0043226; GO:0005622; GO:0044464; GO:0005575; GO:0005623; [GO:0009534]; GO:0031976; GO:0044434; GO:0009579; GO:0031984; GO:0044435; GO:0009507; GO:0044424; GO:0043227; GO:0044446; GO:0009536; GO:0044444; GO:0005622; GO:0044464; GO:0043226; GO:0043229; GO:0044422; GO:0043231; GO:0005737; GO:0005575;…	1122.3	1147.5	834.9	884	1116.5	1044.2	847.8	816.4	1084.9	1140.6	829.2	843.5	1056.2	1017	806.4	819.8	0	886
BAJ86776.1	predicted protein, partial [Hordeum vulgare subsp. vulgare]	15	25	59,5	Pf00501, Pf13193	[GO:0003824]; GO:0003674; [GO:0004321]; GO:0016408; GO:0016747; GO:0016746; GO:0016740; GO:0003824; GO:0003674; [GO:0005777]; GO:0042579; GO:0043231; GO:0044444; GO:0043227; GO:0043229; GO:0005737; GO:0044424; GO:0043226; GO:0005622; GO:0044464; GO:0005575; GO:0005623; [GO:0008152]; GO:0008150; [GO:0009695]; GO:0009694; GO:0072330; GO:0032787; GO:0046394; GO:0019752; GO:0016053; GO:0043436; GO:00…	1099.7	1117.9	976.5	959.1	1195	1180.5	1009.2	997.1	1176.8	1138.2	940.3	1015	1244.1	1154	1076.7	983.6	0	499
BAJ84877.1	predicted protein, partial [Hordeum vulgare subsp. vulgare]	15	24	61,4	Pf00501, Pf13193	[GO:0003824]; GO:0003674; [GO:0004321]; GO:0016408; GO:0016747; GO:0016746; GO:0016740; GO:0003824; GO:0003674; [GO:0005777]; GO:0042579; GO:0043231; GO:0044444; GO:0043227; GO:0043229; GO:0005737; GO:0044424; GO:0043226; GO:0005622; GO:0044464; GO:0005575; GO:0005623; [GO:0008152]; GO:0008150; [GO:0009695]; GO:0009694; GO:0072330; GO:0032787; GO:0046394; GO:0019752; GO:0016053; GO:0043436; GO:00…	1099.7	1117.9	976.5	959.1	1195	1180.5	1009.2	997.1	1176.8	1138.2	940.3	1015	1244.1	1154	1076.7	983.6	1	499
3TCM	B Chain B, Alanine aminotransferase 2	15	33,6	55,1			1087.1	969.7	1184.8	1196.3	998.9	1064	1329.6	1336.1	941.9	1004.2	1265.7	1224.9	1136.8	1094.3	1348.2	1323	0	906
BAJ85629.1	predicted protein, partial [Hordeum vulgare subsp. vulgare]	15	29	46,8	Pf01588, Pf13410, Pf14497	[GO:0000049]; GO:0003723; GO:0003676; GO:0097159; GO:1901363; GO:0005488; GO:0003674; [GO:0003723]; GO:0003676; GO:0097159; GO:1901363; GO:0005488; GO:0003674; [GO:0016021]; GO:0031224; GO:0044425; GO:0005575; GO:0016020	1054.6	923	1648.9	1626.2	1049.8	1009.4	1767.5	1814.9	1042	977.1	1664.4	1681.7	1013.7	938.7	1753.6	1636.5	0	182
BAJ99066.1	predicted protein [Hordeum vulgare subsp. vulgare]	15	32	56,9	Pf01487, Pf01488, Pf08501	[GO:0003824]; GO:0003674; [GO:0003855]; GO:0016836; GO:0016835; GO:0016829; GO:0003824; GO:0003674; [GO:0004764]; GO:0016616; GO:0016614; GO:0016491; GO:0003824; GO:0003674; [GO:0016021]; GO:0031224; GO:0044425; GO:0005575; GO:0016020; [GO:0019632]; GO:0032787; GO:1901615; GO:0019752; GO:0071704; GO:0043436; GO:0008152; GO:0006082; GO:0008150; GO:0044237; GO:0044281; GO:0009987; [GO:0050661]; GO:…	1031	945.9	652.3	703.1	954.6	967.3	679.8	710.3	961.7	955.9	675.1	697.4	936.5	952.3	671.1	737.4	0	1214
AAG49002.1	putative ABC transporter [Hordeum vulgare subsp. vulgare]	15	19	69,4	Pf00005, Pf00664, Pf13207, Pf13558	[GO:0000166]; GO:0036094; GO:1901265; GO:0005488; GO:0097159; GO:1901363; GO:0003674; [GO:0005524]; GO:0032559; GO:0035639; GO:0030554; GO:0032555; GO:0043168; GO:1901265; GO:0017076; GO:0032553; GO:0043167; GO:0097159; GO:1901363; GO:0000166; GO:0097367; GO:0005488; GO:0036094; GO:0003674; [GO:0006810]; GO:0051234; GO:0051179; GO:0008150; [GO:0016020]; GO:0005575; [GO:0016021]; GO:0031224; GO:00…	1022.1	1004.8	920.7	934.3	983.4	951.3	901.4	907.3	1028.1	1088	921.1	1012.6	1034.1	919	956.3	878.1	0	415
BAJ93484.1	predicted protein [Hordeum vulgare subsp. vulgare]	15	39	55,4	Pf00224, Pf02887	[GO:0000287]; GO:0046872; GO:0043169; GO:0043167; GO:0005488; GO:0003674; [GO:0003824]; GO:0003674; [GO:0004743]; GO:0016773; GO:0016772; GO:0016740; GO:0003824; GO:0003674; [GO:0006096]; GO:0006090; GO:0006757; GO:0016052; GO:0046496; GO:0032787; GO:0006091; GO:0006165; GO:0046031; GO:0046034; GO:0005975; GO:1901575; GO:0019362; GO:0019752; GO:0044237; GO:0009132; GO:0046939; GO:0009150; GO:0009…	1012.4	1007.7	646.8	612.5	1153.8	1014.8	650.7	667.4	1022.6	1014.8	625.8	636.9	1124.1	1016.8	688	664.6	1	600
BAJ97194.1	predicted protein [Hordeum vulgare subsp. vulgare]	15	30	75,6	Pf00221	[GO:0003824]; GO:0003674; [GO:0005737]; GO:0044424; GO:0005622; GO:0044464; GO:0005575; GO:0005623; [GO:0006559]; GO:0006558; GO:0009074; GO:1902222; GO:0009072; GO:1902221; GO:0009063; GO:0019439; GO:1901361; GO:1901606; GO:0006520; GO:0006725; GO:1901360; GO:1901605; GO:0046395; GO:1901565; GO:0044248; GO:1901575; GO:0019752; GO:0044238; GO:1901564; GO:0044237; GO:0071704; GO:0016054; GO:000905…	1011.1	972.1	1157.8	1296.6	1069.3	1115.8	1368.8	1421.6	986.4	1019.8	1040.4	1418.8	1506.5	1059.9	1620.6	1405.2	6	866
Q42831.1	Non-symbiotic hemoglobin [Hordeum vulgare subsp. vulgare]	15	54	18,0			1009.6	941.7	939.3	994.8	6530.2	5272.4	5927.8	5452.6	1250.4	1201.3	1282.2	1225.4	6394	5105.7	6083.8	5171.7	0	2264
BAJ86455.1	predicted protein [Hordeum vulgare subsp. vulgare]	15	33	38,2	Pf00448, Pf02881	[GO:0005525]; GO:0032550; GO:0032561; GO:0035639; GO:0001883; GO:0032549; GO:0019001; GO:0032555; GO:0043168; GO:1901265; GO:0001882; GO:0017076; GO:0032553; GO:0043167; GO:0097159; GO:1901363; GO:0036094; GO:0097367; GO:0000166; GO:0005488; GO:0003674; [GO:0005622]; GO:0044464; GO:0005575; GO:0005623; [GO:0006614]; GO:0006613; GO:0045047; GO:0006612; GO:0006605; GO:0072599; GO:0090150; GO:000688…	992.2	909.6	1167.7	1090.5	881.2	951.5	1095.7	1183.8	917.4	860.4	1066.7	1128	837.4	916.1	1043.1	1018.8	0	460
BAJ99962.1	predicted protein [Hordeum vulgare subsp. vulgare]	15	23,490813648294	83,0	Pf05691	[GO:0003824]; GO:0003674; [GO:0016021]; GO:0031224; GO:0044425; GO:0005575; GO:0016020	988.5	1006.7	731.5	757.8	1004.8	985.5	785.8	790.2	910.2	962	770	771.9	974.7	972.7	774.7	810.4	0	1119
BAK06949.1	predicted protein [Hordeum vulgare subsp. vulgare]	15	56	35,5	Pf00294	[GO:0016021]; GO:0031224; GO:0044425; GO:0005575; GO:0016020; [GO:0016773]; GO:0016772; GO:0016740; GO:0003824; GO:0003674	971.4	983	1397.7	1241.6	916.5	952.4	1162.7	1181.4	1023.5	1052.7	1277.9	1419	1063.3	1056	1273.1	1333.8	0	1005
BAJ87577.1	predicted protein [Hordeum vulgare subsp. vulgare]	15	43	47,9	Pf00108, Pf02803	[GO:0003824]; GO:0003674; [GO:0008152]; GO:0008150; [GO:0016021]; GO:0031224; GO:0044425; GO:0005575; GO:0016020; [GO:0016740]; GO:0003824; GO:0003674; [GO:0016746]; GO:0016740; GO:0003824; GO:0003674; [GO:0016747]; GO:0016746; GO:0016740; GO:0003824; GO:0003674	961.8	1038.1	1007.4	964.3	1018.7	1036.2	1048.6	1010.8	996.3	1059.2	975.1	967.6	1116.1	1062	1015.2	1009.5	1	1172
BAJ88966.1	predicted protein [Hordeum vulgare subsp. vulgare]	15	47	34,5	Pf00702, Pf13242, Pf13419	[GO:0008152]; GO:0008150; [GO:0009507]; GO:0009536; GO:0043231; GO:0044444; GO:0043227; GO:0043229; GO:0005737; GO:0044424; GO:0043226; GO:0005622; GO:0044464; GO:0005575; GO:0005623; [GO:0009570]; GO:0009532; GO:0044434; GO:0044435; GO:0009507; GO:0009536; GO:0044444; GO:0044446; GO:0043231; GO:0005737; GO:0044424; GO:0043229; GO:0044422; GO:0043227; GO:0005622; GO:0044464; GO:0043226; GO:000557…	957.3	891.7	1652.2	1623.2	897.5	912	1614.8	1613.8	857.6	864.2	1621.7	1572.3	813.6	878.8	1521.5	1611.8	0	887
BAK01357.1	predicted protein [Hordeum vulgare subsp. vulgare]	15	17	117,8	Pf00168, Pf08372	[GO:0005515]; GO:0005488; GO:0003674; [GO:0016020]; GO:0005575; [GO:0016021]; GO:0031224; GO:0044425; GO:0005575; GO:0016020	921.3	966.5	748.2	733.5	966.6	1009.2	730	784.5	1178.9	1116.9	744.4	801.7	1101.5	967	775	742.1	0	461
BAJ99755.1	predicted protein [Hordeum vulgare subsp. vulgare]	15	55,363321799308	31,3	Pf00076, Pf12353, Pf13893, Pf14259	[GO:0001731]; GO:0002183; GO:0022618; GO:0002181; GO:0006413; GO:0022613; GO:0034622; GO:0071826; GO:0006412; GO:0044237; GO:0044085; GO:0065003; GO:0043933; GO:0010467; GO:0034645; GO:0043043; GO:0044267; GO:0008152; GO:0009987; GO:0071840; GO:0022607; GO:0016043; GO:0043170; GO:0009059; GO:0044249; GO:0044260; GO:0006518; GO:0043604; GO:1901566; GO:0019538; GO:0008150; GO:0071704; GO:1901576; G…	921.1	955.1	824.1	891.9	947.9	902.3	878.8	822.6	919.8	884.4	834.5	854.5	895.1	930.4	856.9	873.2	0	695
BAK08085.1	predicted protein [Hordeum vulgare subsp. vulgare]	15	20	71,8	Pf00498, Pf01494	[GO:0005515]; GO:0005488; GO:0003674; [GO:0009507]; GO:0009536; GO:0043231; GO:0044444; GO:0043227; GO:0043229; GO:0005737; GO:0044424; GO:0043226; GO:0005622; GO:0044464; GO:0005575; GO:0005623; [GO:0009536]; GO:0043231; GO:0044444; GO:0043227; GO:0043229; GO:0005737; GO:0044424; GO:0043226; GO:0005622; GO:0044464; GO:0005575; GO:0005623; [GO:0009540]; GO:0016709; GO:0004497; GO:0016705; GO:0016…	918.7	899.9	1157	1108.4	913.8	894.6	1115.2	1109.9	869.7	883.8	1101.8	1148.8	842	952.6	1049.5	1165.4	0	582
BAK08031.1	predicted protein [Hordeum vulgare subsp. vulgare]	15	37	45,7	Pf00004, Pf00006, Pf00910, Pf01057, Pf01078, Pf05496, Pf05673, Pf06068, Pf07724, Pf07726, Pf07728, Pf10236, Pf13191, Pf13401, Pf13604	[GO:0000166]; GO:0036094; GO:1901265; GO:0005488; GO:0097159; GO:1901363; GO:0003674; [GO:0003678]; GO:0004386; GO:0140097; GO:0017111; GO:0003824; GO:0016462; GO:0003674; GO:0016818; GO:0016817; GO:0016787; [GO:0003723]; GO:0003676; GO:0097159; GO:1901363; GO:0005488; GO:0003674; [GO:0003724]; GO:0004386; GO:0140098; GO:0017111; GO:0003824; GO:0016462; GO:0003674; GO:0016818; GO:0016817; GO:0016…	888.9	850.8	1038.4	1032.2	868.5	916.1	1030.6	1087.7	873.3	901.3	1039.2	1037.6	919.6	899.7	1061.7	1020	2	483
BAJ89438.1	predicted protein [Hordeum vulgare subsp. vulgare]	15	48	35,7		[GO:0016021]; GO:0031224; GO:0044425; GO:0005575; GO:0016020	877.6	797.2	808.2	814.7	880.8	842.2	860.3	867.4	794.5	779.9	779.8	780.9	814	795.1	820.9	824.9	0	1394
BAJ89943.1	predicted protein, partial [Hordeum vulgare subsp. vulgare]	15	33	54,4	Pf01458	[GO:0009507]; GO:0009536; GO:0043231; GO:0044444; GO:0043227; GO:0043229; GO:0005737; GO:0044424; GO:0043226; GO:0005622; GO:0044464; GO:0005575; GO:0005623; [GO:0009536]; GO:0043231; GO:0044444; GO:0043227; GO:0043229; GO:0005737; GO:0044424; GO:0043226; GO:0005622; GO:0044464; GO:0005575; GO:0005623; [GO:0009570]; GO:0009532; GO:0044434; GO:0044435; GO:0009507; GO:0009536; GO:0044444; GO:004444…	871.2	805.7	903	991.4	778.3	802.5	948.9	946.9	781.4	812.6	905.2	937.9	822.3	750.3	956	897.5	0	1129
BAJ92978.1	predicted protein, partial [Hordeum vulgare subsp. vulgare]	15	34	52,5	Pf01458	[GO:0016021]; GO:0031224; GO:0044425; GO:0005575; GO:0016020; [GO:0016226]; GO:0006790; GO:0031163; GO:0051188; GO:0044237; GO:0022607; GO:0044249; GO:0051186; GO:0008152; GO:0009987; GO:0016043; GO:0044085; GO:0009058; GO:0008150; GO:0071840	871.2	805.7	903	991.4	778.3	802.5	948.9	946.9	781.4	812.6	905.2	937.9	822.3	750.3	956	897.5	0	1129
BAJ93335.1	predicted protein, partial [Hordeum vulgare subsp. vulgare]	15	34	52,1	Pf01458	[GO:0016021]; GO:0031224; GO:0044425; GO:0005575; GO:0016020; [GO:0016226]; GO:0006790; GO:0031163; GO:0051188; GO:0044237; GO:0022607; GO:0044249; GO:0051186; GO:0008152; GO:0009987; GO:0016043; GO:0044085; GO:0009058; GO:0008150; GO:0071840	871.2	805.7	903	991.4	778.3	802.5	948.9	946.9	781.4	812.6	905.2	937.9	822.3	750.3	956	897.5	0	1129
BAJ88262.1	predicted protein [Hordeum vulgare subsp. vulgare]	15	35	51,9	Pf00370, Pf02782	[GO:0005975]; GO:0044238; GO:0071704; GO:0008152; GO:0008150; [GO:0016773]; GO:0016772; GO:0016740; GO:0003824; GO:0003674	859.9	848.9	861.5	899.6	835.4	808.5	835.2	885.8	805	865.2	854.6	836.3	769.5	792.5	878	820.3	0	675
BAG72144.1	alpha-glucosidase like protein [Hordeum vulgare subsp. vulgare]	15	14	108,6	Pf01055, Pf13802	[GO:0003824]; GO:0003674; [GO:0004553]; GO:0016798; GO:0016787; GO:0003824; GO:0003674; [GO:0005975]; GO:0044238; GO:0071704; GO:0008152; GO:0008150; [GO:0016021]; GO:0031224; GO:0044425; GO:0005575; GO:0016020; [GO:0030246]; GO:0005488; GO:0003674	858.7	850.9	675.3	670.5	968	853.1	693.5	673.6	858	947.7	649.7	679.2	921.5	873.4	722.7	674.4	0	562
BAK01399.1	predicted protein [Hordeum vulgare subsp. vulgare]	15	55	25,9	Pf01789	[GO:0005509]; GO:0046872; GO:0043169; GO:0043167; GO:0005488; GO:0003674; [GO:0009523]; GO:0009521; GO:0034357; GO:0044436; GO:0098796; GO:0016020; GO:0009579; GO:0044424; GO:0043234; GO:0044425; GO:0005575; GO:0005622; GO:0044464; GO:0032991; GO:0005623; [GO:0009654]; GO:0009523; GO:0042651; GO:0044425; GO:0044436; GO:1990204; GO:0009521; GO:0034357; GO:0005575; GO:0016020; GO:0009579; GO:004442…	851.8	918.1	1028.8	1011.3	912.4	978.2	1020	945.8	908.7	957.6	1099.4	1037.4	937.2	1116.7	1019.7	1112.3	0	872
BAJ85517.1	predicted protein, partial [Hordeum vulgare subsp. vulgare]	15	20	78,0	Pf00005, Pf12848, Pf13304	[GO:0000166]; GO:0036094; GO:1901265; GO:0005488; GO:0097159; GO:1901363; GO:0003674; [GO:0005524]; GO:0032559; GO:0035639; GO:0030554; GO:0032555; GO:0043168; GO:1901265; GO:0017076; GO:0032553; GO:0043167; GO:0097159; GO:1901363; GO:0000166; GO:0097367; GO:0005488; GO:0036094; GO:0003674; [GO:0005829]; GO:0044444; GO:0005737; GO:0044424; GO:0005622; GO:0044464; GO:0005575; GO:0005623; [GO:00160…	828.3	844.8	993	1067.8	848.6	840	1009.2	1041	864.6	870.2	1008.6	1044.4	907.6	813.8	1075.1	1009.1	0	337
BAJ88477.1	predicted protein, partial [Hordeum vulgare subsp. vulgare]	15	19	83,6	Pf00005, Pf12848, Pf13304	[GO:0000166]; GO:0036094; GO:1901265; GO:0005488; GO:0097159; GO:1901363; GO:0003674; [GO:0005524]; GO:0032559; GO:0035639; GO:0030554; GO:0032555; GO:0043168; GO:1901265; GO:0017076; GO:0032553; GO:0043167; GO:0097159; GO:1901363; GO:0000166; GO:0097367; GO:0005488; GO:0036094; GO:0003674; [GO:0005829]; GO:0044444; GO:0005737; GO:0044424; GO:0005622; GO:0044464; GO:0005575; GO:0005623; [GO:00160…	828.3	844.8	993	1067.8	848.6	840	1009.2	1041	864.6	870.2	1008.6	1044.4	907.6	813.8	1075.1	1009.1	0	337
BAK02886.1	predicted protein [Hordeum vulgare subsp. vulgare]	15	36	64,3	Pf00208, Pf00389, Pf01842, Pf02826, Pf05221, Pf07991	[GO:0004013]; GO:0016802; GO:0016801; GO:0016787; GO:0003824; GO:0003674; [GO:0004617]; GO:0016616; GO:0016614; GO:0016491; GO:0003824; GO:0003674; [GO:0006520]; GO:0019752; GO:0044238; GO:1901564; GO:0043436; GO:0008152; GO:0006807; GO:0071704; GO:0006082; GO:0008150; GO:0044237; GO:0044281; GO:0009987; [GO:0006564]; GO:0006563; GO:0009070; GO:0009069; GO:1901607; GO:1901605; GO:0008652; GO:0006…	816.9	848.6	679.8	645.8	890.4	754.8	609.6	599.6	766.7	820.8	631.2	647.8	775.9	783.2	622.6	638.6	1	861
BAJ98652.1	predicted protein, partial [Hordeum vulgare subsp. vulgare]	15	20	72,5	Pf00232	[GO:0004553]; GO:0016798; GO:0016787; GO:0003824; GO:0003674; [GO:0005975]; GO:0044238; GO:0071704; GO:0008152; GO:0008150; [GO:0016021]; GO:0031224; GO:0044425; GO:0005575; GO:0016020	800.6	795.4	1164.2	1090.4	804.7	755.2	1137.1	1045	751.5	783.5	1077.6	1110	761.5	817.4	1157.9	1102	0	643
BAJ92650.1	predicted protein [Hordeum vulgare subsp. vulgare]	15	20	73,3	Pf00232	[GO:0004553]; GO:0016798; GO:0016787; GO:0003824; GO:0003674; [GO:0005975]; GO:0044238; GO:0071704; GO:0008152; GO:0008150; [GO:0016021]; GO:0031224; GO:0044425; GO:0005575; GO:0016020	800.6	795.4	1164.2	1090.4	804.7	755.2	1137.1	1045	751.5	783.5	1077.6	1110	761.5	817.4	1157.9	1102	0	643
BAJ85714.1	predicted protein [Hordeum vulgare subsp. vulgare]	15	35	52,8	Pf03199, Pf03917	[GO:0000166]; GO:0036094; GO:1901265; GO:0005488; GO:0097159; GO:1901363; GO:0003674; [GO:0000287]; GO:0046872; GO:0043169; GO:0043167; GO:0005488; GO:0003674; [GO:0004363]; GO:0016881; GO:0016879; GO:0016874; GO:0003824; GO:0003674; [GO:0005524]; GO:0032559; GO:0035639; GO:0030554; GO:0032555; GO:0043168; GO:1901265; GO:0017076; GO:0032553; GO:0043167; GO:0097159; GO:1901363; GO:0000166; GO:0097…	799.6	788.9	785	776.7	823.7	819.8	830.1	816	768.8	801.8	795.2	784.1	796.6	769.3	765.8	744.6	0	791
BAK06183.1	predicted protein [Hordeum vulgare subsp. vulgare]	15	40,8	28,4	Pf01092	[GO:0003735]; GO:0005198; GO:0003674; [GO:0005622]; GO:0044464; GO:0005575; GO:0005623; [GO:0005840]; GO:0030529; GO:0043232; GO:0044444; GO:0044424; GO:1990904; GO:0043228; GO:0043229; GO:0005737; GO:0005622; GO:0044464; GO:0032991; GO:0043226; GO:0005575; GO:0005623; [GO:0006412]; GO:0010467; GO:0034645; GO:0043043; GO:0044267; GO:0043170; GO:0009059; GO:0044249; GO:0044260; GO:0006518; GO:0043…	775.8	1031.5	1127	1308.5	878.4	1250.9	1012.1	1434.2	1167.3	952.6	940.1	1182.4	770.1	976.6	1036.1	1123.9	0	208
BAJ93282.1	predicted protein [Hordeum vulgare subsp. vulgare]	15	18	81,4	Pf02714, Pf13967, Pf14703	[GO:0016020]; GO:0005575; [GO:0016021]; GO:0031224; GO:0044425; GO:0005575; GO:0016020	773.3	723.8	937.9	889.4	740.4	773.8	911.6	942.3	655.4	692.5	882.1	836	696	772.4	916	915.3	0	246
BAJ94280.1	predicted protein [Hordeum vulgare subsp. vulgare]	15	45	39,0	Pf08327, Pf09229	[GO:0001671]; GO:0008047; GO:0060590; GO:0030234; GO:0060589; GO:0098772; GO:0003674; [GO:0006950]; GO:0050896; GO:0008150; [GO:0032781]; GO:0043462; GO:0051345; GO:0051336; GO:0043085; GO:0050790; GO:0044093; GO:0065009; GO:0065007; GO:0008150; [GO:0051087]; GO:0005515; GO:0005488; GO:0003674	768.1	732.3	749.5	759.8	766.6	802.1	766.5	797.8	775.1	768.5	727.7	766	789.5	871.9	774.8	853.2	0	819
BAJ87769.1	predicted protein, partial [Hordeum vulgare subsp. vulgare]	15	44,047619047619	45,5	Pf00999, Pf02254	[GO:0006812]; GO:0006811; GO:0006810; GO:0051234; GO:0051179; GO:0008150; [GO:0006813]; GO:0015672; GO:0030001; GO:0006812; GO:0006811; GO:0006810; GO:0051234; GO:0051179; GO:0008150; [GO:0015299]; GO:0015078; GO:0015298; GO:0015077; GO:0008324; GO:0015297; GO:0022890; GO:0015075; GO:0015291; GO:0022891; GO:0022804; GO:0022857; GO:0022892; GO:0005215; GO:0003674; [GO:0016020]; GO:0005575; [GO:001…	766.3	758.1	1176.4	1156.6	697	762	1120.4	1161.5	754.2	777.1	1146.8	1148.3	789.2	734.2	1136.6	1114.7	0	891
BAJ96690.1	predicted protein [Hordeum vulgare subsp. vulgare]	15	22	70,0	Pf00326, Pf01738, Pf07859, Pf12695, Pf12697	[GO:0004252]; GO:0004175; GO:0008236; GO:0070011; GO:0017171; GO:0008233; GO:0016787; GO:0140096; GO:0003824; GO:0003674; [GO:0006508]; GO:0019538; GO:0043170; GO:0044238; GO:1901564; GO:0071704; GO:0008152; GO:0006807; GO:0008150; [GO:0008152]; GO:0008150; [GO:0008236]; GO:0017171; GO:0070011; GO:0016787; GO:0008233; GO:0003824; GO:0140096; GO:0003674; [GO:0016787]; GO:0003824; GO:0003674	756.3	856.1	716.3	669.2	790.6	712.9	673.6	569.1	797.4	861.3	687.5	688.3	772.2	802.6	647.5	692	0	443
BAJ90870.1	predicted protein [Hordeum vulgare subsp. vulgare]	15	27,317880794702	65,6	Pf00089, Pf10459, Pf13180, Pf13365	[GO:0004252]; GO:0004175; GO:0008236; GO:0070011; GO:0017171; GO:0008233; GO:0016787; GO:0140096; GO:0003824; GO:0003674; [GO:0005515]; GO:0005488; GO:0003674; [GO:0006508]; GO:0019538; GO:0043170; GO:0044238; GO:1901564; GO:0071704; GO:0008152; GO:0006807; GO:0008150; [GO:0008239]; GO:0004177; GO:0008238; GO:0070011; GO:0008233; GO:0016787; GO:0140096; GO:0003824; GO:0003674; [GO:0016021]; GO:00…	753.2	752.6	1113.8	1059.8	747.7	748.7	1082	1099.1	716.2	739.3	1038.3	1063.2	734.6	681.4	1020.6	955.3	0	1131
BAJ94322.1	predicted protein [Hordeum vulgare subsp. vulgare]	15	20	101,9	Pf00534, Pf00982, Pf02358, Pf08282	[GO:0003824]; GO:0003674; [GO:0005992]; GO:0005991; GO:0046351; GO:0005984; GO:0009312; GO:0034637; GO:0009311; GO:0044262; GO:0016051; GO:0044249; GO:0005975; GO:0044237; GO:1901576; GO:0009058; GO:0044238; GO:0071704; GO:0008152; GO:0009987; GO:0008150; [GO:0016021]; GO:0031224; GO:0044425; GO:0005575; GO:0016020	748.2	749.5	960.2	897.9	788.1	718	880.1	881.2	760.6	767.4	932.3	946.5	780.7	705.3	894.3	884.2	1	1013
BAK01596.1	predicted protein [Hordeum vulgare subsp. vulgare]	15	33	91,7	Pf00183, Pf02518, Pf13589	[GO:0005524]; GO:0032559; GO:0035639; GO:0030554; GO:0032555; GO:0043168; GO:1901265; GO:0017076; GO:0032553; GO:0043167; GO:0097159; GO:1901363; GO:0000166; GO:0097367; GO:0005488; GO:0036094; GO:0003674; [GO:0005618]; GO:0030312; GO:0044464; GO:0071944; GO:0005575; GO:0005623; [GO:0005739]; GO:0043231; GO:0044444; GO:0043227; GO:0043229; GO:0005737; GO:0044424; GO:0043226; GO:0005622; GO:004446…	703.9	714.8	950.7	1015.7	687.5	673.1	987.7	973	706.2	859.6	950.2	1058.6	845.2	785.2	1009.6	1093.6	0	2036
BAJ99125.1	predicted protein [Hordeum vulgare subsp. vulgare]	15	27	98,7	Pf01602, Pf08752	[GO:0000139]; GO:0044431; GO:0098588; GO:0098791; GO:0005794; GO:0044444; GO:0044446; GO:0031090; GO:0031984; GO:0012505; GO:0043231; GO:0005737; GO:0044424; GO:0043229; GO:0044422; GO:0016020; GO:0043227; GO:0044464; GO:0005622; GO:0043226; GO:0005575; GO:0005623; [GO:0005198]; GO:0003674; [GO:0005488]; GO:0003674; [GO:0005737]; GO:0044424; GO:0005622; GO:0044464; GO:0005575; GO:0005623; [GO:000…	693.3	708.8	1214.1	1233.9	751.6	649	1185	1138.7	787.9	808	1310.8	1305.8	878.7	778.8	1315.6	1232.4	7	767
BAK02870.1	predicted protein [Hordeum vulgare subsp. vulgare]	15	15	94,2	Pf00888, Pf10557	[GO:0006511]; GO:0019941; GO:0043632; GO:0051603; GO:0044265; GO:0006508; GO:0044257; GO:0009057; GO:0044248; GO:0044260; GO:0019538; GO:0030163; GO:0044267; GO:0043170; GO:1901575; GO:0009056; GO:0044237; GO:0044238; GO:1901564; GO:1901565; GO:0071704; GO:0008152; GO:0009987; GO:0006807; GO:0008150; [GO:0016021]; GO:0031224; GO:0044425; GO:0005575; GO:0016020; [GO:0031625]; GO:0044389; GO:001989…	678.2	726.9	790.3	870.6	731	611	746.3	693	715.1	792.5	779	852.3	739.7	690.8	803.3	682.6	0	290
BAJ96571.1	predicted protein [Hordeum vulgare subsp. vulgare]	15	22	81,1	Pf00004, Pf00910, Pf01078, Pf02359, Pf02933, Pf06068, Pf07728, Pf09848, Pf13401	[GO:0003678]; GO:0004386; GO:0140097; GO:0017111; GO:0003824; GO:0016462; GO:0003674; GO:0016818; GO:0016817; GO:0016787; [GO:0003723]; GO:0003676; GO:0097159; GO:1901363; GO:0005488; GO:0003674; [GO:0003724]; GO:0004386; GO:0140098; GO:0017111; GO:0003824; GO:0016462; GO:0003674; GO:0016818; GO:0016817; GO:0016787; [GO:0005524]; GO:0032559; GO:0035639; GO:0030554; GO:0032555; GO:0043168; GO:1901…	620.2	637.7	404.8	406.5	689.1	644.9	425	378.2	656.6	690.1	427.3	435.1	734.5	702.9	456.1	431	0	486
BAJ84852.1	predicted protein [Hordeum vulgare subsp. vulgare]	15	30	57,0	Pf00067	[GO:0004497]; GO:0016491; GO:0003824; GO:0003674; [GO:0005506]; GO:0046914; GO:0046872; GO:0043169; GO:0043167; GO:0005488; GO:0003674; [GO:0016020]; GO:0005575; [GO:0016021]; GO:0031224; GO:0044425; GO:0005575; GO:0016020; [GO:0016491]; GO:0003824; GO:0003674; [GO:0016705]; GO:0016491; GO:0003824; GO:0003674; [GO:0020037]; GO:0046906; GO:0097159; GO:1901363; GO:0005488; GO:0003674; [GO:0046872];…	577.7	525.7	674.1	611.5	538.4	505.7	669.2	656.1	658.1	670.5	730.8	752	638.8	604	838.8	668.1	0	721
BAJ95888.1	predicted protein [Hordeum vulgare subsp. vulgare]	15	20	77,6	Pf00501	[GO:0003824]; GO:0003674; [GO:0008152]; GO:0008150; [GO:0016020]; GO:0005575; [GO:0016021]; GO:0031224; GO:0044425; GO:0005575; GO:0016020	547.8	562.4	468.1	489	588.4	583.9	532.8	493.9	564.3	609	504	522	607	611.4	556.2	515	1	336
BAJ87202.1	predicted protein, partial [Hordeum vulgare subsp. vulgare]	15	30	59,6	Pf00038, Pf01344, Pf04156, Pf05622, Pf07646, Pf11180, Pf13415, Pf13418, Pf13851, Pf13854, Pf13964, Pf14073	[GO:0005198]; GO:0003674; [GO:0005515]; GO:0005488; GO:0003674; [GO:0005882]; GO:0045111; GO:0099513; GO:0005856; GO:0044430; GO:0099512; GO:0043232; GO:0044446; GO:0099081; GO:0043228; GO:0043229; GO:0044422; GO:0044424; GO:0099080; GO:0043226; GO:0005575; GO:0005622; GO:0044464; GO:0005623; [GO:0031514]; GO:0005929; GO:0043226; GO:0120025; GO:0005575; GO:0042995; GO:0044464; GO:0005623; [GO:004…	446	442.1	654.7	633.8	465.5	430.5	692.4	664.5	506.9	521.9	719	794	558.3	482.1	773.8	687	0	472
BAJ96034.1	predicted protein [Hordeum vulgare subsp. vulgare]	15	8	201,4	Pf11919	[GO:0005488]; GO:0003674; [GO:0010952]; GO:0045862; GO:0051345; GO:0052547; GO:0006508; GO:0030162; GO:0032270; GO:0043085; GO:0051336; GO:0019538; GO:0051246; GO:0031325; GO:0032268; GO:0044267; GO:0051247; GO:0044093; GO:0050790; GO:0043170; GO:0044238; GO:1901564; GO:0051171; GO:0060255; GO:0080090; GO:0009893; GO:0031323; GO:0044237; GO:0048522; GO:0044260; GO:0010604; GO:0051173; GO:0065009;…	436.1	420.4	643.1	623.5	438.2	419.9	676.6	656.7	445.5	493.7	680.7	720	525.2	483.2	687.3	693.3	0	448
BAJ85443.1	predicted protein [Hordeum vulgare subsp. vulgare]	14	57	49,1	Pf00009, Pf03143, Pf03144	[GO:0000166]; GO:0036094; GO:1901265; GO:0005488; GO:0097159; GO:1901363; GO:0003674; [GO:0003746]; GO:0008135; GO:0003723; GO:0003676; GO:0097159; GO:1901363; GO:0005488; GO:0003674; [GO:0003924]; GO:0017111; GO:0016462; GO:0016818; GO:0016817; GO:0016787; GO:0003824; GO:0003674; [GO:0005525]; GO:0032550; GO:0032561; GO:0035639; GO:0001883; GO:0032549; GO:0019001; GO:0032555; GO:0043168; GO:1901…	4436.8	4603.6	4494.1	4616.9	4502.6	4768.3	4374.5	4781.9	4473.2	4354.8	4708.3	4201.6	4295.5	4572.2	3785.2	4498.7	15	1542
ALH06512.1	eukaryotic elongation factor 1 alpha [Hordeum vulgare]	14	54	49,1	Pf00009, Pf03143, Pf03144	[GO:0000166]; GO:0036094; GO:1901265; GO:0005488; GO:0097159; GO:1901363; GO:0003674; [GO:0003746]; GO:0008135; GO:0003723; GO:0003676; GO:0097159; GO:1901363; GO:0005488; GO:0003674; [GO:0003924]; GO:0017111; GO:0016462; GO:0016818; GO:0016817; GO:0016787; GO:0003824; GO:0003674; [GO:0005525]; GO:0032550; GO:0032561; GO:0035639; GO:0001883; GO:0032549; GO:0019001; GO:0032555; GO:0043168; GO:1901…	4403.5	4560.4	4452.8	4575.6	4454.6	4734.4	4341.1	4755.6	4432	4310.3	4661.3	4166.6	4254.6	4528.4	3756.6	4462.7	0	1473
BAJ89706.1	predicted protein [Hordeum vulgare subsp. vulgare]	14	50	27,4	Pf00504	[GO:0009507]; GO:0009536; GO:0043231; GO:0044444; GO:0043227; GO:0043229; GO:0005737; GO:0044424; GO:0043226; GO:0005622; GO:0044464; GO:0005575; GO:0005623; [GO:0009522]; GO:0009521; GO:0034357; GO:0044436; GO:0098796; GO:0016020; GO:0009579; GO:0044424; GO:0043234; GO:0044425; GO:0005575; GO:0005622; GO:0044464; GO:0032991; GO:0005623; [GO:0009523]; GO:0009521; GO:0034357; GO:0044436; GO:009879…	3795.9	3852.1	4232.9	4088.1	3904.2	3764.1	3801.8	4132.6	3876.9	3642.7	4098.2	3910.7	3415.4	4029.3	3935.5	4423.5	0	2962
BAJ86488.1	predicted protein [Hordeum vulgare subsp. vulgare]	14	44	22,2	Pf00430	[GO:0006810]; GO:0051234; GO:0051179; GO:0008150; [GO:0006811]; GO:0006810; GO:0051234; GO:0051179; GO:0008150; [GO:0015078]; GO:0015077; GO:0022890; GO:0008324; GO:0015075; GO:0022891; GO:0022857; GO:0022892; GO:0005215; GO:0003674; [GO:0015986]; GO:0006754; GO:0015985; GO:0009152; GO:0009168; GO:0009206; GO:0046034; GO:1902600; GO:0006164; GO:0009150; GO:0009260; GO:0009127; GO:0009156; GO:0009…	3782	3187.7	3416.5	3460.4	3101.9	4060.7	3357.8	4131.5	3240.2	2993.6	3471.9	3197.2	2976	3538.9	3371.9	3589.2	0	2675
BAJ99960.1	predicted protein [Hordeum vulgare subsp. vulgare]	14	43	22,5	Pf00430	[GO:0006810]; GO:0051234; GO:0051179; GO:0008150; [GO:0006811]; GO:0006810; GO:0051234; GO:0051179; GO:0008150; [GO:0015078]; GO:0015077; GO:0022890; GO:0008324; GO:0015075; GO:0022891; GO:0022857; GO:0022892; GO:0005215; GO:0003674; [GO:0015986]; GO:0006754; GO:0015985; GO:0009152; GO:0009168; GO:0009206; GO:0046034; GO:1902600; GO:0006164; GO:0009150; GO:0009260; GO:0009127; GO:0009156; GO:0009…	3782	3187.7	3416.5	3460.4	3101.9	4060.7	3357.8	4131.5	3240.2	2993.6	3471.9	3197.2	2976	3538.9	3371.9	3589.2	0	2675
BAJ96994.1	predicted protein [Hordeum vulgare subsp. vulgare]	14	38	28,2	Pf00504	[GO:0016020]; GO:0005575; [GO:0016021]; GO:0031224; GO:0044425; GO:0005575; GO:0016020	3578.5	3991.8	6002.7	5988.8	3699.4	3704.3	5770.4	5907.9	3803.7	3698.3	6261.6	5292.8	3345.1	4020.9	5468	5932	0	3409
BAJ96541.1	predicted protein, partial [Hordeum vulgare subsp. vulgare]	14	35	109,8	Pf01411, Pf07973	[GO:0000166]; GO:0036094; GO:1901265; GO:0005488; GO:0097159; GO:1901363; GO:0003674; [GO:0003676]; GO:0097159; GO:1901363; GO:0005488; GO:0003674; [GO:0004813]; GO:0004812; GO:0140101; GO:0140098; GO:0003824; GO:0003674; [GO:0005524]; GO:0032559; GO:0035639; GO:0030554; GO:0032555; GO:0043168; GO:1901265; GO:0017076; GO:0032553; GO:0043167; GO:0097159; GO:1901363; GO:0000166; GO:0097367; GO:0005…	3027.7	2601.3	2679.4	2685.8	2552.3	2687.2	3119.6	2793.4	2840.4	2767.7	2818.2	2939.9	2950.7	2833.5	2973.2	2819	22	2003
BAJ92074.1	predicted protein [Hordeum vulgare subsp. vulgare]	14	37,037037037037	32,7	Pf02798, Pf13409, Pf13410, Pf13417	[GO:0005515]; GO:0005488; GO:0003674	2544.2	1483.7	1808	1406.3	1210.5	1538	1344.6	1482	1566.7	1426.9	1807.8	1412.4	1271.2	1605.2	1324.8	1527.3	0	841
BAJ98981.1	predicted protein [Hordeum vulgare subsp. vulgare]	14	29	32,8	Pf02482	[GO:0009507]; GO:0009536; GO:0043231; GO:0044444; GO:0043227; GO:0043229; GO:0005737; GO:0044424; GO:0043226; GO:0005622; GO:0044464; GO:0005575; GO:0005623; [GO:0009534]; GO:0031976; GO:0044434; GO:0009579; GO:0031984; GO:0044435; GO:0009507; GO:0044424; GO:0043227; GO:0044446; GO:0009536; GO:0044444; GO:0005622; GO:0044464; GO:0043226; GO:0043229; GO:0044422; GO:0043231; GO:0005737; GO:0005575;…	2256.1	2291.4	2189.5	2113.9	2285	2218.3	1915.6	1995	2316.8	2257.1	2205.8	1931.5	2117	2176.2	1907.1	1998.7	0	1167
BAJ85363.1	predicted protein [Hordeum vulgare subsp. vulgare]	14	46	32,3	Pf11264	[GO:0009507]; GO:0009536; GO:0043231; GO:0044444; GO:0043227; GO:0043229; GO:0005737; GO:0044424; GO:0043226; GO:0005622; GO:0044464; GO:0005575; GO:0005623; [GO:0009527]; GO:0031968; GO:0042170; GO:0019867; GO:0031967; GO:0044424; GO:0098588; GO:0098805; GO:0009526; GO:0031090; GO:0044435; GO:0016020; GO:0031975; GO:0043227; GO:0044446; GO:0005622; GO:0044464; GO:0044422; GO:0009536; GO:0044444;…	2204.2	1832.7	1430.3	1432.2	1799.4	2185	1469.7	1708.6	1848.2	1778.7	1436.3	1478.7	1682	1797	1478	1538.6	0	926
BAK06780.1	predicted protein [Hordeum vulgare subsp. vulgare]	14	66,403162055336	26,8	Pf00121	[GO:0003824]; GO:0003674; [GO:0004807]; GO:0016861; GO:0016860; GO:0016853; GO:0003824; GO:0003674; [GO:0005507]; GO:0046914; GO:0046872; GO:0043169; GO:0043167; GO:0005488; GO:0003674; [GO:0005618]; GO:0030312; GO:0044464; GO:0071944; GO:0005575; GO:0005623; [GO:0005739]; GO:0043231; GO:0044444; GO:0043227; GO:0043229; GO:0005737; GO:0044424; GO:0043226; GO:0005622; GO:0044464; GO:0005575; GO:00…	2025.1	1978.6	1877.6	1955.4	1747.4	1967	1952.9	1944.5	1810.5	1833.7	1856.7	1892.2	1840.9	1851.2	1893.4	1917.6	0	2668
BAJ84929.1	predicted protein [Hordeum vulgare subsp. vulgare]	14	41	37,5	Pf00903, Pf12681, Pf13669	[GO:0004462]; GO:0016846; GO:0016829; GO:0003824; GO:0003674; [GO:0046872]; GO:0043169; GO:0043167; GO:0005488; GO:0003674	2010	1870.4	1272.8	1229.6	1927	2184.7	1267.6	1385.8	1916.4	1845.6	1286.1	1259.4	1784.8	1885.3	1299	1239.8	0	1336
ABK79419.1	ATP synthase CF1 epsilon subunit (chloroplast) [Hordeum vulgare subsp. vulgare]	14	81,021897810219	15,2	Pf00401, Pf02823	[GO:0005524]; GO:0032559; GO:0035639; GO:0030554; GO:0032555; GO:0043168; GO:1901265; GO:0017076; GO:0032553; GO:0043167; GO:0097159; GO:1901363; GO:0000166; GO:0097367; GO:0005488; GO:0036094; GO:0003674; [GO:0006754]; GO:0009152; GO:0009168; GO:0009206; GO:0046034; GO:0006164; GO:0009150; GO:0009260; GO:0009127; GO:0009156; GO:0009167; GO:0009145; GO:0009201; GO:0009205; GO:0006163; GO:0009165;…	1996.1	1811.3	1744	1613.7	1875.8	1872	1609.2	1676.7	1733.3	1568	1700.3	1569.8	1579.3	1782.7	1596.5	1599	0	1656
ABX72229.1	plastid ADP-glucose pyrophosphorylase small subunit [Hordeum vulgare]	14	47	56,2	Pf00483, Pf12804	[GO:0000166]; GO:0036094; GO:1901265; GO:0005488; GO:0097159; GO:1901363; GO:0003674; [GO:0005524]; GO:0032559; GO:0035639; GO:0030554; GO:0032555; GO:0043168; GO:1901265; GO:0017076; GO:0032553; GO:0043167; GO:0097159; GO:1901363; GO:0000166; GO:0097367; GO:0005488; GO:0036094; GO:0003674; [GO:0005978]; GO:0005977; GO:0009250; GO:0006073; GO:0006112; GO:0033692; GO:0044042; GO:0044264; GO:001598…	1943	1931.8	1572.1	1577.8	1897.5	1884.8	1605.1	1754.6	1873	1788.4	1561	1528.3	1739.2	1831.3	1558.4	1601.9	0	1873
BAJ94077.1	predicted protein [Hordeum vulgare subsp. vulgare]	14	34	43,1	Pf01208, Pf12876	[GO:0004853]; GO:0016831; GO:0016830; GO:0016829; GO:0003824; GO:0003674; [GO:0006779]; GO:0006778; GO:0033014; GO:0051188; GO:0033013; GO:0051186; GO:0018130; GO:0019438; GO:0044271; GO:1901362; GO:1901566; GO:0044249; GO:0006725; GO:0046483; GO:1901360; GO:1901564; GO:0044237; GO:0034641; GO:1901576; GO:0009058; GO:0071704; GO:0006807; GO:0008152; GO:0009987; GO:0008150; [GO:0006782]; GO:000677…	1922.8	1886.3	1582.5	1570.8	1881.9	1884.6	1557.2	1521.3	1751	1716.3	1510.2	1485.6	1727.3	1681.7	1441.1	1415.4	0	939
BAK03407.1	predicted protein [Hordeum vulgare subsp. vulgare]	14	37	30,9	Pf13085, Pf13183, Pf13534	[GO:0005739]; GO:0043231; GO:0044444; GO:0043227; GO:0043229; GO:0005737; GO:0044424; GO:0043226; GO:0005622; GO:0044464; GO:0005575; GO:0005623; [GO:0005743]; GO:0019866; GO:0031966; GO:0031090; GO:0031967; GO:0044424; GO:0005740; GO:0044429; GO:0016020; GO:0043227; GO:0044422; GO:0031975; GO:0044446; GO:0005622; GO:0044464; GO:0005739; GO:0044444; GO:0005575; GO:0043226; GO:0043229; GO:0005623;…	1835.8	1726.2	1904.7	1795.3	1737	1892.7	1732.5	1894.6	1852.8	1747.8	1885.3	1732.7	1751.6	1738.7	1725.1	1785.8	0	638
BAJ89265.1	predicted protein [Hordeum vulgare subsp. vulgare]	14	47	28,3	Pf11016	[GO:0016020]; GO:0005575; [GO:0016021]; GO:0031224; GO:0044425; GO:0005575; GO:0016020	1823.5	1815.9	1597	1510.6	1694.2	1676	1447.4	1406.1	1667.6	1759.4	1471.2	1457.6	1613.3	1667.4	1321.3	1353.4	0	1134
AMA20245.1	photosystem I P700 apoprotein A2 (chloroplast) [Hordeum vulgare subsp. vulgare]	14	20,708446866485	82,6	Pf00223	[GO:0000287]; GO:0046872; GO:0043169; GO:0043167; GO:0005488; GO:0003674; [GO:0006810]; GO:0051234; GO:0051179; GO:0008150; [GO:0009055]; GO:0016491; GO:0003824; GO:0003674; [GO:0009507]; GO:0009536; GO:0043231; GO:0044444; GO:0043227; GO:0043229; GO:0005737; GO:0044424; GO:0043226; GO:0005622; GO:0044464; GO:0005575; GO:0005623; [GO:0009522]; GO:0009521; GO:0034357; GO:0044436; GO:0098796; GO:00…	1724.8	1747.5	1799.4	1692.3	1713.5	1678.1	1673.2	1593.4	1700.9	1794.8	1703.3	1718.1	1653.3	1764.3	1637.5	1674.9	0	2127
BAJ88387.1	predicted protein, partial [Hordeum vulgare subsp. vulgare]	14	43	28,9	Pf00213	[GO:0005739]; GO:0043231; GO:0044444; GO:0043227; GO:0043229; GO:0005737; GO:0044424; GO:0043226; GO:0005622; GO:0044464; GO:0005575; GO:0005623; [GO:0005753]; GO:0045259; GO:0098800; GO:0016469; GO:0044424; GO:0005743; GO:0044455; GO:0098796; GO:0098798; GO:0005622; GO:0044464; GO:0019866; GO:0031966; GO:0044425; GO:0044429; GO:0043234; GO:0005575; GO:0005623; GO:0031090; GO:0031967; GO:0005740;…	1698.1	1651	1330	1319.2	1792.6	1659.6	1302.4	1168.6	1656.5	1669.8	1260.1	1286.1	1693.6	1720.5	1259.5	1372.6	0	786
BAJ99552.1	predicted protein [Hordeum vulgare subsp. vulgare]	14	51	18,9	Pf00838		1696.3	1748.8	1651.5	1542.3	1761.5	1654.5	1684.9	1640.4	1803.7	1690.1	1595	1534.6	1839.8	1749	1657.4	1651.8	0	629
BAJ86108.1	predicted protein [Hordeum vulgare subsp. vulgare]	14	47	25,8	Pf00160	[GO:0000413]; GO:0018208; GO:0018193; GO:0006464; GO:0036211; GO:0044267; GO:0019538; GO:0043412; GO:0044260; GO:0043170; GO:0044238; GO:1901564; GO:0044237; GO:0071704; GO:0008152; GO:0006807; GO:0009987; GO:0008150; [GO:0003755]; GO:0016859; GO:0140096; GO:0016853; GO:0003824; GO:0003674; [GO:0006457]; GO:0009987; GO:0008150; [GO:0016853]; GO:0003824; GO:0003674	1688.7	1735.9	2455.5	2268.5	1803.7	1634.3	2325.8	2106	1703.9	1809.7	2348.9	2344.7	1805.3	1806	2252.9	2282.8	0	1696
BAJ87839.1	predicted protein [Hordeum vulgare subsp. vulgare]	14	41	29,7	Pf00160	[GO:0000413]; GO:0018208; GO:0018193; GO:0006464; GO:0036211; GO:0044267; GO:0019538; GO:0043412; GO:0044260; GO:0043170; GO:0044238; GO:1901564; GO:0044237; GO:0071704; GO:0008152; GO:0006807; GO:0009987; GO:0008150; [GO:0003755]; GO:0016859; GO:0140096; GO:0016853; GO:0003824; GO:0003674; [GO:0006457]; GO:0009987; GO:0008150; [GO:0016853]; GO:0003824; GO:0003674	1688.7	1735.9	2455.5	2268.5	1803.7	1634.3	2325.8	2106	1703.9	1809.7	2348.9	2344.7	1805.3	1806	2252.9	2282.8	2	1696
BAK07581.1	predicted protein [Hordeum vulgare subsp. vulgare]	14	19	60,5	Pf00365	[GO:0003824]; GO:0003674; [GO:0003872]; GO:0008443; GO:0016773; GO:0019200; GO:0016772; GO:0016301; GO:0016740; GO:0003824; GO:0003674; [GO:0005524]; GO:0032559; GO:0035639; GO:0030554; GO:0032555; GO:0043168; GO:1901265; GO:0017076; GO:0032553; GO:0043167; GO:0097159; GO:1901363; GO:0000166; GO:0097367; GO:0005488; GO:0036094; GO:0003674; [GO:0005737]; GO:0044424; GO:0005622; GO:0044464; GO:0005…	1651.1	1683.3	824.8	840.7	1755.5	1712.3	949.4	953.9	1700.7	1673.7	863.7	864.2	1789.9	1691.1	943.5	836.5	0	410
BAJ88283.1	predicted protein [Hordeum vulgare subsp. vulgare]	14	94	15,8	Pf00076, Pf13893, Pf14259	[GO:0003676]; GO:0097159; GO:1901363; GO:0005488; GO:0003674; [GO:0003723]; GO:0003676; GO:0097159; GO:1901363; GO:0005488; GO:0003674	1650.4	1690.4	1631.1	1606.9	1598.6	1708.7	1562	1783.2	1632.8	1615.9	1520.2	1566.8	1511.1	1613.3	1634.8	1649.9	0	3650
BAJ86032.1	predicted protein [Hordeum vulgare subsp. vulgare]	14	46,5	22,2	Pf00177	[GO:0003723]; GO:0003676; GO:0097159; GO:1901363; GO:0005488; GO:0003674; [GO:0003735]; GO:0005198; GO:0003674; [GO:0005840]; GO:0030529; GO:0043232; GO:0044444; GO:0044424; GO:1990904; GO:0043228; GO:0043229; GO:0005737; GO:0005622; GO:0044464; GO:0032991; GO:0043226; GO:0005575; GO:0005623; [GO:0006412]; GO:0010467; GO:0034645; GO:0043043; GO:0044267; GO:0043170; GO:0009059; GO:0044249; GO:0044…	1638.5	1489.8	1134.6	1135.5	1558.8	1732.2	1176.9	1303.7	1589.4	1567.8	1206.3	1181.1	1561.9	1498.4	1233.7	1171.3	0	623
BAJ99788.1	predicted protein [Hordeum vulgare subsp. vulgare]	14	52	25,5		[GO:0022843]; GO:0005244; GO:0005261; GO:0005216; GO:0022832; GO:0008324; GO:0015075; GO:0022838; GO:0022836; GO:0022891; GO:0015267; GO:0022857; GO:0022892; GO:0022803; GO:0005215; GO:0003674; [GO:0034765]; GO:0034220; GO:0034762; GO:0043269; GO:0006811; GO:0055085; GO:0051049; GO:0006810; GO:0032879; GO:0051234; GO:0050789; GO:0051179; GO:0008150; GO:0065007	1588.7	1550.3	1890.9	1944	1401.2	1453	1926.3	1819.5	1461.2	1534.8	1837	2001.2	1488.7	1418.4	1899.3	1824.7	0	1272
BAJ85550.1	predicted protein [Hordeum vulgare subsp. vulgare]	14	23	51,5	Pf02401	[GO:0016021]; GO:0031224; GO:0044425; GO:0005575; GO:0016020; [GO:0019288]; GO:0006090; GO:0009240; GO:0019682; GO:0032787; GO:0008299; GO:0008654; GO:0046490; GO:0006081; GO:0006796; GO:0019637; GO:1901135; GO:0019752; GO:0006720; GO:0008610; GO:0044249; GO:0006644; GO:0090407; GO:0044237; GO:0071704; GO:0006793; GO:0043436; GO:0044255; GO:0006629; GO:1901576; GO:0009058; GO:0008152; GO:0009987;…	1583.8	1555.1	1071	1086.3	1548.3	1477.7	1002.6	1026.9	1440.2	1481.3	994	960.2	1474.3	1411.8	1034.2	953.5	0	964
BAJ90825.1	predicted protein [Hordeum vulgare subsp. vulgare]	14	33	44,3	Pf00218	[GO:0003824]; GO:0003674; [GO:0004425]; GO:0016831; GO:0016830; GO:0016829; GO:0003824; GO:0003674; [GO:0006568]; GO:0006586; GO:0009072; GO:1901605; GO:0006576; GO:0042430; GO:0006520; GO:0006725; GO:1901360; GO:0044106; GO:0034641; GO:0046483; GO:1901564; GO:0019752; GO:0044238; GO:0044237; GO:0071704; GO:0009308; GO:0006807; GO:0043436; GO:0008152; GO:0009987; GO:0006082; GO:0008150; GO:004428…	1562.2	1446	1186.9	1165.7	1444	1552.1	1192.7	1187.4	1470.7	1429.1	1100.3	1089.5	1482.1	1350.5	1096.3	1065.1	1	1193
CAX51357.1	soluble starch synthase, partial [Hordeum vulgare subsp. vulgare]	14	25	57,5	Pf00534, Pf08323, Pf13692	[GO:0000009]; GO:0000030; GO:0016758; GO:0016757; GO:0016740; GO:0003824; GO:0003674; [GO:0000026]; GO:0000030; GO:0016758; GO:0016757; GO:0016740; GO:0003824; GO:0003674; [GO:0000030]; GO:0016758; GO:0016757; GO:0016740; GO:0003824; GO:0003674; [GO:0000033]; GO:0000030; GO:0016758; GO:0016757; GO:0016740; GO:0003824; GO:0003674; [GO:0001962]; GO:0008378; GO:0016758; GO:0016757; GO:0016740; GO:00…	1541.8	1585.1	966.3	1022.3	1578.5	1462.4	949.1	944.9	1479.3	1450.9	940	933.2	1498.4	1442	892.6	930.4	0	668
AAF37876.1	starch synthase I [Hordeum vulgare subsp. vulgare]	14	20	70,5	Pf00534, Pf08323, Pf13692	[GO:0004373]; GO:0035251; GO:0008194; GO:0046527; GO:0016757; GO:0016758; GO:0016740; GO:0003824; GO:0003674	1541.8	1585.1	966.3	1022.3	1578.5	1462.4	949.1	944.9	1479.3	1450.9	940	933.2	1498.4	1442	892.6	930.4	1	668
BAK05486.1	predicted protein, partial [Hordeum vulgare subsp. vulgare]	14	37	42,1	Pf01965, Pf13278	[GO:0016021]; GO:0031224; GO:0044425; GO:0005575; GO:0016020	1503.7	1364.6	909.5	899	1404.5	1430.2	934.5	947.3	1395	1368.3	927.2	918.8	1393.9	1352.4	900.2	909.4	0	789
BAK05186.1	predicted protein, partial [Hordeum vulgare subsp. vulgare]	14	46	25,7	Pf00333, Pf03719	[GO:0003723]; GO:0003676; GO:0097159; GO:1901363; GO:0005488; GO:0003674; [GO:0003735]; GO:0005198; GO:0003674; [GO:0005840]; GO:0030529; GO:0043232; GO:0044444; GO:0044424; GO:1990904; GO:0043228; GO:0043229; GO:0005737; GO:0005622; GO:0044464; GO:0032991; GO:0043226; GO:0005575; GO:0005623; [GO:0006412]; GO:0010467; GO:0034645; GO:0043043; GO:0044267; GO:0043170; GO:0009059; GO:0044249; GO:0044…	1465.9	1601.1	1455.1	1441.7	1558.7	1439.1	1419.6	1347.5	1533.4	1515.5	1409	1432.4	1510	1536.4	1365.9	1477.9	0	846
BAJ99213.1	predicted protein [Hordeum vulgare subsp. vulgare]	14	46	24,1	Pf01294	[GO:0003735]; GO:0005198; GO:0003674; [GO:0005622]; GO:0044464; GO:0005575; GO:0005623; [GO:0005840]; GO:0030529; GO:0043232; GO:0044444; GO:0044424; GO:1990904; GO:0043228; GO:0043229; GO:0005737; GO:0005622; GO:0044464; GO:0032991; GO:0043226; GO:0005575; GO:0005623; [GO:0006412]; GO:0010467; GO:0034645; GO:0043043; GO:0044267; GO:0043170; GO:0009059; GO:0044249; GO:0044260; GO:0006518; GO:0043…	1464.9	1595.9	938	984.8	1513.9	1513.5	961.4	1004.8	1585.8	1444.8	922.4	937.6	1426.9	1537.9	952.4	978.4	0	670
BAJ91782.1	predicted protein [Hordeum vulgare subsp. vulgare]	14	31	42,4	Pf00106, Pf01073, Pf01370, Pf02254, Pf05368, Pf08659, Pf13460	[GO:0003824]; GO:0003674; [GO:0003854]; GO:0033764; GO:0016229; GO:0016616; GO:0016491; GO:0016614; GO:0003824; GO:0003674; [GO:0006694]; GO:0008202; GO:0008610; GO:1901362; GO:0006629; GO:1901360; GO:1901576; GO:0044238; GO:0071704; GO:0009058; GO:0008152; GO:0008150; [GO:0006813]; GO:0015672; GO:0030001; GO:0006812; GO:0006811; GO:0006810; GO:0051234; GO:0051179; GO:0008150; [GO:0016021]; GO:00…	1442.1	1572.1	1236	1244.3	1699.7	1274.9	1166.8	990	1383.8	1438.6	1139.3	1159.4	1391.6	1494.3	1102.2	1213.3	0	931
BAJ97103.1	predicted protein [Hordeum vulgare subsp. vulgare]	14	19	74,2	Pf00009, Pf00071, Pf00679, Pf02421, Pf03144, Pf06421, Pf09439, Pf14492	[GO:0000166]; GO:0036094; GO:1901265; GO:0005488; GO:0097159; GO:1901363; GO:0003674; [GO:0003924]; GO:0017111; GO:0016462; GO:0016818; GO:0016817; GO:0016787; GO:0003824; GO:0003674; [GO:0005525]; GO:0032550; GO:0032561; GO:0035639; GO:0001883; GO:0032549; GO:0019001; GO:0032555; GO:0043168; GO:1901265; GO:0001882; GO:0017076; GO:0032553; GO:0043167; GO:0097159; GO:1901363; GO:0036094; GO:009736…	1403.1	1372.5	1037.8	1074.4	1392.9	1312.2	1089.7	999.8	1296.6	1366.1	994.1	1039.9	1312.8	1205.3	1017.8	905.5	0	912
BAJ86281.1	predicted protein [Hordeum vulgare subsp. vulgare]	14	39	39,2	Pf01048	[GO:0003824]; GO:0003674; [GO:0009116]; GO:0055086; GO:1901564; GO:1901657; GO:0006139; GO:0044281; GO:0006807; GO:0071704; GO:1901135; GO:0006725; GO:0034641; GO:0044238; GO:0046483; GO:1901360; GO:0008152; GO:0044237; GO:0008150; GO:0009987; [GO:0016021]; GO:0031224; GO:0044425; GO:0005575; GO:0016020	1347.2	1265.6	1364.4	1429.3	2299.2	2002.1	2678.4	2272.9	1376.9	1420	1522.1	1646.2	2082.4	1741.5	2294.3	1933.9	0	1528
BAJ91317.1	predicted protein, partial [Hordeum vulgare subsp. vulgare]	14	31	58,7	Pf00587, Pf03129, Pf09180	[GO:0000166]; GO:0036094; GO:1901265; GO:0005488; GO:0097159; GO:1901363; GO:0003674; [GO:0004812]; GO:0140101; GO:0140098; GO:0003824; GO:0003674; [GO:0004827]; GO:0004812; GO:0140101; GO:0140098; GO:0003824; GO:0003674; [GO:0005524]; GO:0032559; GO:0035639; GO:0030554; GO:0032555; GO:0043168; GO:1901265; GO:0017076; GO:0032553; GO:0043167; GO:0097159; GO:1901363; GO:0000166; GO:0097367; GO:0005…	1304.2	1213.8	1020.9	997.4	1160.3	1324.2	982.8	1136	1248.8	1248.8	1010.6	978.4	1165.5	1249.6	952.5	1020.1	0	890
AGP50824.1	ribosomal protein S2 (chloroplast) [Hordeum vulgare subsp. spontaneum]	14	40	27,0	Pf00318	[GO:0003735]; GO:0005198; GO:0003674; [GO:0005622]; GO:0044464; GO:0005575; GO:0005623; [GO:0005840]; GO:0030529; GO:0043232; GO:0044444; GO:0044424; GO:1990904; GO:0043228; GO:0043229; GO:0005737; GO:0005622; GO:0044464; GO:0032991; GO:0043226; GO:0005575; GO:0005623; [GO:0006412]; GO:0010467; GO:0034645; GO:0043043; GO:0044267; GO:0043170; GO:0009059; GO:0044249; GO:0044260; GO:0006518; GO:0043…	1276.8	1290.8	1491.1	1496.2	1205.2	1187.5	1423.2	1252.9	1288.1	1260.2	1449.7	1385	1151.4	1262.9	1170.5	1324.5	0	431
BAJ86034.1	predicted protein, partial [Hordeum vulgare subsp. vulgare]	14	47	33,9	Pf01842, Pf13291	[GO:0008152]; GO:0008150; [GO:0009507]; GO:0009536; GO:0043231; GO:0044444; GO:0043227; GO:0043229; GO:0005737; GO:0044424; GO:0043226; GO:0005622; GO:0044464; GO:0005575; GO:0005623; [GO:0009535]; GO:0009534; GO:0044434; GO:0055035; GO:0031976; GO:0009507; GO:0044435; GO:0042651; GO:0009579; GO:0031984; GO:0009536; GO:0044444; GO:0044446; GO:0034357; GO:0044424; GO:0043227; GO:0043231; GO:000573…	1276.4	1345.3	1402.6	1382.4	1264.6	1331.6	1406.4	1430.7	1216.3	1242.1	1422.1	1393.9	1218.8	1279.2	1367.1	1338.8	1	1070
BAJ86047.1	predicted protein [Hordeum vulgare subsp. vulgare]	14	37	38,5		[GO:0016020]; GO:0005575; [GO:0016021]; GO:0031224; GO:0044425; GO:0005575; GO:0016020	1271.8	1264.4	991.4	984	1717.8	1638.6	1229.6	1234.9	1249	1276.6	944.1	1002.5	1485.3	1818	1183.2	1387.7	0	1056
BAJ84914.1	predicted protein [Hordeum vulgare subsp. vulgare]	14	32,520325203252	40,1	Pf00575	[GO:0000481]; GO:0006364; GO:0016072; GO:0034470; GO:0042254; GO:0034660; GO:0006396; GO:0022613; GO:0016070; GO:0010467; GO:0044085; GO:0044260; GO:0090304; GO:0043170; GO:0071840; GO:0044237; GO:0006139; GO:0071704; GO:0008150; GO:0008152; GO:0009987; GO:0006725; GO:0034641; GO:0044238; GO:0046483; GO:1901360; GO:0006807; [GO:0003676]; GO:0097159; GO:1901363; GO:0005488; GO:0003674; [GO:0003729…	1234.4	1175.7	1371	1373.8	1117.1	1123.9	1268.7	1289.1	1102.5	1054.2	1278.8	1245	1002.5	1029.5	1153.8	1237.4	0	833
BAJ98987.1	predicted protein [Hordeum vulgare subsp. vulgare]	14	32	40,1	Pf00575	[GO:0000481]; GO:0006364; GO:0016072; GO:0034470; GO:0042254; GO:0034660; GO:0006396; GO:0022613; GO:0016070; GO:0010467; GO:0044085; GO:0044260; GO:0090304; GO:0043170; GO:0071840; GO:0044237; GO:0006139; GO:0071704; GO:0008150; GO:0008152; GO:0009987; GO:0006725; GO:0034641; GO:0044238; GO:0046483; GO:1901360; GO:0006807; [GO:0003676]; GO:0097159; GO:1901363; GO:0005488; GO:0003674; [GO:0003729…	1234.4	1175.7	1371	1373.8	1117.1	1123.9	1268.7	1289.1	1102.5	1054.2	1278.8	1245	1002.5	1029.5	1153.8	1237.4	0	833
BAJ87184.1	predicted protein [Hordeum vulgare subsp. vulgare]	14	37	44,0	Pf00089, Pf13180, Pf13365	[GO:0004252]; GO:0004175; GO:0008236; GO:0070011; GO:0017171; GO:0008233; GO:0016787; GO:0140096; GO:0003824; GO:0003674; [GO:0005515]; GO:0005488; GO:0003674; [GO:0006508]; GO:0019538; GO:0043170; GO:0044238; GO:1901564; GO:0071704; GO:0008152; GO:0006807; GO:0008150; [GO:0016021]; GO:0031224; GO:0044425; GO:0005575; GO:0016020	1227.2	1164.4	1272.9	1191.4	1133	1212.7	1188.7	1188.1	1137.4	1130.9	1241.7	1204	1086.6	1263.2	1113.2	1167.3	0	994
CAC69935.1	monodehydroascorbate reductase, partial [Hordeum vulgare subsp. vulgare]	14	38	38,9	Pf00070, Pf07992	[GO:0016491]; GO:0003824; GO:0003674; [GO:0050660]; GO:0000166; GO:0043168; GO:0050662; GO:0036094; GO:1901265; GO:0043167; GO:0048037; GO:0005488; GO:0097159; GO:1901363; GO:0003674; [GO:0055114]; GO:0008152; GO:0008150	1216.9	1284.2	1372.9	1345.1	1370.4	1221.9	1360.7	1282.5	1217.7	1154.7	1344.4	1236.4	1237.2	1229.6	1270.5	1363.3	0	835
BAJ96718.1	predicted protein [Hordeum vulgare subsp. vulgare]	14	43	36,9	Pf11740	[GO:0016021]; GO:0031224; GO:0044425; GO:0005575; GO:0016020; [GO:0022857]; GO:0005215; GO:0003674; [GO:0055085]; GO:0006810; GO:0051234; GO:0051179; GO:0008150	1187.1	1156.9	1225	1248.6	1183	1155.7	1168.6	1237.2	1117.9	1177.4	1186.8	1205.8	1136.4	1124.4	1214.7	1236.6	0	971
BAJ98897.1	predicted protein [Hordeum vulgare subsp. vulgare]	14	16	115,5	Pf00400	[GO:0005515]; GO:0005488; GO:0003674; [GO:0016021]; GO:0031224; GO:0044425; GO:0005575; GO:0016020	1148.2	1093.2	724.3	712.9	1169.5	1216.4	747.4	766.7	1217.6	1239.8	757.8	772.6	1318.1	1148.7	831.2	721.6	0	288
BAJ99865.1	predicted protein [Hordeum vulgare subsp. vulgare]	14	40	37,6	Pf01593, Pf13450	[GO:0016021]; GO:0031224; GO:0044425; GO:0005575; GO:0016020; [GO:0016491]; GO:0003824; GO:0003674; [GO:0055114]; GO:0008152; GO:0008150	1143.2	896.7	598.2	878.2	1139.9	1522.8	964.7	1548.1	683.7	819.7	679.7	748.1	1193.6	1392.6	833.6	1445.1	0	1214
BAJ85167.1	predicted protein [Hordeum vulgare subsp. vulgare]	14	39	37,9	Pf00459	[GO:0006790]; GO:0044237; GO:0008152; GO:0009987; GO:0008150; [GO:0008441]; GO:0008252; GO:0016791; GO:0042578; GO:0016788; GO:0016787; GO:0003824; GO:0003674; [GO:0016311]; GO:0006796; GO:0006793; GO:0044237; GO:0008152; GO:0009987; GO:0008150; [GO:0046854]; GO:0046488; GO:0046834; GO:0006650; GO:0016310; GO:0030258; GO:0006644; GO:0046486; GO:0006796; GO:0044255; GO:0019637; GO:0006793; GO:0006…	1100.5	1003.2	1429.3	1399.5	1124.8	1265.9	1475.3	1464.4	1087.2	1056	1413.4	1441.9	1065.5	1129.2	1480.9	1425.2	0	680
BAJ98472.1	predicted protein [Hordeum vulgare subsp. vulgare]	14	39	37,9	Pf00459	[GO:0006790]; GO:0044237; GO:0008152; GO:0009987; GO:0008150; [GO:0008441]; GO:0008252; GO:0016791; GO:0042578; GO:0016788; GO:0016787; GO:0003824; GO:0003674; [GO:0016311]; GO:0006796; GO:0006793; GO:0044237; GO:0008152; GO:0009987; GO:0008150; [GO:0046854]; GO:0046488; GO:0046834; GO:0006650; GO:0016310; GO:0030258; GO:0006644; GO:0046486; GO:0006796; GO:0044255; GO:0019637; GO:0006793; GO:0006…	1100.5	1003.2	1429.3	1399.5	1124.8	1265.9	1475.3	1464.4	1087.2	1056	1413.4	1441.9	1065.5	1129.2	1480.9	1425.2	0	680
BAK00765.1	predicted protein [Hordeum vulgare subsp. vulgare]	14	24	80,1	Pf02037	[GO:0003676]; GO:0097159; GO:1901363; GO:0005488; GO:0003674	1087.7	1043.9	871.9	857.4	985.1	1101.8	829.8	887.4	1031.8	1056	883.9	879.4	1069.4	1066.2	817.2	875.2	0	530
AAL33610.1	SGT1 [Hordeum vulgare]	14	42,627345844504	41,0	Pf00515, Pf04969, Pf05002, Pf07719, Pf12895, Pf13181, Pf13371, Pf13414, Pf13424, Pf13428, Pf13432, Pf14559	[GO:0005515]; GO:0005488; GO:0003674	1063	1146.1	887.4	851.7	1118.8	1097.7	863.9	851.9	1259.3	1245.2	939	1038.5	1239.7	1201.7	978.3	893.6	0	862
BAJ95976.1	predicted protein, partial [Hordeum vulgare subsp. vulgare]	14	25	58,3	Pf00076, Pf08777, Pf13893, Pf14259	[GO:0003676]; GO:0097159; GO:1901363; GO:0005488; GO:0003674; [GO:0003723]; GO:0003676; GO:0097159; GO:1901363; GO:0005488; GO:0003674	1052.2	1030.6	980.8	1007.3	999.8	1014.9	1000	968.6	976.7	941.3	929.5	930	977.2	982.2	938.1	970.7	0	362
BAJ95615.1	predicted protein, partial [Hordeum vulgare subsp. vulgare]	14	42	37,7	Pf00326, Pf01738, Pf02129	[GO:0006508]; GO:0019538; GO:0043170; GO:0044238; GO:1901564; GO:0071704; GO:0008152; GO:0006807; GO:0008150; [GO:0008236]; GO:0017171; GO:0070011; GO:0016787; GO:0008233; GO:0003824; GO:0140096; GO:0003674; [GO:0016021]; GO:0031224; GO:0044425; GO:0005575; GO:0016020; [GO:0016787]; GO:0003824; GO:0003674	1045.7	985.1	1115.7	1101.2	1014.9	1044.1	1058.9	1017.6	1042.3	1019.5	1065.9	1091.3	970.4	985.6	1045.3	1078.9	0	770
BAJ91067.1	predicted protein [Hordeum vulgare subsp. vulgare]	14	39	45,8	Pf00676, Pf02775	[GO:0003824]; GO:0003674; [GO:0004739]; GO:0004738; GO:0016624; GO:0016903; GO:0016491; GO:0003824; GO:0003674; [GO:0006086]; GO:0006085; GO:0006090; GO:0006084; GO:0071616; GO:0032787; GO:0006637; GO:0009108; GO:0035384; GO:0019752; GO:0006732; GO:0006793; GO:0035383; GO:0051188; GO:0044272; GO:1901576; GO:0043436; GO:0051186; GO:0044237; GO:0006790; GO:0071704; GO:0044249; GO:0009058; GO:000608…	1038.8	1007.2	1161.1	1245.8	1019	1028.1	1289.2	1238.5	963.7	968.4	1121.5	1221.2	1005.2	990.4	1299.4	1156.5	0	1595
BAK00820.1	predicted protein [Hordeum vulgare subsp. vulgare]	14	39	60,0	Pf00262	[GO:0005509]; GO:0046872; GO:0043169; GO:0043167; GO:0005488; GO:0003674; [GO:0005515]; GO:0005488; GO:0003674; [GO:0005783]; GO:0012505; GO:0043231; GO:0044444; GO:0044464; GO:0043227; GO:0043229; GO:0005737; GO:0044424; GO:0005575; GO:0005623; GO:0043226; GO:0005622; [GO:0006457]; GO:0009987; GO:0008150; [GO:0016020]; GO:0005575; [GO:0016021]; GO:0031224; GO:0044425; GO:0005575; GO:0016020; [GO…	1028.2	1001.5	960.4	855.7	1007.1	1037.6	967.6	927.7	1205.3	1165	1118.3	1038.5	1340.1	1267.8	1148.6	1075.1	0	928
BAJ94182.1	predicted protein [Hordeum vulgare subsp. vulgare]	14	39	60,0	Pf00262	[GO:0005509]; GO:0046872; GO:0043169; GO:0043167; GO:0005488; GO:0003674; [GO:0005515]; GO:0005488; GO:0003674; [GO:0005783]; GO:0012505; GO:0043231; GO:0044444; GO:0044464; GO:0043227; GO:0043229; GO:0005737; GO:0044424; GO:0005575; GO:0005623; GO:0043226; GO:0005622; [GO:0006457]; GO:0009987; GO:0008150; [GO:0016020]; GO:0005575; [GO:0016021]; GO:0031224; GO:0044425; GO:0005575; GO:0016020; [GO…	1028.2	1001.5	960.4	855.7	1007.1	1037.6	967.6	927.7	1205.3	1165	1118.3	1038.5	1340.1	1267.8	1148.6	1075.1	0	928
BAB62847.1	betaine aldehyde dehydrogenase [Hordeum vulgare subsp. vulgare]	14	31	54,5	Pf00171	[GO:0008152]; GO:0008150; [GO:0016491]; GO:0003824; GO:0003674; [GO:0055114]; GO:0008152; GO:0008150	1026.5	971.3	884.8	867.5	1049.9	1024.5	927.9	836.4	1003.1	1030	879.4	816.8	1113.1	1100	923.7	902.6	0	610
BAJ96335.1	predicted protein [Hordeum vulgare subsp. vulgare]	14	31	54,5	Pf00171	[GO:0005777]; GO:0042579; GO:0043231; GO:0044444; GO:0043227; GO:0043229; GO:0005737; GO:0044424; GO:0043226; GO:0005622; GO:0044464; GO:0005575; GO:0005623; [GO:0008152]; GO:0008150; [GO:0008802]; GO:0004029; GO:0016620; GO:0016903; GO:0016491; GO:0003824; GO:0003674; [GO:0016491]; GO:0003824; GO:0003674; [GO:0055114]; GO:0008152; GO:0008150; [GO:0071454]; GO:0033554; GO:0034059; GO:0036294; GO:…	1026.5	971.3	884.8	867.5	1049.9	1024.5	927.9	836.4	1003.1	1030	879.4	816.8	1113.1	1100	923.7	902.6	0	610
BAK01634.1	predicted protein [Hordeum vulgare subsp. vulgare]	14	30	61,6	Pf00501, Pf13193	[GO:0003824]; GO:0003674; [GO:0008152]; GO:0008150; [GO:0016021]; GO:0031224; GO:0044425; GO:0005575; GO:0016020	1011.1	1005.6	1123.3	1125.1	1034.9	938.6	1101.7	1070.2	999.3	1035.3	1133.6	1087.6	972.2	1022.9	1024.4	1065.1	2	964
BAJ97550.1	predicted protein [Hordeum vulgare subsp. vulgare]	14	22	73,0	Pf01535, Pf12854, Pf13041	[GO:0005515]; GO:0005488; GO:0003674	1001.2	963.3	602.5	619.7	971.3	947.1	593.3	602.2	974.6	1017.5	605.1	645.8	981.5	907.1	618.7	571.3	1	346
BAJ91764.1	predicted protein [Hordeum vulgare subsp. vulgare]	14	36	36,4	Pf05542	[GO:0016021]; GO:0031224; GO:0044425; GO:0005575; GO:0016020	969.3	931.6	1289.6	1305.6	987.4	952.3	1340.4	1324.1	877.5	920.4	1258.5	1245.8	959.8	872.8	1295.1	1277.5	0	986
BAJ91099.1	predicted protein [Hordeum vulgare subsp. vulgare]	14	20	68,1	Pf00005, Pf00037, Pf04068, Pf12797, Pf12837, Pf12838, Pf13183, Pf13187, Pf13237, Pf13304, Pf13484, Pf14697	[GO:0000166]; GO:0036094; GO:1901265; GO:0005488; GO:0097159; GO:1901363; GO:0003674; [GO:0005524]; GO:0032559; GO:0035639; GO:0030554; GO:0032555; GO:0043168; GO:1901265; GO:0017076; GO:0032553; GO:0043167; GO:0097159; GO:1901363; GO:0000166; GO:0097367; GO:0005488; GO:0036094; GO:0003674; [GO:0016021]; GO:0031224; GO:0044425; GO:0005575; GO:0016020; [GO:0016887]; GO:0017111; GO:0016462; GO:0016…	951.9	971.2	927.5	951.9	948.8	955.2	989.6	966.8	985.4	944	937.6	974.6	994.8	977.1	1013.7	1004.2	0	820
BAJ95449.1	predicted protein [Hordeum vulgare subsp. vulgare]	14	57	32,0	Pf00704	[GO:0004553]; GO:0016798; GO:0016787; GO:0003824; GO:0003674; [GO:0005975]; GO:0044238; GO:0071704; GO:0008152; GO:0008150; [GO:0008152]; GO:0008150; [GO:0016021]; GO:0031224; GO:0044425; GO:0005575; GO:0016020; [GO:0016787]; GO:0003824; GO:0003674; [GO:0016798]; GO:0016787; GO:0003824; GO:0003674	949	931	1172.8	1141.5	935.6	963.5	1225.2	1197.3	882.8	979.4	1213.3	1151.8	951.1	983.2	1048.4	1158.5	1	1502
BAJ85656.1	predicted protein [Hordeum vulgare subsp. vulgare]	14	32,987012987013	41,1	Pf11891	[GO:0016021]; GO:0031224; GO:0044425; GO:0005575; GO:0016020	944.9	945	1243.7	1250.8	964.7	908	1258.9	1156.3	931.4	935.4	1256.6	1215.1	916.4	890.8	1189.3	1131	0	874
BAJ94646.1	predicted protein [Hordeum vulgare subsp. vulgare]	14	27	49,4	Pf00515, Pf07719, Pf11998, Pf13181, Pf13414, Pf13424	[GO:0005515]; GO:0005488; GO:0003674; [GO:0016020]; GO:0005575; [GO:0016021]; GO:0031224; GO:0044425; GO:0005575; GO:0016020	943.2	948.8	925.1	932.8	965.4	904.4	880.8	874.2	907.9	949.8	941.3	926.2	894.4	898.3	869.3	920.8	0	591
BAJ88179.1	predicted protein [Hordeum vulgare subsp. vulgare]	14	39	40,3	Pf00586, Pf02769	[GO:0004641]; GO:0016882; GO:0016879; GO:0016874; GO:0003824; GO:0003674; [GO:0005737]; GO:0044424; GO:0005622; GO:0044464; GO:0005575; GO:0005623; [GO:0006189]; GO:0006188; GO:0009152; GO:0009168; GO:0046040; GO:0006164; GO:0009150; GO:0009260; GO:0009127; GO:0009156; GO:0009167; GO:0006163; GO:0009165; GO:0072522; GO:0009259; GO:0046390; GO:0009124; GO:0009126; GO:0009161; GO:0009117; GO:007252…	926.8	869.6	1015.7	1014.4	966.8	920.7	1026.5	1085.4	883.9	960.9	1039.8	1021.8	894.6	839.7	1008.2	988.5	0	902
BAJ98990.1	predicted protein [Hordeum vulgare subsp. vulgare]	14	48	32,5	Pf14938	[GO:0005515]; GO:0005488; GO:0003674; [GO:0005622]; GO:0044464; GO:0005575; GO:0005623; [GO:0006886]; GO:0015031; GO:0034613; GO:0046907; GO:0015833; GO:0045184; GO:0008104; GO:0070727; GO:0006810; GO:0051641; GO:0051649; GO:0042886; GO:0071702; GO:0051234; GO:0033036; GO:0051179; GO:0071705; GO:0008150	902.3	897.3	1076.9	1102.4	930.6	941.1	1084.2	1114.2	979.5	1002.6	1120.8	1179.2	1040.8	1027	1159	1173.2	0	944
BAJ96242.1	predicted protein [Hordeum vulgare subsp. vulgare]	14	34	44,7	Pf01370, Pf04321, Pf05368	[GO:0003824]; GO:0003674; [GO:0016021]; GO:0031224; GO:0044425; GO:0005575; GO:0016020; [GO:0050662]; GO:0048037; GO:0005488; GO:0003674	896.2	905.8	603.5	559.3	922.8	851	555.1	575.1	900.3	952.9	585.9	613.2	915.8	896.6	605	630	0	470
BAJ94816.1	predicted protein [Hordeum vulgare subsp. vulgare]	14	18	80,5	Pf00133, Pf01406, Pf09334	[GO:0000166]; GO:0036094; GO:1901265; GO:0005488; GO:0097159; GO:1901363; GO:0003674; [GO:0002161]; GO:0052689; GO:0140101; GO:0016788; GO:0140098; GO:0016787; GO:0003824; GO:0003674; [GO:0004812]; GO:0140101; GO:0140098; GO:0003824; GO:0003674; [GO:0004822]; GO:0004812; GO:0140101; GO:0140098; GO:0003824; GO:0003674; [GO:0005524]; GO:0032559; GO:0035639; GO:0030554; GO:0032555; GO:0043168; GO:19…	884.7	878.5	634.4	600.6	857.6	821.5	624.3	597.6	865.7	928.2	642.7	611.8	931.4	913.5	619.1	630.1	0	555
BAJ92131.1	predicted protein [Hordeum vulgare subsp. vulgare]	14	41	44,1	Pf00561, Pf12146, Pf12695, Pf12697	[GO:0003824]; GO:0003674; [GO:0009507]; GO:0009536; GO:0043231; GO:0044444; GO:0043227; GO:0043229; GO:0005737; GO:0044424; GO:0043226; GO:0005622; GO:0044464; GO:0005575; GO:0005623; [GO:0009570]; GO:0009532; GO:0044434; GO:0044435; GO:0009507; GO:0009536; GO:0044444; GO:0044446; GO:0043231; GO:0005737; GO:0044424; GO:0043229; GO:0044422; GO:0043227; GO:0005622; GO:0044464; GO:0043226; GO:000557…	880.6	996.3	840	824.7	967.4	857.9	805.5	781.5	921.7	926.2	786.6	848.2	856.1	940.8	757.3	785.1	0	1444
CAE53426.1	fructan 1-exohydrolase precursor [Hordeum vulgare]	14	33	66,6	Pf00251, Pf08244	[GO:0004553]; GO:0016798; GO:0016787; GO:0003824; GO:0003674; [GO:0005975]; GO:0044238; GO:0071704; GO:0008152; GO:0008150; [GO:0008152]; GO:0008150; [GO:0016787]; GO:0003824; GO:0003674; [GO:0016798]; GO:0016787; GO:0003824; GO:0003674; [GO:0033948]; GO:0004553; GO:0016798; GO:0016787; GO:0003824; GO:0003674	877.2	1027.7	1169.2	1140.4	958.8	903.6	1055.4	1043.9	890.5	974.2	1104	1091.5	948.8	1042.5	1074.6	1085.3	2	664
1X39	A Chain A, Beta-d-glucan Exohydrolase Isoenzyme Exoi	14	32,890365448505	64,9			849.7	857.7	1146.8	1215.6	785.9	753.2	1119.7	1144.6	889.1	861.6	1260.9	1262.5	773.4	722.9	1141.6	1052.2	0	1177
3WLN	A Chain A, Beta-d-glucan Exohydrolase Isoenzyme Exoi	14	32	65,4			849.7	857.7	1146.8	1215.6	785.9	753.2	1119.7	1144.6	889.1	861.6	1260.9	1262.5	773.4	722.9	1141.6	1052.2	0	1177
BAK05113.1	predicted protein [Hordeum vulgare subsp. vulgare]	14	27	62,0	Pf04095	[GO:0004514]; GO:0016763; GO:0016757; GO:0016740; GO:0003824; GO:0003674; [GO:0004516]; GO:0016763; GO:0016757; GO:0016740; GO:0003824; GO:0003674; [GO:0009435]; GO:0019359; GO:0019674; GO:0019363; GO:0046496; GO:0009108; GO:0009165; GO:0019362; GO:0072525; GO:0006732; GO:0051188; GO:0009117; GO:1901293; GO:0006733; GO:0072524; GO:0018130; GO:0044271; GO:1901362; GO:1901566; GO:0051186; GO:004424…	837.3	895.9	720.1	699.5	962.1	789.5	701.2	636.5	869.2	886.2	694.7	700.9	882.3	850.4	692.5	667.8	2	587
BAK07863.1	predicted protein [Hordeum vulgare subsp. vulgare]	14	25	66,6	Pf00651, Pf03000	[GO:0005515]; GO:0005488; GO:0003674; [GO:0016021]; GO:0031224; GO:0044425; GO:0005575; GO:0016020	825.6	862	1038.6	1025.4	852.2	849.6	1037.9	988.9	785.1	849.5	1009.4	1017.1	787.5	752	979.6	911.6	1	503
BAJ96819.1	predicted protein [Hordeum vulgare subsp. vulgare]	14	31	59,6	Pf13943	[GO:0005515]; GO:0005488; GO:0003674	822.1	799.4	891.1	891	828.9	851	899.6	865.5	867.9	834.6	860.8	892.2	852	835.7	844.2	889.4	0	602
AAZ91461.1	delta-1-pyrroline-5-carboxylate dehydrogenase [Hordeum vulgare]	14	26	61,0	Pf00171, Pf03220	[GO:0008152]; GO:0008150; [GO:0016491]; GO:0003824; GO:0003674; [GO:0019012]; GO:0005575; [GO:0055114]; GO:0008152; GO:0008150	814.5	845.8	728.9	742.6	819.6	784.1	746	683.8	843.5	880.1	738	787.9	907.2	852.4	777.4	763.4	0	621
BAJ97390.1	predicted protein [Hordeum vulgare subsp. vulgare]	14	41	42,6	Pf00581	[GO:0004792]; GO:0016783; GO:0016782; GO:0016740; GO:0003824; GO:0003674; [GO:0016021]; GO:0031224; GO:0044425; GO:0005575; GO:0016020; [GO:0016740]; GO:0003824; GO:0003674	812.2	806.8	829.2	848.6	741	759.4	821	784.1	761.7	769.3	811.7	787.7	751.4	736.8	751.9	753.4	0	1065
BAJ87778.1	predicted protein [Hordeum vulgare subsp. vulgare]	14	43	40,5	Pf00581	[GO:0004792]; GO:0016783; GO:0016782; GO:0016740; GO:0003824; GO:0003674; [GO:0016021]; GO:0031224; GO:0044425; GO:0005575; GO:0016020; [GO:0016740]; GO:0003824; GO:0003674	812.2	806.8	829.2	848.6	741	759.4	821	784.1	761.7	769.3	811.7	787.7	751.4	736.8	751.9	753.4	0	1065
BAJ87695.1	predicted protein [Hordeum vulgare subsp. vulgare]	14	46,978021978022	40,8	Pf00587, Pf03129	[GO:0000166]; GO:0036094; GO:1901265; GO:0005488; GO:0097159; GO:1901363; GO:0003674; [GO:0004812]; GO:0140101; GO:0140098; GO:0003824; GO:0003674; [GO:0004820]; GO:0004812; GO:0140101; GO:0140098; GO:0003824; GO:0003674; [GO:0005524]; GO:0032559; GO:0035639; GO:0030554; GO:0032555; GO:0043168; GO:1901265; GO:0017076; GO:0032553; GO:0043167; GO:0097159; GO:1901363; GO:0000166; GO:0097367; GO:0005…	801.3	785.6	569.1	570.4	802.1	775.9	541.6	600.2	810.1	793.8	539.8	566.6	789.8	751.2	541.7	533.4	0	621
BAJ85404.1	predicted protein, partial [Hordeum vulgare subsp. vulgare]	14	25	53,9	Pf01103	[GO:0016021]; GO:0031224; GO:0044425; GO:0005575; GO:0016020; [GO:0019867]; GO:0016020; GO:0005575	794.8	780.4	897.8	878.1	815.8	753.7	865.4	862.4	783.4	788.4	911.4	946.6	775.3	742.6	917.2	863.2	0	665
BAJ92802.1	predicted protein, partial [Hordeum vulgare subsp. vulgare]	14	32	52,1	Pf01458	[GO:0016021]; GO:0031224; GO:0044425; GO:0005575; GO:0016020; [GO:0016226]; GO:0006790; GO:0031163; GO:0051188; GO:0044237; GO:0022607; GO:0044249; GO:0051186; GO:0008152; GO:0009987; GO:0016043; GO:0044085; GO:0009058; GO:0008150; GO:0071840	746.1	689.4	841.3	922.1	654.7	678.9	874.9	875	670.4	685.3	840.8	864.2	701.8	654.9	879.1	833	0	929
BAJ88903.1	predicted protein [Hordeum vulgare subsp. vulgare]	14	57	25,8	Pf00166	[GO:0005524]; GO:0032559; GO:0035639; GO:0030554; GO:0032555; GO:0043168; GO:1901265; GO:0017076; GO:0032553; GO:0043167; GO:0097159; GO:1901363; GO:0000166; GO:0097367; GO:0005488; GO:0036094; GO:0003674; [GO:0005737]; GO:0044424; GO:0005622; GO:0044464; GO:0005575; GO:0005623; [GO:0006457]; GO:0009987; GO:0008150; [GO:0016021]; GO:0031224; GO:0044425; GO:0005575; GO:0016020; [GO:0046914]; GO:00…	740.4	781.7	1312.7	1318.7	744.2	739.5	1314.1	1327	722.4	699.3	1170.8	1225	735.8	691.5	1245.1	1157.9	0	898
ABY61747.1	NADP-thioredoxin reductase C precursor, partial [Hordeum vulgare]	14	32	52,0	Pf00070, Pf00085, Pf07992, Pf13098, Pf13738	[GO:0004791]; GO:0015036; GO:0016209; GO:0016668; GO:0016667; GO:0003674; GO:0016651; GO:0016491; GO:0003824; [GO:0005737]; GO:0044424; GO:0005622; GO:0044464; GO:0005575; GO:0005623; [GO:0016491]; GO:0003824; GO:0003674; [GO:0019430]; GO:0006801; GO:0071451; GO:0098869; GO:0072593; GO:0000303; GO:0071450; GO:1990748; GO:0044237; GO:0000305; GO:0034614; GO:0009987; GO:0097237; GO:0098754; GO:0008…	727.2	721.8	1129.8	1071	799.2	671.9	1023.4	1003.8	704.3	671.3	1079.3	959.2	673.7	668.7	948.8	1000.8	0	356
BAJ89765.1	predicted protein [Hordeum vulgare subsp. vulgare]	14	29	56,2	Pf00070, Pf00085, Pf07992, Pf13098, Pf13738	[GO:0004791]; GO:0015036; GO:0016209; GO:0016668; GO:0016667; GO:0003674; GO:0016651; GO:0016491; GO:0003824; [GO:0005737]; GO:0044424; GO:0005622; GO:0044464; GO:0005575; GO:0005623; [GO:0016491]; GO:0003824; GO:0003674; [GO:0019430]; GO:0006801; GO:0071451; GO:0098869; GO:0072593; GO:0000303; GO:0071450; GO:1990748; GO:0044237; GO:0000305; GO:0034614; GO:0009987; GO:0097237; GO:0098754; GO:0008…	727.2	721.8	1129.8	1071	799.2	671.9	1023.4	1003.8	704.3	671.3	1079.3	959.2	673.7	668.7	948.8	1000.8	0	356
BAJ98134.1	predicted protein [Hordeum vulgare subsp. vulgare]	14	36	109,8	Pf01411, Pf07973	[GO:0000049]; GO:0003723; GO:0003676; GO:0097159; GO:1901363; GO:0005488; GO:0003674; [GO:0000166]; GO:0036094; GO:1901265; GO:0005488; GO:0097159; GO:1901363; GO:0003674; [GO:0003676]; GO:0097159; GO:1901363; GO:0005488; GO:0003674; [GO:0003723]; GO:0003676; GO:0097159; GO:1901363; GO:0005488; GO:0003674; [GO:0004812]; GO:0140101; GO:0140098; GO:0003824; GO:0003674; [GO:0004813]; GO:0004812; GO:…	725.9	723.3	826.4	867.8	663.1	703.2	820.3	784.6	703.3	686	802	800	708.5	717.5	788.9	841.2	0	1892
BAJ96771.1	predicted protein [Hordeum vulgare subsp. vulgare]	14	27	94,9	Pf01602, Pf08752	[GO:0000139]; GO:0044431; GO:0098588; GO:0098791; GO:0005794; GO:0044444; GO:0044446; GO:0031090; GO:0031984; GO:0012505; GO:0043231; GO:0005737; GO:0044424; GO:0043229; GO:0044422; GO:0016020; GO:0043227; GO:0044464; GO:0005622; GO:0043226; GO:0005575; GO:0005623; [GO:0005198]; GO:0003674; [GO:0005488]; GO:0003674; [GO:0005737]; GO:0044424; GO:0005622; GO:0044464; GO:0005575; GO:0005623; [GO:000…	693.3	708.8	1164.2	1174.9	751.6	649	1135.7	1084.6	787.9	808	1263.7	1248.2	878.7	778.8	1262.1	1179.6	0	767
CAC82980.1	fatty acid hydroperoxide lyase [Hordeum vulgare]	14	35	53,4	Pf00067	[GO:0004497]; GO:0016491; GO:0003824; GO:0003674; [GO:0005506]; GO:0046914; GO:0046872; GO:0043169; GO:0043167; GO:0005488; GO:0003674; [GO:0009611]; GO:0006950; GO:0050896; GO:0008150; [GO:0009941]; GO:0009526; GO:0044434; GO:0031967; GO:0044435; GO:0009507; GO:0031975; GO:0043227; GO:0044446; GO:0009536; GO:0044444; GO:0044464; GO:0043226; GO:0043229; GO:0044422; GO:0044424; GO:0043231; GO:0005…	692.7	663.1	862.6	835.5	664	641.2	874.1	842.4	629.1	700.8	835.9	897.1	660.3	627.6	867.5	819.8	0	664
BAK01117.1	predicted protein [Hordeum vulgare subsp. vulgare]	14	35	53,4	Pf00067	[GO:0004497]; GO:0016491; GO:0003824; GO:0003674; [GO:0005506]; GO:0046914; GO:0046872; GO:0043169; GO:0043167; GO:0005488; GO:0003674; [GO:0009611]; GO:0006950; GO:0050896; GO:0008150; [GO:0009941]; GO:0009526; GO:0044434; GO:0031967; GO:0044435; GO:0009507; GO:0031975; GO:0043227; GO:0044446; GO:0009536; GO:0044444; GO:0044464; GO:0043226; GO:0043229; GO:0044422; GO:0044424; GO:0043231; GO:0005…	692.7	663.1	862.6	835.5	664	641.2	874.1	842.4	629.1	700.8	835.9	897.1	660.3	627.6	867.5	819.8	0	664
BAK02290.1	predicted protein [Hordeum vulgare subsp. vulgare]	14	34	46,7	Pf01633, Pf01636	[GO:0005829]; GO:0044444; GO:0005737; GO:0044424; GO:0005622; GO:0044464; GO:0005575; GO:0005623; [GO:0009086]; GO:0000097; GO:0006555; GO:0009067; GO:0000096; GO:0008652; GO:0044272; GO:0009066; GO:1901607; GO:0006520; GO:0006790; GO:0046394; GO:1901566; GO:0044249; GO:1901605; GO:0019752; GO:0044238; GO:1901564; GO:0044237; GO:0016053; GO:1901576; GO:0009058; GO:0043436; GO:0008152; GO:0006807;…	684.3	798.2	813.6	817.6	745.4	719.4	832.7	695	760.8	732.7	832.6	800.2	795.7	852.3	861.9	867.1	0	559
BAJ91708.1	predicted protein [Hordeum vulgare subsp. vulgare]	14	25	62,0	Pf13499	[GO:0005509]; GO:0046872; GO:0043169; GO:0043167; GO:0005488; GO:0003674	668.7	666.7	408.3	390.6	660.3	667.7	381.6	335.1	665.3	652.8	384	381.5	702.6	698	365.8	409.3	0	416
BAK00717.1	predicted protein [Hordeum vulgare subsp. vulgare]	14	12	106,2	Pf06424, Pf14559	[GO:0000398]; GO:0000377; GO:0006397; GO:0000375; GO:0006396; GO:0016071; GO:0008380; GO:0010467; GO:0016070; GO:0043170; GO:0044260; GO:0090304; GO:0071704; GO:0044237; GO:0006139; GO:0008152; GO:0009987; GO:0006725; GO:0034641; GO:0044238; GO:0046483; GO:1901360; GO:0008150; GO:0006807; [GO:0005515]; GO:0005488; GO:0003674; [GO:0005634]; GO:0043231; GO:0043227; GO:0043229; GO:0043226; GO:004442…	668.5	674.3	649.4	647.5	716	674.5	669.8	652.3	698.2	741.2	667	726.7	718.7	659.5	713.8	683.6	0	312
AEO72346.2	Prp1 protein [Hordeum vulgare subsp. vulgare]	14	12	106,3	Pf06424, Pf14559	[GO:0000398]; GO:0000377; GO:0006397; GO:0000375; GO:0006396; GO:0016071; GO:0008380; GO:0010467; GO:0016070; GO:0043170; GO:0044260; GO:0090304; GO:0071704; GO:0044237; GO:0006139; GO:0008152; GO:0009987; GO:0006725; GO:0034641; GO:0044238; GO:0046483; GO:1901360; GO:0008150; GO:0006807; [GO:0005515]; GO:0005488; GO:0003674; [GO:0005634]; GO:0043231; GO:0043227; GO:0043229; GO:0043226; GO:004442…	668.5	674.3	649.4	647.5	716	674.5	669.8	652.3	698.2	741.2	667	726.7	718.7	659.5	713.8	683.6	0	312
BAJ88601.1	predicted protein [Hordeum vulgare subsp. vulgare]	14	10	142,2	Pf08920	[GO:0005488]; GO:0003674; [GO:0016021]; GO:0031224; GO:0044425; GO:0005575; GO:0016020	644.5	658.2	843.9	886.1	684	638.7	815.9	873.4	673.4	705.9	868.2	871.4	687.1	656.4	890.8	843.3	0	398
BAK04892.1	predicted protein [Hordeum vulgare subsp. vulgare]	14	30	55,6	Pf00285	[GO:0006099]; GO:0006101; GO:0009060; GO:0044238; GO:0072350; GO:0045333; GO:0008152; GO:0019752; GO:0015980; GO:0008150; GO:0043436; GO:0006091; GO:0055114; GO:0006082; GO:0044237; GO:0044281; GO:0071704; GO:0009987; [GO:0016021]; GO:0031224; GO:0044425; GO:0005575; GO:0016020; [GO:0016740]; GO:0003824; GO:0003674; [GO:0046912]; GO:0016746; GO:0016740; GO:0003824; GO:0003674	642	668.8	742.7	749.9	661.8	645.3	805.9	811	656.2	710.6	784.8	782.9	756.2	699.2	858.8	991.6	0	835
BAK07104.1	predicted protein [Hordeum vulgare subsp. vulgare]	14	26	59,2		[GO:0003824]; GO:0003674; [GO:0016021]; GO:0031224; GO:0044425; GO:0005575; GO:0016020	631.5	581.1	529.7	535.3	581.2	660.6	566.9	556.3	637	660.9	517.5	562.3	618.1	576	556.5	525.2	0	333
BAJ93891.1	predicted protein [Hordeum vulgare subsp. vulgare]	14	20	97,8	Pf00305, Pf01477	[GO:0005515]; GO:0005488; GO:0003674; [GO:0006629]; GO:0044238; GO:0071704; GO:0008152; GO:0008150; [GO:0006631]; GO:0032787; GO:0044255; GO:0019752; GO:0006629; GO:0044237; GO:0043436; GO:0044238; GO:0071704; GO:0008152; GO:0009987; GO:0006082; GO:0008150; GO:0044281; [GO:0006633]; GO:0006631; GO:0008610; GO:0072330; GO:0032787; GO:0044255; GO:0006629; GO:1901576; GO:0046394; GO:0019752; GO:0044…	613.5	569.3	959.7	643.9	664.6	733.5	867.6	780.3	847.2	938.8	1039.5	1019.7	1015.9	969.6	1066.1	1026.7	1	720
BAJ85530.1	predicted protein, partial [Hordeum vulgare subsp. vulgare]	14	20	77,5	Pf05817	[GO:0005739]; GO:0043231; GO:0044444; GO:0043227; GO:0043229; GO:0005737; GO:0044424; GO:0043226; GO:0005622; GO:0044464; GO:0005575; GO:0005623; [GO:0005774]; GO:0044437; GO:0098588; GO:0098805; GO:0005773; GO:0044444; GO:0044446; GO:0031090; GO:0016020; GO:0043231; GO:0005737; GO:0044424; GO:0043229; GO:0044422; GO:0043227; GO:0005575; GO:0005622; GO:0044464; GO:0043226; GO:0005623; [GO:0005783…	605.7	668	696.9	694	638.2	586.8	650.7	629	698.1	801.9	735.7	782.6	728.6	710.6	728.1	734.4	0	547
BAK06675.1	predicted protein, partial [Hordeum vulgare subsp. vulgare]	14	20	77,3	Pf05817	[GO:0005739]; GO:0043231; GO:0044444; GO:0043227; GO:0043229; GO:0005737; GO:0044424; GO:0043226; GO:0005622; GO:0044464; GO:0005575; GO:0005623; [GO:0005774]; GO:0044437; GO:0098588; GO:0098805; GO:0005773; GO:0044444; GO:0044446; GO:0031090; GO:0016020; GO:0043231; GO:0005737; GO:0044424; GO:0043229; GO:0044422; GO:0043227; GO:0005575; GO:0005622; GO:0044464; GO:0043226; GO:0005623; [GO:0005783…	605.7	668	696.9	694	638.2	586.8	650.7	629	698.1	801.9	735.7	782.6	728.6	710.6	728.1	734.4	0	547
BAJ89128.1	predicted protein [Hordeum vulgare subsp. vulgare]	14	14	103,6	Pf01602, Pf13646	[GO:0005488]; GO:0003674; [GO:0005829]; GO:0044444; GO:0005737; GO:0044424; GO:0005622; GO:0044464; GO:0005575; GO:0005623; [GO:0006810]; GO:0051234; GO:0051179; GO:0008150; [GO:0006886]; GO:0015031; GO:0034613; GO:0046907; GO:0015833; GO:0045184; GO:0008104; GO:0070727; GO:0006810; GO:0051641; GO:0051649; GO:0042886; GO:0071702; GO:0051234; GO:0033036; GO:0051179; GO:0071705; GO:0008150; [GO:000…	581.2	600	656	622	615.3	647.3	615	600.9	634.7	642	648.6	658.9	631	621.4	682.7	652.5	0	457
BAJ91250.1	predicted protein [Hordeum vulgare subsp. vulgare]	14	19	75,1	Pf00378, Pf00725, Pf02737	[GO:0003824]; GO:0003674; [GO:0003857]; GO:0016616; GO:0016614; GO:0016491; GO:0003824; GO:0003674; [GO:0005777]; GO:0042579; GO:0043231; GO:0044444; GO:0043227; GO:0043229; GO:0005737; GO:0044424; GO:0043226; GO:0005622; GO:0044464; GO:0005575; GO:0005623; [GO:0006631]; GO:0032787; GO:0044255; GO:0019752; GO:0006629; GO:0044237; GO:0043436; GO:0044238; GO:0071704; GO:0008152; GO:0009987; GO:0006…	571.4	598.9	1070.3	958.1	627.3	590.4	1096.2	1037.4	640.3	655.4	1071.2	1037.2	677.9	668.5	1070.2	1051.2	0	458
BAJ93145.1	predicted protein [Hordeum vulgare subsp. vulgare]	14	18	78,8	Pf00378, Pf00725, Pf02737	[GO:0003824]; GO:0003674; [GO:0003857]; GO:0016616; GO:0016614; GO:0016491; GO:0003824; GO:0003674; [GO:0005777]; GO:0042579; GO:0043231; GO:0044444; GO:0043227; GO:0043229; GO:0005737; GO:0044424; GO:0043226; GO:0005622; GO:0044464; GO:0005575; GO:0005623; [GO:0006631]; GO:0032787; GO:0044255; GO:0019752; GO:0006629; GO:0044237; GO:0043436; GO:0044238; GO:0071704; GO:0008152; GO:0009987; GO:0006…	571.4	598.9	1070.3	958.1	627.3	590.4	1096.2	1037.4	640.3	655.4	1071.2	1037.2	677.9	668.5	1070.2	1051.2	0	458
BAJ88897.1	predicted protein [Hordeum vulgare subsp. vulgare]	14	18	78,8	Pf00378, Pf00725, Pf02737	[GO:0003824]; GO:0003674; [GO:0003857]; GO:0016616; GO:0016614; GO:0016491; GO:0003824; GO:0003674; [GO:0005777]; GO:0042579; GO:0043231; GO:0044444; GO:0043227; GO:0043229; GO:0005737; GO:0044424; GO:0043226; GO:0005622; GO:0044464; GO:0005575; GO:0005623; [GO:0006631]; GO:0032787; GO:0044255; GO:0019752; GO:0006629; GO:0044237; GO:0043436; GO:0044238; GO:0071704; GO:0008152; GO:0009987; GO:0006…	571.4	598.9	1070.3	958.1	627.3	590.4	1096.2	1037.4	640.3	655.4	1071.2	1037.2	677.9	668.5	1070.2	1051.2	0	458
BAJ98790.1	predicted protein, partial [Hordeum vulgare subsp. vulgare]	14	47	39,9	Pf00626, Pf02209	[GO:0003779]; GO:0008092; GO:0005515; GO:0005488; GO:0003674; [GO:0007010]; GO:0006996; GO:0016043; GO:0009987; GO:0071840; GO:0008150; [GO:0051015]; GO:0003779; GO:0032403; GO:0008092; GO:0005515; GO:0044877; GO:0005488; GO:0003674; [GO:0051017]; GO:0022607; GO:0061572; GO:0016043; GO:0044085; GO:0007015; GO:0009987; GO:0071840; GO:0030036; GO:0097435; GO:0008150; GO:0007010; GO:0030029; GO:0006…	558.5	558	880.1	847.9	539.6	573.1	908.4	926.6	575.5	574.4	872.8	901.4	580	535.8	906.7	839.9	0	461
BAJ98894.1	predicted protein [Hordeum vulgare subsp. vulgare]	14	47	39,1			555.7	626.8	689.3	707	601.6	584.7	750.8	671.8	584.4	563.4	710.1	678.7	604.5	575.4	689	663.3	0	675
AAA79354.1	signal recognition particle 54 kDa subunit [Hordeum vulgare]	14	31	54,5	Pf00448, Pf02881, Pf02978, Pf03205, Pf13671	[GO:0000166]; GO:0036094; GO:1901265; GO:0005488; GO:0097159; GO:1901363; GO:0003674; [GO:0003723]; GO:0003676; GO:0097159; GO:1901363; GO:0005488; GO:0003674; [GO:0003924]; GO:0017111; GO:0016462; GO:0016818; GO:0016817; GO:0016787; GO:0003824; GO:0003674; [GO:0005525]; GO:0032550; GO:0032561; GO:0035639; GO:0001883; GO:0032549; GO:0019001; GO:0032555; GO:0043168; GO:1901265; GO:0001882; GO:0017…	542.7	524.7	463.7	475.3	543.5	546.1	482.3	466.2	556	579	443.1	482.3	570.5	537.4	465.1	508.5	0	543
AAA79355.1	signal recognition particle 54 kDa subunit [Hordeum vulgare]	14	31	54,5	Pf00448, Pf02881, Pf02978, Pf03205, Pf13671	[GO:0000166]; GO:0036094; GO:1901265; GO:0005488; GO:0097159; GO:1901363; GO:0003674; [GO:0003723]; GO:0003676; GO:0097159; GO:1901363; GO:0005488; GO:0003674; [GO:0003924]; GO:0017111; GO:0016462; GO:0016818; GO:0016817; GO:0016787; GO:0003824; GO:0003674; [GO:0005525]; GO:0032550; GO:0032561; GO:0035639; GO:0001883; GO:0032549; GO:0019001; GO:0032555; GO:0043168; GO:1901265; GO:0001882; GO:0017…	542.7	524.7	463.7	475.3	543.5	546.1	482.3	466.2	556	579	443.1	482.3	570.5	537.4	465.1	508.5	0	543
BAJ85210.1	predicted protein [Hordeum vulgare subsp. vulgare]	14	45	41,0	Pf02518, Pf10436	[GO:0016310]; GO:0006796; GO:0006793; GO:0044237; GO:0008152; GO:0009987; GO:0008150; [GO:0016772]; GO:0016740; GO:0003824; GO:0003674	537.4	562.7	702.3	727.1	546.4	527.3	703.6	684.6	552.4	573.1	693.5	768.1	565.2	518	748.3	681.5	0	736
BAJ99499.1	predicted protein [Hordeum vulgare subsp. vulgare]	14	12	115,7	Pf02403, Pf04111, Pf09726, Pf12128, Pf12325, Pf12329	[GO:0005634]; GO:0043231; GO:0043227; GO:0043229; GO:0043226; GO:0044424; GO:0005575; GO:0005622; GO:0044464; GO:0005623; [GO:0005737]; GO:0044424; GO:0005622; GO:0044464; GO:0005575; GO:0005623; [GO:0005794]; GO:0012505; GO:0043231; GO:0044444; GO:0044464; GO:0043227; GO:0043229; GO:0005737; GO:0044424; GO:0005575; GO:0005623; GO:0043226; GO:0005622; [GO:0006914]; GO:0044248; GO:0061919; GO:0009…	533.2	550.2	409.3	402.3	563.2	568.9	408	401.1	575.8	623.1	421.4	453.7	630.9	570.8	471.8	396.6	0	211
BAJ85075.1	predicted protein [Hordeum vulgare subsp. vulgare]	14	20,299727520436	81,2	Pf01179, Pf02727, Pf02728	[GO:0005507]; GO:0046914; GO:0046872; GO:0043169; GO:0043167; GO:0005488; GO:0003674; [GO:0008131]; GO:0016641; GO:0016638; GO:0016491; GO:0003824; GO:0003674; [GO:0009308]; GO:1901564; GO:0006807; GO:0071704; GO:0008152; GO:0008150; [GO:0015922]; GO:0016641; GO:0016638; GO:0016491; GO:0003824; GO:0003674; [GO:0016491]; GO:0003824; GO:0003674; [GO:0016641]; GO:0016638; GO:0016491; GO:0003824; GO:…	497	480.8	592.7	587.8	522.5	478.4	595.6	541.2	502.1	538	639.7	657.5	535.4	496.5	609.7	611.8	0	519
BAK05969.1	predicted protein, partial [Hordeum vulgare subsp. vulgare]	14	43	42,2	Pf00043, Pf02798, Pf13409, Pf13410, Pf13417, Pf14497	[GO:0005515]; GO:0005488; GO:0003674	355.4	442.1	390.1	439	409.7	413.4	364.4	375.7	486.9	436.4	406	413.1	427.6	438.2	372.7	402.2	0	655
AAC12951.1	methyljasmonate-inducible lipoxygenase 2 [Hordeum vulgare subsp. vulgare]	13	49	105,8	Pf00305, Pf01477	[GO:0005515]; GO:0005488; GO:0003674; [GO:0016491]; GO:0003824; GO:0003674; [GO:0016702]; GO:0016701; GO:0051213; GO:0016491; GO:0003824; GO:0003674; [GO:0046872]; GO:0043169; GO:0043167; GO:0005488; GO:0003674; [GO:0055114]; GO:0008152; GO:0008150	7686.2	7359.1	7997.8	7407	8467.6	8056.1	8476.9	8466.4	8396.4	8385.8	6746.5	8696.6	8543.3	8145.6	9206.5	8557.1	69	5796
AAM51720.1	3-phosphoglycerate kinase, partial [Hordeum vulgare subsp. vulgare]	13	90	31,3	Pf00162	[GO:0004618]; GO:0016301; GO:0016774; GO:0016772; GO:0016740; GO:0003824; GO:0003674; [GO:0006096]; GO:0006090; GO:0006757; GO:0016052; GO:0046496; GO:0032787; GO:0006091; GO:0006165; GO:0046031; GO:0046034; GO:0005975; GO:1901575; GO:0019362; GO:0019752; GO:0044237; GO:0009132; GO:0046939; GO:0009150; GO:0009167; GO:0009179; GO:0009205; GO:0044238; GO:0071704; GO:0009056; GO:0006733; GO:0009117;…	6394.5	6662	8484.6	8294	6396.9	6583.5	8075.8	8134.8	6411.7	5999.7	8114.5	7428.7	6046.1	6669	7613.6	8460.9	20	6684
BAJ87342.1	predicted protein [Hordeum vulgare subsp. vulgare]	13	44	85,1	Pf00009, Pf00679, Pf03764, Pf14492	[GO:0003924]; GO:0017111; GO:0016462; GO:0016818; GO:0016817; GO:0016787; GO:0003824; GO:0003674; [GO:0005525]; GO:0032550; GO:0032561; GO:0035639; GO:0001883; GO:0032549; GO:0019001; GO:0032555; GO:0043168; GO:1901265; GO:0001882; GO:0017076; GO:0032553; GO:0043167; GO:0097159; GO:1901363; GO:0036094; GO:0097367; GO:0000166; GO:0005488; GO:0003674	5307.5	5330.9	5224.2	5193.6	5126.3	4977	4976.1	4991.5	5210.8	5185.9	5250.7	5006.4	5109.5	5253.5	4929.5	5292.9	39	2667
ALH06513.1	eukaryotic elongation factor 1 alpha [Hordeum vulgare]	13	50	49,2	Pf00009, Pf03143, Pf03144	[GO:0000166]; GO:0036094; GO:1901265; GO:0005488; GO:0097159; GO:1901363; GO:0003674; [GO:0003746]; GO:0008135; GO:0003723; GO:0003676; GO:0097159; GO:1901363; GO:0005488; GO:0003674; [GO:0003924]; GO:0017111; GO:0016462; GO:0016818; GO:0016817; GO:0016787; GO:0003824; GO:0003674; [GO:0005525]; GO:0032550; GO:0032561; GO:0035639; GO:0001883; GO:0032549; GO:0019001; GO:0032555; GO:0043168; GO:1901…	4303	4464	4232.5	4369.3	4342	4633.3	4167	4541.6	4329.3	4208.5	4437.5	3967.4	4153.5	4388.2	3574.2	4199.6	0	1308
BAJ91881.1	predicted protein [Hordeum vulgare subsp. vulgare]	13	75	18,1	Pf00542	[GO:0003735]; GO:0005198; GO:0003674; [GO:0005622]; GO:0044464; GO:0005575; GO:0005623; [GO:0005840]; GO:0030529; GO:0043232; GO:0044444; GO:0044424; GO:1990904; GO:0043228; GO:0043229; GO:0005737; GO:0005622; GO:0044464; GO:0032991; GO:0043226; GO:0005575; GO:0005623; [GO:0006412]; GO:0010467; GO:0034645; GO:0043043; GO:0044267; GO:0043170; GO:0009059; GO:0044249; GO:0044260; GO:0006518; GO:0043…	3604.7	3489.4	3229.8	3411.5	3013.3	3240.1	3213.4	3492.6	3071.3	2995.2	3027.4	2962.1	2753.9	3226.4	2785.3	3255.4	4	2065
BAJ93016.1	predicted protein [Hordeum vulgare subsp. vulgare]	13	52	26,1	Pf00076, Pf13893, Pf14259	[GO:0003676]; GO:0097159; GO:1901363; GO:0005488; GO:0003674; [GO:0003723]; GO:0003676; GO:0097159; GO:1901363; GO:0005488; GO:0003674	2039.5	1888.5	1351	1418.6	1758.9	1828.7	1455.4	1544.3	1829.5	1646.1	1354.3	1360.3	1563	1628.5	1325.6	1426.3	0	802
AAU06191.1	ADP-glucose pyrophosphorylase small subunit b [Hordeum vulgare]	13	45	56,0	Pf00483, Pf12804	[GO:0000166]; GO:0036094; GO:1901265; GO:0005488; GO:0097159; GO:1901363; GO:0003674; [GO:0005524]; GO:0032559; GO:0035639; GO:0030554; GO:0032555; GO:0043168; GO:1901265; GO:0017076; GO:0032553; GO:0043167; GO:0097159; GO:1901363; GO:0000166; GO:0097367; GO:0005488; GO:0036094; GO:0003674; [GO:0005978]; GO:0005977; GO:0009250; GO:0006073; GO:0006112; GO:0033692; GO:0044042; GO:0044264; GO:001598…	1999.7	1951	1746	1780.7	1938	1997.7	1816.5	1957.3	1924.9	1849.3	1751.6	1693.6	1791.8	1845.2	1746.3	1783.6	0	1729
AAU06190.1	ADP-glucose pyrophosphorylase small subunit a [Hordeum vulgare]	13	48	52,0	Pf00483, Pf12804	[GO:0000166]; GO:0036094; GO:1901265; GO:0005488; GO:0097159; GO:1901363; GO:0003674; [GO:0005524]; GO:0032559; GO:0035639; GO:0030554; GO:0032555; GO:0043168; GO:1901265; GO:0017076; GO:0032553; GO:0043167; GO:0097159; GO:1901363; GO:0000166; GO:0097367; GO:0005488; GO:0036094; GO:0003674; [GO:0005978]; GO:0005977; GO:0009250; GO:0006073; GO:0006112; GO:0033692; GO:0044042; GO:0044264; GO:001598…	1999.7	1951	1746	1780.7	1938	1997.7	1816.5	1957.3	1924.9	1849.3	1751.6	1693.6	1791.8	1845.2	1746.3	1783.6	0	1729
P34937.3	RecName: Full=Triosephosphate isomerase, cytosolic; Short=TIM; Short=Triose-phosphate isomerase	13	58,102766798419	26,7	Pf00121	[GO:0003824]; GO:0003674; [GO:0004807]; GO:0016861; GO:0016860; GO:0016853; GO:0003824; GO:0003674; [GO:0005507]; GO:0046914; GO:0046872; GO:0043169; GO:0043167; GO:0005488; GO:0003674; [GO:0005618]; GO:0030312; GO:0044464; GO:0071944; GO:0005575; GO:0005623; [GO:0005737]; GO:0044424; GO:0005622; GO:0044464; GO:0005575; GO:0005623; [GO:0005739]; GO:0043231; GO:0044444; GO:0043227; GO:0043229; GO:…	1970.8	1923.5	1808	1871.5	1694.8	1910.5	1881.4	1875.6	1756.4	1778	1783	1827.2	1778.6	1759.5	1823.4	1805.7	0	2547
P15737.1	RecName: Full=Glucan endo-1,3-beta-glucosidase GII; AltName: Full=(1-_3)-beta-glucan endohydrolase GII; AltName: Full=(1-_3)-beta-glucanase isoenzyme GII; AltName: Full=Beta-1,3-endoglucanase GII; Flags: Precursor	13	51	35,2	Pf00332	[GO:0004553]; GO:0016798; GO:0016787; GO:0003824; GO:0003674; [GO:0005975]; GO:0044238; GO:0071704; GO:0008152; GO:0008150; [GO:0006076]; GO:0006074; GO:0051275; GO:0051273; GO:0009251; GO:0044247; GO:0006073; GO:0000272; GO:0044042; GO:0044264; GO:0044275; GO:0005976; GO:0009057; GO:0016052; GO:0044260; GO:0044262; GO:0044248; GO:0005975; GO:0043170; GO:1901575; GO:0044237; GO:0009056; GO:004423…	1963	667.6	571.7	617.8	395.6	584.1	1378.1	590.4	816.6	836.5	991.2	911	807.9	743.7	768.8	706	0	1441
1GHS	A Chain A, The Three-Dimensional Structures Of Two Plant Beta-Glucan Endohydrolases With Distinct Substrate Specificities	13	55	32,3			1963	667.6	571.7	617.8	395.6	584.1	1378.1	590.4	816.6	836.5	991.2	911	807.9	743.7	768.8	706	0	1441
AAM75342.1	beta-1,3-glucanase II [Hordeum vulgare subsp. vulgare]	13	51	35,2	Pf00332	[GO:0004553]; GO:0016798; GO:0016787; GO:0003824; GO:0003674; [GO:0005975]; GO:0044238; GO:0071704; GO:0008152; GO:0008150; [GO:0008152]; GO:0008150; [GO:0016787]; GO:0003824; GO:0003674; [GO:0016798]; GO:0016787; GO:0003824; GO:0003674; [GO:0042973]; GO:0008422; GO:0015926; GO:0004553; GO:0016798; GO:0016787; GO:0003824; GO:0003674	1963	667.6	571.7	617.8	395.6	584.1	1378.1	590.4	816.6	836.5	991.2	911	807.9	743.7	768.8	706	1	1441
BAJ95950.1	predicted protein [Hordeum vulgare subsp. vulgare]	13	51	28,0	Pf00297	[GO:0003735]; GO:0005198; GO:0003674; [GO:0005622]; GO:0044464; GO:0005575; GO:0005623; [GO:0005840]; GO:0030529; GO:0043232; GO:0044444; GO:0044424; GO:1990904; GO:0043228; GO:0043229; GO:0005737; GO:0005622; GO:0044464; GO:0032991; GO:0043226; GO:0005575; GO:0005623; [GO:0006412]; GO:0010467; GO:0034645; GO:0043043; GO:0044267; GO:0043170; GO:0009059; GO:0044249; GO:0044260; GO:0006518; GO:0043…	1858.5	2087.5	1318.4	1373.4	1715.9	1813.1	1325.6	1316.8	1888.3	1925.9	1351.5	1344.1	1662.7	1734.2	1197.6	1246.7	0	747
BAJ84945.1	predicted protein, partial [Hordeum vulgare subsp. vulgare]	13	58	33,8	Pf00012	[GO:0000166]; GO:0036094; GO:1901265; GO:0005488; GO:0097159; GO:1901363; GO:0003674; [GO:0005524]; GO:0032559; GO:0035639; GO:0030554; GO:0032555; GO:0043168; GO:1901265; GO:0017076; GO:0032553; GO:0043167; GO:0097159; GO:1901363; GO:0000166; GO:0097367; GO:0005488; GO:0036094; GO:0003674	1843.3	1781.4	1249.3	1290.8	1830.6	1932.6	1258.3	1305.2	1795.4	1560.3	1183.7	1188	1622.8	1742.7	1231.3	1268.3	0	2729
CAA58039.1	uroporphyrinogen decarboxylase, partial [Hordeum vulgare subsp. vulgare]	13	40	36,6	Pf01208, Pf12876	[GO:0004853]; GO:0016831; GO:0016830; GO:0016829; GO:0003824; GO:0003674; [GO:0006779]; GO:0006778; GO:0033014; GO:0051188; GO:0033013; GO:0051186; GO:0018130; GO:0019438; GO:0044271; GO:1901362; GO:1901566; GO:0044249; GO:0006725; GO:0046483; GO:1901360; GO:1901564; GO:0044237; GO:0034641; GO:1901576; GO:0009058; GO:0071704; GO:0006807; GO:0008152; GO:0009987; GO:0008150	1831.1	1794.1	1506.3	1491.1	1792.4	1797.3	1487.7	1457.5	1663.5	1619.5	1428.6	1413.5	1641.9	1548.1	1375.4	1299.8	0	915
BAK06761.1	predicted protein, partial [Hordeum vulgare subsp. vulgare]	13	86	14,5	Pf00166	[GO:0005737]; GO:0044424; GO:0005622; GO:0044464; GO:0005575; GO:0005623; [GO:0006457]; GO:0009987; GO:0008150	1788.5	1809	1024.4	1258.9	1491.7	1590.9	1153.7	1106.9	1521.8	1351.8	946.8	965.7	1462.3	1462.7	1043.3	1041.2	0	1282
BAJ94814.1	predicted protein [Hordeum vulgare subsp. vulgare]	13	39	44,6	Pf00297	[GO:0003735]; GO:0005198; GO:0003674; [GO:0005622]; GO:0044464; GO:0005575; GO:0005623; [GO:0005840]; GO:0030529; GO:0043232; GO:0044444; GO:0044424; GO:1990904; GO:0043228; GO:0043229; GO:0005737; GO:0005622; GO:0044464; GO:0032991; GO:0043226; GO:0005575; GO:0005623; [GO:0006412]; GO:0010467; GO:0034645; GO:0043043; GO:0044267; GO:0043170; GO:0009059; GO:0044249; GO:0044260; GO:0006518; GO:0043…	1768.6	1832	1817.7	1824.3	1859.1	1700.1	1808.4	1693.1	1848.3	1668.7	1706.6	1690	1685.6	1636.8	1654.7	1670.2	8	858
BAJ86394.1	predicted protein [Hordeum vulgare subsp. vulgare]	13	37	38,9	Pf00153	[GO:0006810]; GO:0051234; GO:0051179; GO:0008150; [GO:0016020]; GO:0005575; [GO:0016021]; GO:0031224; GO:0044425; GO:0005575; GO:0016020	1711.3	1661	2068.6	1919.5	1758.9	1795	1982.9	2036.6	1773.3	1661.7	2090.6	2016.5	1667.6	1631.9	2009	1933.5	2	907
AAF61933.1	human tumor protein-like protein [Hordeum vulgare]	13	45	17,3	Pf00838		1628	1649.9	1651.5	1542.3	1677.6	1572.8	1684.9	1640.4	1718.9	1605.3	1595	1534.6	1740.5	1643.6	1657.4	1651.8	0	625
BAJ85475.1	predicted protein, partial [Hordeum vulgare subsp. vulgare]	13	35	42,6	Pf13561	[GO:0016021]; GO:0031224; GO:0044425; GO:0005575; GO:0016020	1620.7	1565.5	1388.4	1352.5	1632.7	1614.4	1354.9	1399	1501.6	1501.9	1376.3	1334.7	1491.9	1507.5	1342.2	1339.5	0	1363
BAJ93264.1	predicted protein [Hordeum vulgare subsp. vulgare]	13	72	26,0	Pf00166	[GO:0005524]; GO:0032559; GO:0035639; GO:0030554; GO:0032555; GO:0043168; GO:1901265; GO:0017076; GO:0032553; GO:0043167; GO:0097159; GO:1901363; GO:0000166; GO:0097367; GO:0005488; GO:0036094; GO:0003674; [GO:0005737]; GO:0044424; GO:0005622; GO:0044464; GO:0005575; GO:0005623; [GO:0006457]; GO:0009987; GO:0008150; [GO:0046914]; GO:0046872; GO:0043169; GO:0043167; GO:0005488; GO:0003674; [GO:190…	1610.8	1552.6	1192.5	1297.7	1394.9	1610.8	1280	1295.1	1412.3	1284.6	1120.9	1123	1372.6	1479.8	1183.2	1167.4	0	1745
BAJ99128.1	predicted protein [Hordeum vulgare subsp. vulgare]	13	46,195652173913	42,0	Pf00956	[GO:0005634]; GO:0043231; GO:0043227; GO:0043229; GO:0043226; GO:0044424; GO:0005575; GO:0005622; GO:0044464; GO:0005623; [GO:0006334]; GO:0031497; GO:0034728; GO:0065004; GO:0006323; GO:0006333; GO:0022607; GO:0006325; GO:0071824; GO:0034622; GO:0071103; GO:0016043; GO:0044085; GO:0051276; GO:0043933; GO:0065003; GO:0009987; GO:0071840; GO:0006996; GO:0008150	1550	1679.5	1026.1	1006.5	1691	1623.2	958.2	1003.8	1667.9	1683.5	987.6	940.5	1676.3	1642.3	947.6	972.7	3	556
BAK02764.1	predicted protein [Hordeum vulgare subsp. vulgare]	13	67	11,4	Pf00125, Pf15630	[GO:0000786]; GO:0000785; GO:0032993; GO:0044427; GO:0044815; GO:0032991; GO:0005694; GO:0044446; GO:0005575; GO:0043232; GO:0043229; GO:0044422; GO:0044424; GO:0043228; GO:0043226; GO:0005622; GO:0044464; GO:0005623; [GO:0003677]; GO:0003676; GO:0097159; GO:1901363; GO:0005488; GO:0003674; [GO:0005634]; GO:0043231; GO:0043227; GO:0043229; GO:0043226; GO:0044424; GO:0005575; GO:0005622; GO:004446…	1538.4	1929.1	2410.4	2428.6	1797.1	1660.9	1942	2193.9	1866.8	1777.2	2348.5	2274.4	1425.3	1791.2	1960.4	2518	0	1512
[truncated: 8,060 more rows]
