# Supplementary material for: The effect of phytoglobin overexpression on the plant proteome during nonhost response of barley (Hordeum vulgare) to wheat powdery mildew (Blumeria graminis f. sp. tritici)
Source: Sci Rep. 2020 Jun 8;10:9192. doi: 10.1038/s41598-020-65907-z (PMC7280273; doi:10.1038/s41598-020-65907-z)
Supplement: Supplementary file 2 — Supplementary Table S2 [file 41598_2020_65907_MOESM2_ESM.xlsx]

## Sheet: splsda_loadings_1
Accession no.	component 1 varieties	component 2 varieties	component 3 varieties
1BG9	0	0	0
1FI2	0.036092	0	0
1GHS	0	0	0
1X39	0	0	0
2JKI	0	0	0
2MPU	0	0	0
2OIF	0	0.11745	0
2VM1	0	0	0
2WHD	0	0	0
2XCM	0	0	0
2XGI	0	0.098899	0
3TCM	0	0	0
3WLN	0	0	0
3WLS	0	0	0
3WLT	0	0	0
4CVW	0	0	0
4FB9	0	0	0
4FBA	0	0	0
4J3S	0	0	0
4J3X	0	0	0
5LR8	0	0	0
A1E9I7.1	0	0	0
A1E9M5.2	0	0	0.048505
A1E9M8.1	0	0	0
ABB01309.1	0	0	0
ABB02380.1	0	0	0
ABB02408.1	0	0	0
ABB13323.1	0	0	0
ABB13328.1	0	0	0
ABB13331.1	0	0	0
ABB13338.1	0	0	0
ABB13341.1	0	0	0
ABB13342.1	0	0	0
ABB13343.1	0	-0.0019923	0
ABB13344.1	0	-0.016547	0
ABB51093.1	0	0	0
ABB93096.1	0	0	0
ABB96660.1	0	0	0
ABB96722.1	0	0	0
ABB99613.1	0	0	0
ABB99729.1	0	0	0
ABC00200.1	0	0	0
ABC17624.1	0	0	-0.056402
ABC67797.1	0	0	0
ABC67798.1	0	0	0
ABC67799.1	0	0	0
ABC86863.1	0	0.091004	0
ABC95748.1	0	0	0
ABD03947.1	0	0	0
ABE41789.1	-0.013166	-0.014191	0
ABE41792.1	0	0	0
ABF18541.1	0	0	0
ABF51009.1	0	0	0
ABF68750.1	0	0	0
ABG46232.1	0.036092	0	0
ABG46233.1	0	-0.05732	0
ABG46236.1	0	0.08777	-0.013312
ABG46238.1	0	0	0
ABG48658.1	0	0	0
ABI18247.1	0	0	0
ABI34704.1	0	0	0
ABI63336.1	0	0	0
ABI63337.1	0	0	0
ABI63338.1	0	0	0
ABJ98328.1	0	0	0
ABJ98329.1	0	0	0
ABJ98330.1	0	0	0
ABK51311.1	0	0	0
ABK51313.1	0	0	0
ABK56717.1	0	0	0
ABK56718.1	0.0068192	0	0.065677
ABK56719.1	0	0	0
ABK79393.1	0	-0.039638	0
ABK79419.1	-0.0060285	0	0
ABK79428.1	0	0	0
ABK79429.1	0	0	0
ABK79441.1	0	0	0.0066892
ABK79442.1	0	0	0
ABK79444.1	0	-0.035212	0
ABK79468.1	-0.016183	0	0
ABK79474.1	-0.046776	0	0
ABL11233.1	0.056435	0	0
ABL11234.1	0	0	0
ABN04096.1	0	0	0
ABN05373.1	0	0	0
ABN45791.1	0	0	0
ABO14410.1	0	0	0
ABO14416.1	0	0	0
ABO32801.1	0	0	0
ABO32802.1	0	0	0
ABO87579.1	0	0	0
ABO93605.1	0	0.013384	0
ABO93646.1	0	0.098899	0
ABQ58825.1	0	0	0
ABR26678.1	-0.049014	-0.0036915	0
ABR53727.1	0	0	0
ABR87003.1	0	0	0
ABV22586.1	0	0	0
ABV22587.1	0	0	0
ABV59381.1	0	0	0
ABV59384.1	0	0	0
ABW81400.1	0	0	-0.00083852
ABW89487.1	0	0	0
ABW97697.2	0	0	0
ABX09990.1	0	0	0
ABX39337.1	0	0	0
ABX39352.1	0	0	0
ABX39367.1	0	0	0
ABX39368.1	0	0	0
ABX39423.1	0	-0.02857	0.025428
ABX72229.1	0	0	0
ABX79605.1	0	0	0
ABY27300.1	0	0	0
ABY51682.1	-0.017013	0	0
ABY56788.1	0	0	0
ABY61747.1	0	0	0
ABY79073.1	0	0.082584	0
ABZ01576.1	0	0	0
ABZ01577.1	0	0	0
ABZ01580.1	0	0	0
ABZ01582.1	0	0	0
ACA63883.1	-0.033282	0	0
ACA63885.1	0	0	0
ACA63886.1	0	0	0
ACB45302.1	0	0	0
ACB45304.1	0	0	0
ACB56484.1	0	0	0
ACB56486.1	0	0	0
ACB56487.1	0	0	0
ACB56488.1	0	0	0
ACD50315.1	0	0	0
ACF05414.1	0	0.098899	0
ACF36172.1	0	0	0.17206
ACF36173.1	0.040891	0	0.037915
ACH42078.1	0	0	0
ACH72670.1	0	0	0
ACH89910.1	0	0	0
ACH89911.1	0	0	0
ACH89913.1	0	0	0
ACI00278.1	0	0	0
ACI00279.1	0	0	0
ACI00280.1	0	0	0
ACI16098.1	0	0	0
ACI16484.2	0	0	-0.058271
ACI23504.1	0	0	0
ACI46151.1	0.03926	0	0
ACI96323.1	0	0	0
ACJ09209.1	0	0	0
ACJ63456.1	-0.025381	-0.027629	0
ACJ68104.1	0	0	0
ACJ68105.1	0	0	0
ACK99543.1	0.035689	0	0
ACM48347.1	0	0	0
ACN24986.1	0	0.098899	0
ACN24987.1	0	0.098899	0
ACN67534.1	0	0	0
ACO44685.1	0	0	0
ACR07972.1	0	0	0
ACR23334.1	0	0	0
ACS13755.1	0	0	0
ACS13757.1	0	0	0
ACS36248.1	0	0	0
ACS36250.1	0	0	0
ACS36253.1	0	0	0
ACT22753.1	0	0.086559	-0.01535
ACT22755.1	0	0.08777	-0.013312
ACT22756.1	0	0	0
ACT22757.1	0	0	0
ACT65744.1	0	0	0
ACV41087.1	0	0	0
ACV91869.1	0	0	0
ACV97161.1	0	0	0
ACX35971.1	0	0	0
ACX56277.1	0	0	0.034871
ACY01827.1	0	0	0
ACZ01967.1	0	0	0
ACZ01978.1	0	0	0
ACZ01982.1	0.013888	0	0
ADA60988.1	0	0	0
ADB54609.1	0	0.11455	0
ADB54801.1	0	0	0
ADB54803.1	0	0	0
ADB54804.1	0	0	0
ADB54809.1	0	0	0
ADB54810.1	0	0	0
ADB97492.1	0	0	0
ADC92551.1	0.026146	0	0
ADE35115.1	0	0	0
ADG03686.1	0	0	0
ADG56506.1	0	0	0
ADG56514.1	0	0	0
ADG60235.1	0	0	0
ADH94707.1	0	0	0
ADH94710.1	0	0	0
ADH94749.1	0	0	0
ADH94783.1	0	0	0
ADH94816.1	0	0	0
ADH94817.1	0	0	0
ADK11931.1	0	0	0
ADK66306.1	0	0	0
ADK78215.1	0	0	0
ADM47614.1	0	0	0
ADR51166.1	0	0	0
ADU04498.1	0.036092	0	0
ADV29796.1	0	0	0
ADV40408.1	0	0	0
ADV40476.1	0	0	0
ADV40593.1	0	0.096423	0
ADV40594.1	0	0	0
ADV40632.1	0	-0.0013023	0
ADW08757.1	0	0	0
ADW85674.1	0	0	0
ADW93911.1	0	0	0
ADX98562.1	0	0	0
AEB00837.1	0	0	0
AEB00838.1	0	0	0
AEB26578.1	0	0	0
AEB26580.1	0	0	0
AEB26581.1	0	0	0
AEB26582.1	0.00080277	0	0
AEB26587.1	0	0	0
AEB34788.1	0	0	0
AEB98510.1	0	0	0
AEB98513.1	0	0	0
AEB98515.1	0	0	0
AEC33278.1	0	0	0
AEF13730.1	0	0	0
AEH16642.2	0	0	0
AEI69729.1	0	0	0
AEK21392.1	0	0	0
AEL00112.1	0	0	0.021535
AEM44689.1	0	0	0
AEM44695.1	0	0	0
AEM44697.1	0	0	0
AEM44699.1	0	0	0
AEM44701.1	0	0	0
AEM45791.1	0	0	0
AEM45793.1	0	0	0
AEO72346.2	0.008864	0	-0.015724
AEO86624.1	0	0	0
AER62097.1	-0.016701	0	0
AER62211.1	0	0	0
AER62212.1	0	0	0
AER62239.1	0	0.022643	0
AER62264.1	0	0	0
AER62321.1	0	0	0
AER62322.1	0	0	0
AER62349.1	0	0	0
AER62350.1	0	0	0
AER62376.1	0	0	0
AER62612.1	0	0	0
AER62673.1	0	0	0
AER62674.1	0	0	0
AER62754.1	0	0	0
AET86513.1	0	0	0
AEV12220.1	0	0	0
AFE55545.1	0	0	0
AFE55546.1	0	-0.032611	0
AFE55547.1	0	0	0
AFE55548.1	0	0	0
AFE55549.1	0	0	0
AFF58879.1	0	0	0
AFF58880.1	0	0	0
AFF58881.1	0	0	0
AFF58882.1	0	0	0
AFF58883.1	0	-0.054942	0
AFI61839.1	0	0	0
AFI73230.1	0	0.040454	-0.0089065
AFJ59928.1	0	0	0
AFK79778.1	0	0	0
AFO38354.1	0	0	0
AFO63006.1	0	0	0
AFO63007.1	0	0	0
AFO63016.1	0	-0.025457	-0.060097
AFO63017.1	0	0	-0.044083
AFO63020.1	0	0	0
AFO63021.1	0	0	-0.0043764
AFP19106.1	0	0	0
AFP33387.1	0	0	0
AFP52931.1	0	0	0
AFP72240.1	0	0	0
AFP72241.1	0	0	0
AFP73612.1	0	0	0
AFU91975.1	0	0	0
AFV30661.1	0	0	0
AFV30666.1	0	0	0
AFV30670.1	0	0	0
AFV30673.1	0	0	0
AFV30675.1	0	0	0
AFV30678.1	0	0	0
AFV30679.1	0	0	0
AFV30682.1	0	0	0
AFV30685.1	0	0	0
AFV30686.1	0	0	0
AFV30687.1	0	0	0
AFV30688.1	0	0	0
AFV30689.1	0	0	0
AFV30692.1	0	0	0
AFV30694.1	0	0	0
AFV30695.1	0	0	0
AFV30696.1	0	0	0
AFV30697.1	0	0	0
AFV30701.1	0	0	0
AFV30705.1	0	0	0
AFV30706.1	0	0	0
AFV30709.1	0	0	0
AFV30710.1	0	0	0
AFV30711.1	0	0	0
AFV30714.1	0	0	0
AFV30716.1	0	0	0
AFV30718.1	0	0	0
AFV30720.1	0	0	0
AFV30721.1	0	0	0
AFV30725.1	0	0	0
AFV30726.1	0	0	0
AFV30731.1	0	0	0
AFV30733.1	0	0	0
AFV30735.1	0	0	0
AFV30736.1	0	0	0
AFV30737.1	0	0	0
AFV30738.1	0	0	0
AFV30741.1	0	0	0
AFV30744.1	0	0	0
AFV30746.1	0	0	0
AFV30748.1	0	0	0
AFV30751.1	0	0	0
AFV30752.1	0	0	0
AFV30759.1	0	0	0
AFV30765.1	0	0	0
AFV30775.1	0	0	0
AFV30776.1	0	0	0
AFV30779.1	0	0	0
AFV30783.1	0	0	0
AFV30789.1	0	0	0
AFV30790.1	0	0	0
AFV30797.1	0	0	0
AFV30804.1	0	0	0
AFV30808.1	0	0	0
AFV30809.1	0	0	0
AFV30811.1	0	0	0
AFV30812.1	0	0	0
AFV30817.1	0	0	0
AFV30820.1	0	0	0
AFV30824.1	0	0	0
AFV30825.1	0	0	0
AFV30826.1	0	0	0
AFV30829.1	0	0	0
AFV30830.1	0	0	0
AFV30832.1	0	0	0
AFV30833.1	0	0	0
AFV30835.1	0	0	0
AFV30836.1	0	0	0
AFV30838.1	0	0	0
AFV30840.1	0	0	0
AFV30842.1	0	0	0
AFV30845.1	0	0	0
AFV30846.1	0	0	0
AFV80089.1	0	0	0
AFX60876.1	0	0	0
AFX60877.1	0	-0.020897	0
AFY99035.1	0	0	0
AGG17917.1	0	0	0
AGG17918.1	0	0	0
AGG23394.1	0	0	0
AGH62464.1	0	0	0
AGL39456.1	0	-0.032611	0
AGP50737.1	0	0	0
AGP50756.1	0	0	0
AGP50762.1	0	0	0
AGP50775.1	0	0	0
AGP50792.1	0	0	0
AGP50795.1	0	0	0
AGP50801.1	-0.016183	0	0
AGP50810.1	0	0	0
AGP50812.1	0	0	0
AGP50813.1	0	0	0
AGP50816.1	0	0	0
AGP50823.1	0	0	0
AGP50824.1	0	-0.021483	0
AGP50825.1	0	0	0
AGP50827.1	0	0	0
AGP50828.1	0	-0.007868	0
AGP50844.1	0	0	0
AGP50855.1	0	0	0.062121
AGP50868.1	0	0	0
AGP50871.1	-0.0055758	0	0
AGP50890.1	0	0	0.042914
AGP50893.1	0	0	0
AGP50902.1	0	-0.039373	0.0028646
AGP50906.1	0	0	0
AGP50935.1	0	0	0.029224
AGP50944.1	0	0	0.048505
AGP50951.1	-0.046776	0	0
AGP50952.1	0	-0.031169	0.0037661
AGP50953.1	0	0	0
AGP50956.1	0	0	0
AGP50959.1	-0.016183	0	0
AGP50968.1	0	0	0.038194
AGP50969.1	0	0	0
AGT62731.1	0	0	0
AGT62732.1	0	0	0
AGT62734.1	0	0	0
AGV54897.1	0	0.049974	0
AGV98910.1	0	0	0
AGW47693.1	0	0	0
AGW47697.1	0	0	0
AGY14525.1	0	0.098899	0
AGY14527.1	0	0.098899	0
AGY14530.1	0	0.098899	0
AGY14532.1	0	0.098899	0
AGY14536.1	0	0.098899	0
AGY14537.1	0	0.098899	0
AGY14538.1	0	0.098899	0
AGY46368.1	0	0	0
AGZ89458.1	0	0	0
AHA11391.1	0	0	0
AHA11392.1	0	0	0
AHC54494.1	0	0	0
AHC54500.1	0	0	0
AHC54507.1	0	0	0
AHC54519.1	0	0	0
AHC54521.1	0	0	0
AHE74761.1	0.038533	0	0
AHE74765.1	0.038533	0	0
AHE74768.1	0.038533	0	0
AHE74769.1	0.038533	0	0
AHE74772.1	0.038533	0	0
AHE74773.1	0	0	0
AHE74775.1	0	0	0
AHE74781.1	0.038533	0	0
AHI17511.1	0	0	0
AHM09960.1	0	0	0
AHM09968.1	0	0	0
AHM09972.1	0	0	0
AHY82613.1	0	0	0
AHY82614.1	0	0	0
AID16302.1	-0.016842	-0.014927	0
AID58070.1	0	0	0
AID58090.1	0	0	0
AID60040.1	0	-0.027771	0
AIP91165.1	0	0	0
AIU34701.1	0	0	0
AJP07999.1	0	0	0
AJW81204.1	0	0	0
AKC92683.1	0	0	0
AKM17109.1	0	0	0
AKS10285.1	0	0	0
AKS50442.1	0	0	0
AKT04286.1	0	0	0
AKT74799.1	0	0	0
AKT74903.1	0	-0.025453	0
AKT74996.1	0	0	0
AKZ17608.1	0	0	0
AKZ17609.1	0	0	0
AKZ17610.1	0	0	0
AKZ17611.1	0	0	0
ALH06512.1	0	0	0
ALH06513.1	0	0	0
ALH06514.1	0	0	0
ALH06515.1	0	0	0
ALH06517.1	0	0	0
ALH06518.1	0.091968	0	0
ALH06519.1	0	0	0
ALI88761.1	0	0	0
ALS19777.1	0	0	0
ALT57005.1	0	0	0
AMA20244.1	0	0	-0.0016828
AMA20245.1	0	-0.032916	0
AMA20247.1	0	0	0
AMA20256.1	0	0	0
AMA20268.1	0	0	0
AMA20269.1	0	0	0
AMA20272.1	0	0	0
AMA20275.1	0	0	0.0066892
AMA20276.1	0	0	0
AMA20277.1	0	0	0
AMA20281.1	-0.01038	0	0.0050634
AMA20285.1	0	0	0
AMA20292.1	0	0	0
AMA20304.1	0	0	0
AMA20305.1	0	0	0
AMQ66372.1	0	0	0
AMR44691.1	0	0	0
AMX74213.1	0	0	-0.14459
AMX74214.1	0	0	0
AMX74215.1	0	0	-0.14459
AMX74217.1	0	0	-0.14459
AMX74235.1	0.035689	0	0
AMX74237.1	0.035689	0	0
AMX74238.1	0.035689	0	0
AMX74240.1	0.035689	0	0
AMX74241.1	0.035689	0	0
AMX74247.1	0.035689	0	0
AMX74249.1	0.035689	0	0
AMX74252.1	0.035689	0	0
AMX74253.1	0	0	0
AMX74256.1	0	0	0
AMX74258.1	0	0	0
AMX74259.1	0	0	0
AMX74260.1	0	0	0
AMX74262.1	0	0	0
AMX74265.1	0	0	0
AMX74266.1	0	0	0
AMX74267.1	0	0	0
AMX74269.1	0	0	0
AMX74270.1	0	0	0
AMX74271.1	0	0	0
AMX74272.1	0	0	0
AMX74275.1	0	0	0
AMX74276.1	0	0	0
AMX74277.1	0	0	0
AMX74278.1	0	0	0
ANA95998.1	0	0	0
ANA96000.1	0	0	0
AND94601.1	0	0	0
ANI86426.1	0	0	0
ANI86428.1	0	0	0
ANI86429.1	0	0	0
ANI86436.1	0	0	0
ANI86437.1	0	0	0
ANI86442.1	0	0	-0.045484
ANI86444.1	0	0	0
ANI86446.1	0	0	0
ANI86447.1	0	0	0
ANI86456.1	0	0	0
ANS57040.1	0	0	0
ASD42705.1	0	0	0
ASD42712.1	0	0	0.038194
ASD42718.1	0	0	0
ASD42720.1	-0.046776	0	0
ASD42721.1	0	0	0
ASD42728.1	0	0	0
ASD42730.1	0	0	0
ASD42737.1	0	0	0
ASD42739.1	0	0	0
ASD42743.1	0	0	0
ASD42762.1	0	0	0
ASD42784.1	0	0	0
ASD42785.1	0	-0.031102	0
ASD42800.1	0	0	0.013223
ASD42801.1	0	0	0.0052047
ASD42809.1	0	0	0
ASD42821.1	-0.055602	-0.01708	0
ASD42828.1	0	0	0
ASD42835.1	0	-0.031169	0.0037661
ASL69959.1	0	0	0
ASL69960.1	0	0	0
AST12961.1	0	0	0
AUB13322.1	0	0	0
AUB13323.1	0	0	0
AUB13324.1	0	0	0
AVI24642.1	0	0	0
AVY91556.1	0	0	0
AVY91557.1	0	0	0
AVY91558.1	0	0	0
AVY91565.1	0	0	0
AVY91566.1	0	0	0
AVY91567.1	0	0	0
BAB08003.1	0	0	0
BAB18681.1	0	0	0
BAB21393.1	0	0	0
BAB61039.1	0	0	0
BAB62533.1	0	0	0
BAB62847.1	0	0	0
BAB82454.1	0	0	0.0098267
BAC10594.1	0	0	0
BAC10595.1	0	0	0
BAC54890.1	0	0	0
BAC55016.1	0	0	0
BAC56698.1	0	0	0
BAC87783.1	0	0.045838	0
BAC87787.1	0	0	0
BAC87788.1	0	0	0
BAD06329.1	0	0	0
BAD06331.1	0	0	0
BAD21122.1	0	0	0
BAD34660.1	0	0.0065344	0
BAD89532.1	0	0	0
BAE02729.1	0	0	0
BAE06148.1	-0.068277	0	0.027266
BAE44477.1	0	0	0
BAE86874.1	0	0	0
BAF03162.1	0	0	0
BAF03217.1	0	0.009503	0
BAF03218.1	0	0.061307	0
BAF03219.1	0	0.089925	0
BAF03220.1	0	0.089925	0
BAF03601.1	0	0	0
BAF03602.1	0	0	0
BAF33067.1	0	0	0.0059433
BAF33068.1	0	0	0
BAF41978.1	0	0	0.039641
BAF63026.1	0	0.034629	0
BAF80308.1	0	0	0
BAF80309.1	0	0	0
BAF93189.1	0	0	0
BAF93191.1	0	0	0
BAF93192.1	0	0	0
BAF93193.1	0	0	0
BAF93199.1	0	0	0
BAF93200.1	0	0	0
BAF93201.1	0	0	0
BAF94006.1	0	0	0
BAG06230.1	0	0	0
BAG72143.1	0	-0.0055017	0
BAG72144.1	0	0	0
BAG72145.1	0	0	0
BAH11164.1	0	0	0
BAI50780.1	0	0	0
BAI66488.1	0	0	0
BAI66489.1	0	0	0
BAI66490.1	0	0	0
BAJ08392.1	0	0	0
BAJ09028.1	0	0	0
BAJ41041.1	0	0	0.023124
BAJ84778.1	0	0	0
BAJ84781.1	0	0	0
BAJ84782.1	0	0.069136	0
BAJ84785.1	0	0	0
BAJ84787.1	0	0	0
BAJ84792.1	0	0	0
BAJ84795.1	0	0	0
BAJ84796.1	0	0	0
BAJ84797.1	0	0	0
BAJ84798.1	0	0	0
BAJ84799.1	-0.034789	0	0
BAJ84800.1	0	0	0
BAJ84802.1	0	-0.000162	0
BAJ84804.1	0	0	0.024509
BAJ84805.1	0	0	0
BAJ84808.1	0	0	0
BAJ84809.1	0	0	0
BAJ84811.1	-0.052064	-0.022862	0
BAJ84812.1	0	-0.019663	0
BAJ84816.1	0	0	0
BAJ84817.1	0	0	0
BAJ84818.1	0	0	0
BAJ84821.1	0	0	0
BAJ84822.1	0	0.0001377	0
BAJ84826.1	0	0	0
BAJ84827.1	0	0	0
BAJ84832.1	0	0	0
BAJ84833.1	0	0	0
BAJ84836.1	0	0	0
BAJ84837.1	0.0029566	0	0
BAJ84838.1	0	0	0.07641
BAJ84842.1	0	0	0
BAJ84844.1	0	0	0
BAJ84845.1	0	0	0
BAJ84846.1	0	0	0
BAJ84848.1	0	0	0
BAJ84849.1	0	0	0
BAJ84850.1	0	0	0
BAJ84852.1	0.017949	0	0
BAJ84858.1	0.0030472	0	0
BAJ84859.1	0	0	0
BAJ84860.1	0	0	0
BAJ84861.1	0	0	0
BAJ84862.1	0	0	0
BAJ84867.1	0	0	0
BAJ84871.1	0	0	0
BAJ84874.1	0	0	0
BAJ84875.1	0	0	0
BAJ84877.1	0	0	0
BAJ84879.1	0	0	0
BAJ84882.1	0	0	0
BAJ84883.1	0	0	0
BAJ84884.1	0	0	0
BAJ84886.1	0	0	0
BAJ84889.1	0	0	0
BAJ84891.1	0	0	0.055444
BAJ84892.1	0	0	0
BAJ84894.1	0	-0.045497	0
BAJ84899.1	0	0	0
BAJ84902.1	0	0	0
BAJ84905.1	0	0	0
BAJ84910.1	0	0	0
BAJ84911.1	0	0	0
BAJ84912.1	0	0	0
BAJ84913.1	0	0	0
BAJ84914.1	-0.0060706	0	0
BAJ84915.1	0	0	0
BAJ84917.1	-0.01775	0	0
BAJ84918.1	0	0	0
BAJ84920.1	0	0	0
BAJ84923.1	0	0	0
BAJ84924.1	0	0	0
BAJ84927.1	0	0	0
BAJ84929.1	0	0	0
BAJ84930.1	0	0	0
BAJ84933.1	0	0	0
BAJ84936.1	0	0	0
BAJ84937.1	0	0	0
BAJ84938.1	0	-0.024177	0
BAJ84945.1	0	0	0
BAJ84946.1	0	0	0
BAJ84947.1	0	0	0
BAJ84948.1	0	0	0
BAJ84950.1	0.037293	0	0
BAJ84953.1	0	0	0
BAJ84955.1	-0.022741	-0.026343	0
BAJ84957.1	0	0	0
BAJ84958.1	0	0	0
BAJ84960.1	0	0	0
BAJ84968.1	0	0	0
BAJ84973.1	0	0	0.026403
BAJ84975.1	0	0	0
BAJ84981.1	0	0	0
BAJ84984.1	0	0	0
BAJ84987.1	0	0	0
BAJ84988.1	0	0	0
BAJ84991.1	0	0	0
BAJ84992.1	0	0	-0.032741
BAJ84994.1	0	0	0
BAJ84995.1	0	0.029432	0
BAJ84996.1	0	0	0
BAJ84998.1	0	0	0
BAJ85001.1	0	0	0
BAJ85007.1	0	0	0
BAJ85008.1	0	0	0
BAJ85011.1	0	0	0
BAJ85014.1	0	0	0
BAJ85015.1	0	0	0
BAJ85016.1	0	0	-0.03369
BAJ85019.1	0	-0.039392	0
BAJ85027.1	0	0	0
BAJ85028.1	0	0	0
BAJ85031.1	0	0	0
BAJ85035.1	0	0	0
BAJ85038.1	0	0	0
BAJ85044.1	0	0	0
BAJ85045.1	0	0	0
BAJ85048.1	0	0	0
BAJ85049.1	0	0	0
BAJ85052.1	0	0	0
BAJ85055.1	0	0	0
BAJ85057.1	0	-0.0089122	0
BAJ85066.1	0	0	0
BAJ85069.1	0	0	0
BAJ85072.1	0	0	0
BAJ85074.1	0	0	0
BAJ85075.1	0	0	0
BAJ85078.1	0	0	0
BAJ85082.1	0	0	0
BAJ85084.1	-0.035994	0	0
BAJ85086.1	-0.012504	0	0
BAJ85087.1	0	0	0
BAJ85091.1	0	0	-0.073916
BAJ85095.1	0	0	0
BAJ85096.1	0	0	0
BAJ85099.1	0	0	0
BAJ85100.1	0	0	0
BAJ85104.1	0	0	0
BAJ85106.1	0	0	0
BAJ85108.1	0	0	0
BAJ85110.1	0	0	0
BAJ85113.1	0	0	0
BAJ85115.1	0	0	0
BAJ85116.1	0	0	0
BAJ85121.1	0	0	0
BAJ85123.1	0	0	0
BAJ85130.1	0	0	0
BAJ85133.1	0	0	0
BAJ85136.1	0	0.052811	0
BAJ85137.1	0	0	0
BAJ85138.1	0	0	0
BAJ85139.1	0	0	0
BAJ85143.1	0	0	0
BAJ85144.1	0	0	0
BAJ85145.1	0	0	0
BAJ85150.1	0	0	0
BAJ85151.1	0	0	0
BAJ85152.1	0	0	0
BAJ85161.1	0	0	0
BAJ85164.1	0	-0.064565	0
BAJ85165.1	0	0	0
BAJ85167.1	0	0	0
BAJ85169.1	0	0	0
BAJ85170.1	0	0	0
BAJ85172.1	0	0	0
BAJ85173.1	0	0	0
BAJ85174.1	0	0	0
BAJ85175.1	0	0	0
BAJ85178.1	0	0	0
BAJ85180.1	0	0	0
BAJ85181.1	0	0	0
BAJ85182.1	0	0	0
BAJ85183.1	0	0	0
BAJ85199.1	0	0	0
BAJ85203.1	0	0	0
BAJ85204.1	0	0	0
BAJ85209.1	0	0	0
BAJ85210.1	0	0	0
BAJ85215.1	0	0	0
BAJ85220.1	0	0	0
BAJ85222.1	0	0	0
BAJ85223.1	0	0	0
BAJ85224.1	0	0	0
BAJ85228.1	0	0	0
BAJ85229.1	0	-0.040933	0
BAJ85231.1	0	0	0
BAJ85232.1	0	0	0
BAJ85236.1	0	0	0
BAJ85243.1	0	-0.017879	0
BAJ85244.1	0	0	0
BAJ85246.1	0	0	0
BAJ85247.1	0	0	0
BAJ85248.1	0	0	0
BAJ85249.1	-0.0050524	0	0
BAJ85251.1	0	0	0
BAJ85252.1	0	0	0
BAJ85253.1	0	0	0
BAJ85254.1	0	0	0
BAJ85256.1	0	0	0
BAJ85261.1	0	0	0
BAJ85263.1	0	0	0
BAJ85264.1	0	0	0
BAJ85267.1	0	0	0
BAJ85269.1	0	-0.028477	-0.042133
BAJ85270.1	0	0	0
BAJ85271.1	0	0	0
BAJ85274.1	0	0	0
BAJ85276.1	0	0	0
BAJ85277.1	0	0	0
BAJ85279.1	0	0	0
BAJ85280.1	0	0	0
BAJ85281.1	0	0	0
BAJ85284.1	0	0	0
BAJ85285.1	0	0	0
BAJ85286.1	0	0	0
BAJ85289.1	0	0	0
BAJ85291.1	0	0	0
BAJ85292.1	0	0	0
BAJ85293.1	0	0	0
BAJ85294.1	0	0	0.037355
BAJ85296.1	0	0	0
BAJ85297.1	0	0	0
BAJ85301.1	0	0	0
BAJ85302.1	0.042158	0	0
BAJ85303.1	0	0	0
BAJ85304.1	0	0	0
BAJ85305.1	-0.0025017	0	0
BAJ85307.1	0	0	0
BAJ85309.1	0	0	0
BAJ85311.1	0	0	0
BAJ85316.1	0	0	0
BAJ85317.1	0	0	0
BAJ85320.1	0	0	0
BAJ85321.1	0	0	0
BAJ85322.1	0	0	0
BAJ85327.1	0	0	0
BAJ85328.1	0	0	0
BAJ85333.1	0	0	0
BAJ85334.1	0	0	0
BAJ85338.1	0	0	0
BAJ85347.1	0	0	0
BAJ85348.1	0	0	0
BAJ85350.1	0	0	0
BAJ85351.1	0	0	0
BAJ85353.1	0	0	0
BAJ85358.1	0	0	-0.060942
BAJ85359.1	0	0	0
BAJ85361.1	0	0	0
BAJ85363.1	0	0	0
BAJ85367.1	0	0	0
BAJ85372.1	0	0	0
BAJ85373.1	0	0	0
BAJ85374.1	0	0.011674	0
BAJ85377.1	0	-0.015227	0
BAJ85378.1	0	0	0
BAJ85381.1	0	0	0
BAJ85383.1	0	0	-0.0090425
BAJ85384.1	0	0	0
BAJ85385.1	0	0	0
BAJ85388.1	0	0	0
BAJ85392.1	0	0	0.0055531
BAJ85396.1	0	0	0.0081065
BAJ85398.1	0	0	0
BAJ85401.1	0	0	0
BAJ85404.1	0	0	0
BAJ85406.1	0	0	0
BAJ85407.1	0	0	0
BAJ85412.1	0	0	0
BAJ85414.1	0	0	0
BAJ85419.1	0	0	0
BAJ85420.1	0	-0.078671	0
BAJ85428.1	0	0	0
BAJ85432.1	0	0	0
BAJ85435.1	0	0	0
BAJ85439.1	0	0	0
BAJ85440.1	0	0	0
BAJ85441.1	0	0	0
BAJ85442.1	0	0	-0.0031012
BAJ85443.1	0	0	0
BAJ85444.1	-0.0069278	0	0
BAJ85450.1	0	0	0
BAJ85452.1	0	0	0
BAJ85453.1	0	0	0
BAJ85457.1	0	0	0
BAJ85463.1	0	0	0
BAJ85466.1	0	0	0
BAJ85471.1	0	0	0
BAJ85473.1	0	0	0
BAJ85474.1	0	0	0
BAJ85475.1	0	0	0
BAJ85477.1	0	0	0
BAJ85482.1	0	0	0
BAJ85483.1	0.0054908	0	0
BAJ85485.1	0	0	0
BAJ85487.1	0	0	0
BAJ85490.1	0	0	0
BAJ85493.1	0	0	0
BAJ85499.1	0	0	0
BAJ85500.1	0	0	0
BAJ85502.1	0	0	0
BAJ85504.1	0	0	0
BAJ85508.1	0	0	0
BAJ85517.1	0	0	0
BAJ85518.1	0	0	0
BAJ85523.1	0	0	0
BAJ85524.1	0	0	0
BAJ85528.1	0	0	0
BAJ85530.1	0.055313	-0.0005773	0
BAJ85532.1	0	0	0
BAJ85534.1	0	0	0
BAJ85538.1	0	0	0
BAJ85539.1	0	0.0024539	0
BAJ85540.1	0	0	0
BAJ85542.1	0	-0.016315	0
BAJ85545.1	0	0	0
BAJ85546.1	0	0	0
BAJ85548.1	0	0	0
BAJ85549.1	0	0	0
BAJ85550.1	0	0	0
BAJ85560.1	0.0071244	0	0
BAJ85562.1	0	0	0
BAJ85565.1	0	-0.059838	0
BAJ85566.1	0.099864	0	0
BAJ85571.1	0	0	0
BAJ85573.1	0	0	0
BAJ85574.1	0	0	0
BAJ85576.1	0.0076114	0	0
BAJ85578.1	0	0	0
BAJ85579.1	0	0	0
BAJ85580.1	0	0	0
BAJ85582.1	0	0	0
BAJ85583.1	0	0	0
BAJ85588.1	0	0	0
BAJ85591.1	0	0	0
BAJ85592.1	0	0	0
BAJ85593.1	0	0	0
BAJ85594.1	0	0	0
BAJ85595.1	0	0	0
BAJ85598.1	0	0	0
BAJ85600.1	0	0	0
BAJ85602.1	0	0	0
BAJ85604.1	0	0	0
BAJ85608.1	0	0	0
BAJ85609.1	0	0	0
BAJ85613.1	0	0	0
BAJ85614.1	0	0	0
BAJ85616.1	0	0	0
BAJ85619.1	0	0	0
BAJ85620.1	0	0	0
BAJ85622.1	0	0	0
BAJ85626.1	0	0	0
BAJ85629.1	0	0	0
BAJ85633.1	0	0	0
BAJ85638.1	0	0	0
BAJ85646.1	0	0	0
BAJ85649.1	0	0	-0.006759
BAJ85651.1	0	0	0
BAJ85656.1	0	0	0
BAJ85661.1	0	0	0
BAJ85662.1	0	0	0
BAJ85666.1	0	0	0
BAJ85667.1	0	0	0
BAJ85671.1	0	0	0
BAJ85672.1	0	0	0
BAJ85674.1	0	0	0
BAJ85675.1	0.099692	0	0
BAJ85684.1	0	0	0
BAJ85688.1	0	0	0
BAJ85689.1	0	0	0
BAJ85692.1	0	0	0
BAJ85693.1	0	0	0
BAJ85697.1	0	0	0
BAJ85698.1	0	0	0
BAJ85699.1	0	0	0
BAJ85701.1	0	0	0
BAJ85706.1	0	0	0
BAJ85708.1	0	0	0
BAJ85712.1	0	0	0
BAJ85714.1	-0.012607	0	-0.11401
BAJ85715.1	0	0	0
BAJ85716.1	0	0	0
BAJ85717.1	0	0	0
BAJ85719.1	0	0	0
BAJ85722.1	0	0	0
BAJ85725.1	0	0	0
BAJ85728.1	0	0	0.0087038
BAJ85729.1	0	0	0
BAJ85735.1	0	0	0
BAJ85736.1	0	0	0
BAJ85739.1	0	0	0
BAJ85741.1	0	0	0
BAJ85742.1	0	0	0
BAJ85743.1	0	0	0
BAJ85744.1	0	0	0
BAJ85745.1	0	0	0
BAJ85746.1	0	0	-0.037271
BAJ85747.1	0	0	0
BAJ85750.1	0	0	0
BAJ85751.1	0	0	0
BAJ85753.1	0	0	0
BAJ85757.1	0	0	0
BAJ85760.1	0	0	0
BAJ85761.1	0	0	0
BAJ85763.1	0	0	0
BAJ85764.1	0	0	0
BAJ85770.1	0	0	0
BAJ85772.1	0	0.011768	0
BAJ85774.1	0	0	0
BAJ85775.1	0	0	0
BAJ85783.1	0	0	0
BAJ85784.1	0	0	0
BAJ85786.1	0	0	0
BAJ85792.1	0	0	0
BAJ85793.1	0	0	0
BAJ85794.1	0	0	0
BAJ85797.1	0	0	0
BAJ85798.1	0	0	0
BAJ85799.1	0	-0.014576	0
BAJ85802.1	-0.045456	0	0.017791
BAJ85803.1	0	0	0
BAJ85804.1	0	0	0
BAJ85807.1	0	0	0
BAJ85808.1	0	0	0
BAJ85812.1	0	0	0
BAJ85815.1	0	0	0
BAJ85816.1	0	0	0
BAJ85819.1	0	0	0
BAJ85827.1	0	0	0
BAJ85828.1	0	0	0
BAJ85829.1	0	0	0
BAJ85830.1	0	0	0.029282
BAJ85833.1	0	0	0
BAJ85834.1	0	0	0
BAJ85837.1	0	0	0
BAJ85838.1	0	0	-0.098322
BAJ85842.1	0	0	0
BAJ85843.1	0	0	0
BAJ85848.1	0	-0.089307	0
BAJ85850.1	0	0	0
BAJ85852.1	0	0	0
BAJ85853.1	0	0	0
BAJ85854.1	0	0	0
BAJ85855.1	0	0	0
BAJ85856.1	0	0	0
BAJ85864.1	-0.023392	0.017397	0
BAJ85866.1	0	0	0
BAJ85867.1	0	0	0
BAJ85868.1	0	0	0
BAJ85869.1	0.017324	0	0
BAJ85870.1	0	0	0
BAJ85871.1	0	0	0
BAJ85874.1	0	0	0
BAJ85876.1	0	0	0
BAJ85877.1	0	0	0
BAJ85879.1	0	0	0
BAJ85883.1	0	0	0
BAJ85891.1	0	0	0
BAJ85894.1	0	-0.0055265	0
BAJ85899.1	0	0.051799	0
BAJ85901.1	0	0	-0.03884
BAJ85905.1	0	0	0
BAJ85908.1	0	0	0
BAJ85909.1	0	0	0
BAJ85910.1	0	0	0
BAJ85911.1	0	0	0
BAJ85912.1	0	0	0
BAJ85914.1	0	0	0
BAJ85916.1	0	0	0
BAJ85917.1	0	0	0
BAJ85919.1	0	0	0
BAJ85925.1	0	0	0
BAJ85926.1	0	0	0
BAJ85931.1	0	0.07046	0
BAJ85935.1	0	0	0
BAJ85936.1	0	0	0
BAJ85941.1	0	0	0
BAJ85943.1	0	0	0
BAJ85945.1	0	0	0
BAJ85947.1	0	0.076769	0
BAJ85949.1	0	0	0
BAJ85950.1	0	0	0
BAJ85952.1	0	0	0
BAJ85964.1	0	0	0
BAJ85970.1	0	-0.015954	0
BAJ85972.1	0	0	0
BAJ85973.1	0	0	0
BAJ85975.1	0	0	0
BAJ85976.1	0	0	0
BAJ85984.1	0	0	0
BAJ85985.1	0	0	0
BAJ85986.1	0	0	0
BAJ85989.1	0	0	0
BAJ85990.1	0	0	0
BAJ85992.1	0	0	-0.081441
BAJ85993.1	0	0	0
BAJ85999.1	0	0	0
BAJ86004.1	0	0	0.0089766
BAJ86005.1	0	0	0
BAJ86007.1	0	0	0
BAJ86012.1	0	0	0
BAJ86014.1	0.0080115	0.01973	0
BAJ86019.1	0	0	0
BAJ86023.1	0	0	0
BAJ86024.1	0	0	0
BAJ86029.1	0	0	0
BAJ86030.1	0	0	0
BAJ86032.1	0	0	0
BAJ86034.1	0	0	0
BAJ86035.1	0	0	0
BAJ86037.1	0	0	-0.011875
BAJ86041.1	0	0	0
BAJ86043.1	0	0	0
BAJ86046.1	0	0	0
BAJ86047.1	0	0.052589	0
BAJ86049.1	0	0	0
BAJ86051.1	0	0	0
BAJ86054.1	0	0	0
BAJ86064.1	0	0	0
BAJ86066.1	0	0	0
BAJ86068.1	0	0	0
BAJ86071.1	0	0	0
BAJ86073.1	0	0	0
BAJ86075.1	-0.01977	0	0
BAJ86076.1	0	0	0
BAJ86079.1	0.037129	-0.045557	0
BAJ86080.1	0	0	0
BAJ86084.1	0	0	0
BAJ86089.1	0	0	0
BAJ86090.1	0	0	0
BAJ86092.1	0	0	0
BAJ86098.1	0	0	-0.019759
BAJ86099.1	0	0	0
BAJ86102.1	0	0	0
BAJ86103.1	0	0	0
BAJ86104.1	0	0	-0.11724
BAJ86108.1	0	0	0
BAJ86117.1	0	0	0
BAJ86120.1	0	0	0
BAJ86123.1	0	0	0
BAJ86128.1	0	0	0
BAJ86131.1	0	0	0
BAJ86132.1	0	0	0
BAJ86134.1	0	0	0
BAJ86136.1	0.00080277	0	0
BAJ86138.1	0	0	0
BAJ86139.1	0	0	0
BAJ86140.1	0	0	0
BAJ86141.1	0	0	0
BAJ86144.1	0	0	0
BAJ86145.1	0	0	0
BAJ86148.1	0	0	0
BAJ86150.1	0	0	0
BAJ86152.1	0	0	0
BAJ86154.1	0	0	0
BAJ86157.1	-0.016103	0	-0.00010351
BAJ86161.1	0	0	0
BAJ86166.1	0	0	0
BAJ86170.1	0	0	0
BAJ86175.1	0	0	0
BAJ86179.1	0	0	0
BAJ86181.1	0	0	0
BAJ86184.1	0	0	0
BAJ86187.1	0	-0.021793	0
BAJ86190.1	0	0	0
BAJ86192.1	0	0	0
BAJ86197.1	0	0	0
BAJ86198.1	0	0	0
BAJ86199.1	0	0	0
BAJ86200.1	0	0	0
BAJ86207.1	0	0	0
BAJ86211.1	0	0	0
BAJ86212.1	0	-0.015879	0
BAJ86224.1	0	0	0
BAJ86238.1	-0.072805	0	0
BAJ86241.1	0	0	0
BAJ86245.1	-0.011837	0	0
BAJ86248.1	0	0	0
BAJ86249.1	0	0	0
BAJ86257.1	0	0	0
BAJ86258.1	0	0	0
BAJ86263.1	0	0	0
BAJ86265.1	0	0	0
BAJ86266.1	0	0	0
BAJ86270.1	0	0	0
BAJ86274.1	0	0	0
BAJ86275.1	0	0	0
BAJ86278.1	0	0	0
BAJ86281.1	0	0.10087	-0.0081374
BAJ86284.1	0	0	0
BAJ86286.1	0	0	0
BAJ86288.1	0	0	0
BAJ86289.1	0	0	0
BAJ86292.1	0	0	0
BAJ86294.1	0	0	0
BAJ86295.1	0	0	0
BAJ86297.1	0	0	0
BAJ86298.1	0	0	0
BAJ86303.1	0	0	0
BAJ86305.1	0	0	0
BAJ86306.1	0	0	0
BAJ86309.1	-0.0053205	0.022231	0
BAJ86310.1	0	0	0
BAJ86311.1	0	0	0.016825
BAJ86313.1	0	0	0
BAJ86317.1	0	0	0
BAJ86318.1	0	0	0
BAJ86322.1	0	0	0
BAJ86325.1	0.0569	0	0
BAJ86327.1	0.040153	-0.0082745	0
BAJ86328.1	0	0	0.027732
BAJ86329.1	0	0	0
BAJ86330.1	0	0	0
BAJ86331.1	0	0	0
BAJ86332.1	0	0	0
BAJ86333.1	0	0	0
BAJ86334.1	-0.036583	0	0
BAJ86336.1	0	0	0
BAJ86338.1	0	0	0
BAJ86339.1	0	0.0099193	0
BAJ86340.1	0	0	0
BAJ86343.1	0	0	0
BAJ86345.1	0	0	0
BAJ86348.1	0	0	0
BAJ86355.1	0	0	0
BAJ86356.1	0	0	0
BAJ86358.1	0	0	0
BAJ86361.1	0	0	0
BAJ86362.1	0	0	0
BAJ86378.1	0	0	0
BAJ86384.1	0	0	0
BAJ86386.1	0	0	0
BAJ86387.1	0	0	0
BAJ86388.1	0	0.00018856	0
BAJ86390.1	0	0	-0.024192
BAJ86391.1	0	0	0
BAJ86394.1	0	0	0
BAJ86395.1	0	0	0
BAJ86399.1	0	0	0
BAJ86408.1	0	0	0
BAJ86410.1	0	0	0
BAJ86411.1	0	0	0
BAJ86412.1	0	0	0
BAJ86415.1	0	0	0
BAJ86416.1	0	0	0
BAJ86421.1	0	0	0
BAJ86423.1	0	0	0
BAJ86425.1	0	0	0
BAJ86426.1	0	0	0
BAJ86427.1	0	0	0
BAJ86437.1	0	0	0
BAJ86441.1	0	-0.01612	0.031586
BAJ86446.1	0	0	0
BAJ86450.1	0	0	0
BAJ86452.1	0	0.010999	0
BAJ86454.1	0	-0.012794	0
BAJ86455.1	0	0	0
BAJ86461.1	0	0	0
BAJ86467.1	0.015121	0	0
BAJ86469.1	0	0	0
BAJ86472.1	0	0	0
BAJ86478.1	0	0	0
BAJ86480.1	0	0.0052493	0
BAJ86481.1	0	0	0
BAJ86482.1	0	0	0
BAJ86486.1	0	0	0
BAJ86488.1	0	0	0
BAJ86489.1	0	0	0
BAJ86490.1	0	0	0
BAJ86497.1	0	0	0
BAJ86500.1	0	0	0.025333
BAJ86505.1	0	0	0
BAJ86506.1	0	0	0
BAJ86508.1	0	0	0
BAJ86509.1	-0.029977	-0.0050469	0
BAJ86510.1	0	0	0
BAJ86511.1	0	0	0
BAJ86514.1	0	0	0
BAJ86516.1	0	0	0
BAJ86519.1	0	0	0
BAJ86522.1	0	0	0
BAJ86524.1	0	0	0
BAJ86527.1	0	0	0.031826
BAJ86533.1	0	0	0
BAJ86534.1	0	0	0
BAJ86535.1	0	0	0
BAJ86536.1	0	0	0
BAJ86538.1	0	0	0
BAJ86539.1	0	0	0
BAJ86542.1	0	0	0
BAJ86545.1	0	0	0
BAJ86549.1	0	0	0
BAJ86550.1	0	0	0
BAJ86551.1	0	0.08464	0
BAJ86558.1	0	0	0
BAJ86566.1	0	0	0
BAJ86567.1	0	0	0
BAJ86568.1	0	0	-0.083043
BAJ86569.1	0	0	0
BAJ86571.1	0	0	0
BAJ86576.1	0	0	0
BAJ86580.1	0	0	0
BAJ86581.1	0	0	0
BAJ86586.1	0	0	0
BAJ86589.1	0	0	0
BAJ86595.1	0	0	0
BAJ86596.1	0	0	0
BAJ86599.1	0.02119	0	0
BAJ86603.1	0	0	0
BAJ86609.1	-0.087696	0	0
BAJ86610.1	0	0	0
BAJ86613.1	0	0	0
BAJ86616.1	0	0	0
BAJ86617.1	0	0	0
BAJ86633.1	0	0	0
BAJ86634.1	0	0	0
BAJ86637.1	0	0	0
BAJ86638.1	0	0	0
BAJ86639.1	0	0	0
BAJ86641.1	0	-0.015374	0
BAJ86650.1	0	0	0
BAJ86653.1	0	0	0
BAJ86655.1	0	0	0
BAJ86660.1	0	0	0
BAJ86663.1	0	0	0
BAJ86664.1	0.067559	-0.0080855	0
BAJ86666.1	0	0	0
BAJ86671.1	0	0	0
BAJ86677.1	0	0	0
BAJ86678.1	0	0.10214	0
BAJ86680.1	0	0	0
BAJ86683.1	0	-0.011721	0.03613
BAJ86686.1	0	0	0
BAJ86688.1	0	0	0
BAJ86691.1	0	0	0
BAJ86694.1	0	0	0
BAJ86698.1	0	0	0
BAJ86701.1	0	0	0
BAJ86703.1	0	0	0
BAJ86704.1	0	0	0
BAJ86707.1	0	0	0
BAJ86708.1	0	0	0
BAJ86715.1	0	0	0
BAJ86717.1	0	0	0
BAJ86718.1	0	0	0
BAJ86719.1	0	0	0
BAJ86721.1	0	0	0
BAJ86723.1	0	0	0
BAJ86724.1	0	0	0
BAJ86731.1	0	0	0
BAJ86732.1	0	0	0
BAJ86733.1	0	0	0
BAJ86734.1	0	0	0
BAJ86737.1	0	0	0
BAJ86739.1	0	0	0.0081065
BAJ86740.1	0	0	0
BAJ86744.1	0	0	0
BAJ86746.1	0	0	-0.060321
BAJ86747.1	0	0	0
BAJ86748.1	0	0	0
BAJ86749.1	0	0	0
BAJ86751.1	0	0	0
BAJ86753.1	0	0	0
BAJ86756.1	0	0	0
BAJ86759.1	0	0	0
BAJ86760.1	-0.02896	0	0
BAJ86761.1	0	0	0
BAJ86762.1	0	0	0
BAJ86763.1	0	0	0
BAJ86764.1	0	0	0
BAJ86765.1	0	0	0
BAJ86767.1	0	0	0
BAJ86772.1	0	0	0
BAJ86775.1	0	0	0
BAJ86776.1	0	0	0
BAJ86779.1	0	0	0
BAJ86782.1	0	0	0
BAJ86785.1	0	-0.014353	0
BAJ86792.1	0	0	0
BAJ86802.1	0	0	0
BAJ86803.1	0	-0.0043316	0
BAJ86806.1	0	0	0
BAJ86810.1	0	0	0
BAJ86811.1	0	0	0
BAJ86812.1	0	0	0
BAJ86814.1	0	0	0
BAJ86819.1	0	0	0
BAJ86822.1	0	0	0
BAJ86823.1	0	0	0
BAJ86832.1	0	0	0
BAJ86835.1	0	0	0
BAJ86841.1	0	0	0
BAJ86846.1	0	0	0
BAJ86849.1	0	0	0
BAJ86854.1	0	0	0
BAJ86859.1	0	0	0
BAJ86866.1	0	0	0.04171
BAJ86872.1	0	0	0
BAJ86876.1	0	0	0
BAJ86878.1	0	0	0
BAJ86880.1	0	0	0
BAJ86887.1	0	0	0
BAJ86889.1	0	0	0
BAJ86891.1	-0.013769	0	-0.083496
BAJ86894.1	0	0	0
BAJ86897.1	0	0	0.0087038
BAJ86898.1	0	0	0
BAJ86899.1	0	0	0
BAJ86902.1	0	0	0
BAJ86906.1	0.03577	0	0
BAJ86908.1	0	-0.0096993	0
BAJ86911.1	0	0	0
BAJ86913.1	0	0	0
BAJ86918.1	0	0	0
BAJ86919.1	0	0	0
BAJ86920.1	0	0	0
BAJ86921.1	0	0	0
BAJ86922.1	0	0	0
BAJ86925.1	0	0	0
BAJ86926.1	0	0	0
BAJ86928.1	0	0	0
BAJ86930.1	0	0	0
BAJ86932.1	0	0	0
BAJ86933.1	0	0	0
BAJ86936.1	0	0	0
BAJ86938.1	0	0	0.0052167
BAJ86939.1	0	0	0
BAJ86942.1	0	0	0
BAJ86947.1	-0.022069	0	0
BAJ86951.1	0	0	0
BAJ86954.1	0	0	0
BAJ86965.1	0	0	0
BAJ86968.1	0	0	0
BAJ86974.1	0	0	0
BAJ86975.1	0	-0.0013967	0
BAJ86977.1	0	0	0
BAJ86980.1	0	0	0
BAJ86982.1	0	0	0
BAJ86984.1	0	0	0
BAJ86988.1	-0.052064	-0.022862	0
BAJ86992.1	0	0	-0.12189
BAJ86996.1	0	0	0
BAJ86997.1	0	0	0
BAJ86998.1	0	0	0
BAJ87000.1	0	0	0
BAJ87002.1	0	0	0
BAJ87004.1	0	0.051799	0
BAJ87006.1	0	0	0
BAJ87007.1	0	0	0
BAJ87008.1	0	0	0
BAJ87014.1	0	0	0
BAJ87016.1	0	0	0
BAJ87019.1	0	0	0
BAJ87021.1	0	0	0
BAJ87024.1	0	0	0
BAJ87025.1	0	0.10723	0
BAJ87026.1	0	-0.0029271	0
BAJ87028.1	0	0	0
BAJ87035.1	0	0	0
BAJ87039.1	0	0	0
BAJ87040.1	0	0	0
BAJ87043.1	0	0	0
BAJ87045.1	0	0	0
BAJ87046.1	0	0.066352	0
BAJ87053.1	-0.022752	0.00079534	0
BAJ87055.1	0	0	0
BAJ87056.1	0	0	0
BAJ87057.1	0	0	0.068957
BAJ87061.1	0	0	0
BAJ87062.1	0	0	0
BAJ87063.1	0	0	0
BAJ87064.1	0	0	0
BAJ87065.1	0	0	-0.0058924
BAJ87066.1	0	0	0
BAJ87067.1	0	0	0
BAJ87072.1	0	0	0
BAJ87074.1	0	0	-0.06619
BAJ87076.1	0	0	0
BAJ87077.1	0	0	0
BAJ87083.1	0	0	0
BAJ87087.1	0	0	0
BAJ87096.1	0	0	0
BAJ87111.1	0	-0.014798	0
BAJ87116.1	0	0	0
BAJ87118.1	0	0	0
BAJ87121.1	0	0	0
BAJ87122.1	0	0	0
BAJ87123.1	0	0.0034516	0
BAJ87125.1	0	0	0
BAJ87128.1	0	0	0
BAJ87129.1	0	0	0
BAJ87132.1	0	0	0
BAJ87134.1	0	0	0
BAJ87137.1	0	0	0
BAJ87143.1	0	0	0
BAJ87147.1	0	0	0
BAJ87148.1	0	0	0
BAJ87150.1	0	0	0
BAJ87153.1	0	0	0
BAJ87156.1	0	0	0
BAJ87158.1	0	0	0
BAJ87164.1	0	0	0
BAJ87166.1	0	0	0
BAJ87169.1	0	0	0
BAJ87171.1	0	0	0
BAJ87174.1	0	0	0
BAJ87176.1	0	0	0
BAJ87177.1	0	0	0
BAJ87181.1	0	0	0
BAJ87182.1	0	0	0
BAJ87183.1	0	0	0
BAJ87184.1	0	0	0
BAJ87185.1	0	0	0
BAJ87188.1	0	0	0
BAJ87192.1	0	0	0
BAJ87198.1	0	0	0
BAJ87202.1	0	0	0
BAJ87203.1	0	0	0
BAJ87204.1	0	0	0
BAJ87206.1	0	0	0
BAJ87207.1	0	0	0
BAJ87211.1	0	0	-0.0072899
BAJ87212.1	0	0	0
BAJ87214.1	0	0	0
BAJ87217.1	0	0	0
BAJ87222.1	0	0	0
BAJ87223.1	0	0	0
BAJ87224.1	0	0	0
BAJ87225.1	0	0	0
BAJ87231.1	0	-0.025997	0
BAJ87232.1	0	-0.028871	0
BAJ87233.1	0	0	0
BAJ87235.1	0	0	0
BAJ87239.1	0	0	0
BAJ87243.1	0	0	0
BAJ87247.1	0	0	0
BAJ87248.1	0	0	0
BAJ87249.1	0	0	0
BAJ87250.1	0	0	0
BAJ87252.1	0	0	0
BAJ87257.1	0	0	0
BAJ87258.1	0	0	0
BAJ87264.1	0	0	0
BAJ87265.1	0	0	0
BAJ87268.1	0	0	0
BAJ87270.1	0	0	0
BAJ87273.1	0	0	0
BAJ87275.1	-0.035149	0	0
BAJ87277.1	0	0	0
BAJ87278.1	0	0	0
BAJ87282.1	0	0	0
BAJ87286.1	0	0	0
BAJ87287.1	0	0	0
BAJ87289.1	0	0	0
BAJ87291.1	0	0	0
BAJ87292.1	0	0	0
BAJ87293.1	0	0	0
BAJ87297.1	0	0	0
BAJ87302.1	-0.027565	-0.0078128	0
BAJ87304.1	0	0	0
BAJ87306.1	0	0	0
BAJ87319.1	0	0	0
BAJ87323.1	0	0	0
BAJ87325.1	0	0	0
BAJ87327.1	0	0	0
BAJ87331.1	0	0	0
BAJ87333.1	0	0	0
BAJ87335.1	0	0	0
BAJ87338.1	0	0	0
BAJ87340.1	0	0	0
BAJ87342.1	0	-0.017579	0.070281
BAJ87343.1	0	0	0
BAJ87346.1	0	0	0
BAJ87347.1	0	0	0
BAJ87350.1	0	0	0
BAJ87351.1	0	0	0
BAJ87354.1	0	0	0
BAJ87356.1	0	0	0
BAJ87359.1	0	0	0
BAJ87363.1	0	0	0
BAJ87370.1	0	0	0
BAJ87373.1	0	0	0
BAJ87374.1	0	0	0
BAJ87375.1	0	0	0
BAJ87376.1	0	0	0
BAJ87378.1	0	0	0
BAJ87387.1	0	0	0
BAJ87388.1	0	0	0
BAJ87390.1	0	0	0
BAJ87393.1	0	0	0
BAJ87394.1	0	0	0
BAJ87395.1	0	0	0
BAJ87396.1	0	0	0
BAJ87403.1	0	0.0062538	0
BAJ87405.1	0	0	0
BAJ87407.1	0	0	0
BAJ87410.1	0	0	0
BAJ87413.1	0	0	0
BAJ87416.1	0	0	0
BAJ87420.1	0	0	0
BAJ87422.1	0	0	0
BAJ87424.1	0	0	0
BAJ87425.1	0	0	0
BAJ87427.1	-0.056476	0	0
BAJ87434.1	0	0	0
BAJ87435.1	0	0	0
BAJ87436.1	0	0	0
BAJ87438.1	0	0	0
BAJ87444.1	0	0	0
BAJ87447.1	0	0	0
BAJ87451.1	0	0	0
BAJ87455.1	0	0	0
BAJ87464.1	0	0	0
BAJ87466.1	0	0	0
BAJ87468.1	0	0	0
BAJ87470.1	0	0	0
BAJ87476.1	0	0	0
BAJ87482.1	0	0	0
BAJ87483.1	0	0	0
BAJ87484.1	0	0	0
BAJ87485.1	0	0	0
BAJ87486.1	0	0	0
BAJ87489.1	0	0	0
BAJ87490.1	0	0	0
BAJ87492.1	0	0	0
BAJ87501.1	0	0	0
BAJ87511.1	0	0	0
BAJ87513.1	0	0	0
BAJ87515.1	0	0	0
BAJ87518.1	0	0	0
BAJ87519.1	0.014576	0	0
BAJ87530.1	0	0	0
BAJ87532.1	0	0	0
BAJ87535.1	0	0	0
BAJ87540.1	0	0	0
BAJ87542.1	-0.028538	-0.0027946	0
BAJ87548.1	0	0	0
BAJ87549.1	0	0	0
BAJ87550.1	0	0	0
BAJ87553.1	0	0	0
BAJ87555.1	0	0	0
BAJ87556.1	0	0	0
BAJ87558.1	0	0	0
BAJ87562.1	0	0	0
BAJ87563.1	0	0	0
BAJ87565.1	0	0	0
BAJ87569.1	0	0	0
BAJ87575.1	0	0	0
BAJ87576.1	0	0.0085859	0
BAJ87577.1	0	0.018201	0
BAJ87580.1	0	0	0
BAJ87582.1	0	0	0
BAJ87583.1	0	0	0
BAJ87586.1	0	0	0
BAJ87587.1	0	0	0
BAJ87588.1	0	0	0
BAJ87590.1	0	0	0
BAJ87594.1	0	0	0
BAJ87595.1	0	0	0
BAJ87596.1	0	0	0
BAJ87601.1	0	0	0
BAJ87607.1	0	0	0
BAJ87608.1	0	0	0
BAJ87609.1	0	0	0
BAJ87616.1	0	0	0
BAJ87619.1	0	0	0
BAJ87620.1	0	0	0
BAJ87623.1	0	0	-0.071569
BAJ87630.1	0	0	0
BAJ87639.1	0	0	0
BAJ87641.1	0	0	0
BAJ87644.1	0.026146	0	0
BAJ87646.1	0	0	0
BAJ87648.1	0	0	0
BAJ87649.1	0	0	0
BAJ87650.1	0	0	0
BAJ87654.1	0	0	0
BAJ87656.1	0	0	0.078581
BAJ87657.1	0	0	0
BAJ87659.1	0	0	0
BAJ87661.1	0	0	0
BAJ87666.1	0	0	0
BAJ87667.1	0	0	0
BAJ87670.1	0	0	-0.040398
BAJ87672.1	0	0	0
BAJ87673.1	0	0.024705	0.020134
BAJ87674.1	0	0	0
BAJ87675.1	-0.074098	0	0
BAJ87676.1	0	0	0
BAJ87681.1	0	0	0
BAJ87683.1	0	0.026497	0
BAJ87684.1	0	0	0
BAJ87685.1	0	0	0
BAJ87687.1	0	0	0
BAJ87695.1	0	0	0
BAJ87699.1	0	0	0.070818
BAJ87701.1	0	0	0
BAJ87704.1	0	0	0
BAJ87705.1	0	0	0
BAJ87708.1	0	0	0
BAJ87714.1	0	0	0
BAJ87715.1	0	0	0
BAJ87726.1	0	0	0
BAJ87729.1	0	0	0
BAJ87730.1	0	0.026223	0
BAJ87731.1	0	0	0
BAJ87733.1	0	0	0
BAJ87736.1	0	0	0
BAJ87737.1	0	0	0
BAJ87740.1	0	0	0
BAJ87744.1	0	0	0
BAJ87747.1	0	0	0
BAJ87749.1	0	0	0.047849
BAJ87751.1	0	0	0
BAJ87755.1	0	0	0
BAJ87756.1	0.0024183	0	0
BAJ87762.1	0	0	0
BAJ87763.1	0	0	0
BAJ87768.1	0	0	0
BAJ87769.1	0	0	0
BAJ87772.1	0	0	0
BAJ87773.1	0	0	0
BAJ87775.1	0	0	0
BAJ87776.1	0	0	0
BAJ87777.1	0	0	0
BAJ87778.1	-0.02486	-0.019611	0
BAJ87782.1	0	0	0
BAJ87787.1	0	0	0
BAJ87788.1	0	0	0
BAJ87789.1	0	0	0
BAJ87792.1	0	0	0
BAJ87793.1	0	0	0.0044602
BAJ87795.1	0	0	0
BAJ87797.1	0	0	0.068957
BAJ87799.1	0	0	0
BAJ87802.1	0	0	0
BAJ87803.1	0	0	0
BAJ87805.1	0	0	0
BAJ87808.1	0	0	0
BAJ87811.1	0	0	0
BAJ87813.1	0	0	0
BAJ87814.1	0	0	0
BAJ87817.1	0	0	0
BAJ87818.1	0	0	0
BAJ87819.1	0	0	0
BAJ87821.1	0	0	0
BAJ87822.1	0	0	0
BAJ87824.1	0	0	0
BAJ87825.1	0	0	0
BAJ87826.1	0	0.0082725	0
BAJ87827.1	0	0	-0.0063872
BAJ87828.1	0	0	0
BAJ87833.1	0	0	0
BAJ87835.1	0	0	0
BAJ87836.1	0.032631	0	0.026869
BAJ87838.1	0	0	0
BAJ87839.1	0	0	0
BAJ87841.1	0	0	0
BAJ87845.1	0	0	0
BAJ87846.1	0	0	0
BAJ87850.1	0	0	0
BAJ87851.1	0	0	-0.031756
BAJ87858.1	0	0	0
BAJ87867.1	0	0	-0.012607
BAJ87868.1	0	0	0
BAJ87876.1	0	0	0
BAJ87880.1	0	0	0
BAJ87885.1	-0.025129	0	0
BAJ87887.1	0	0	0
BAJ87888.1	0	0	0
BAJ87892.1	0	0	0
BAJ87894.1	0	0	0
BAJ87896.1	0	0	0
BAJ87903.1	0	0	0
BAJ87904.1	0	0	0
BAJ87905.1	0.011404	0.02232	0
BAJ87909.1	0	0	0
BAJ87912.1	0	0	0
BAJ87913.1	0	0	0
BAJ87914.1	0	0	0
BAJ87919.1	0.025542	0	0.00091117
BAJ87921.1	0	0	0
BAJ87924.1	0.092614	0	0
BAJ87932.1	0	0	0
BAJ87935.1	0	0	0
BAJ87938.1	0	0	0
BAJ87941.1	0	0	0
BAJ87942.1	0	0	0
BAJ87943.1	0	0	0
BAJ87946.1	0	0	0
BAJ87947.1	0	0	0
BAJ87953.1	0.079204	0	0
BAJ87957.1	0	0	0
BAJ87958.1	0	0	0
BAJ87959.1	0	0	0
BAJ87961.1	0	0.049551	0
BAJ87962.1	0	0	0
BAJ87963.1	0	0.011768	0
BAJ87964.1	0	0	0
BAJ87965.1	0	0	0
BAJ87972.1	0	0	0
BAJ87976.1	0	0	0
BAJ87978.1	0	0	0
BAJ87979.1	0	0	0
BAJ87980.1	0	0	0
BAJ87981.1	0	0	0
BAJ87982.1	0	0	0
BAJ87986.1	0	0	0
BAJ87987.1	0	0	0
BAJ87989.1	0	0	0
BAJ87994.1	0	0	0
BAJ87996.1	0	0	0
BAJ87997.1	0	0	0
BAJ88002.1	0	0	0
BAJ88004.1	0	0	0
BAJ88006.1	0	0	0
BAJ88009.1	0	0	0
BAJ88011.1	0	-0.071201	0
BAJ88012.1	0	0	-0.043094
BAJ88015.1	0	0	0
BAJ88016.1	0	0	0
BAJ88020.1	0	0	0
BAJ88027.1	0	0	0
BAJ88028.1	0	0	0
BAJ88032.1	0	0	0
BAJ88040.1	0	0	0
BAJ88043.1	0	0	0
BAJ88044.1	0	0	0
BAJ88046.1	0	0	0
BAJ88049.1	0	0	0
BAJ88051.1	0.027417	0	0
BAJ88052.1	0	0	0
BAJ88057.1	0	0	0
BAJ88061.1	0	0	0
BAJ88062.1	0	0	0
BAJ88064.1	0	0	0
BAJ88068.1	0	0	0
BAJ88069.1	0	0	0
BAJ88070.1	0	0	0
BAJ88071.1	0	0	0
BAJ88075.1	0	0	0
BAJ88076.1	0	0	0
BAJ88077.1	0	0	0
BAJ88080.1	0	0	0
BAJ88081.1	0	0	0
BAJ88082.1	0	0	0
BAJ88084.1	-0.033282	0	0
BAJ88091.1	0	0	0
BAJ88093.1	0	0	0
BAJ88096.1	0	0	0
BAJ88097.1	0	0	0
BAJ88098.1	0	0	0
BAJ88099.1	0	0	0
BAJ88101.1	0	0	0
BAJ88102.1	0	0	0
BAJ88103.1	0	0	0
BAJ88105.1	0	0	0
BAJ88110.1	0	0	0
BAJ88115.1	0	0	0
BAJ88117.1	0	0	0
BAJ88119.1	0	0	0
BAJ88120.1	0	0	0
BAJ88123.1	0	0	0
BAJ88124.1	0	0	0
BAJ88127.1	0.079204	0	0
BAJ88128.1	0	0	0
BAJ88132.1	0	0	0
BAJ88134.1	0	0	0
BAJ88135.1	0	0	0
BAJ88136.1	0	0	0
BAJ88137.1	0	0	0
BAJ88140.1	0	0	0
BAJ88148.1	0	0	0
BAJ88150.1	0	0	0
BAJ88156.1	0.064117	0	0
BAJ88159.1	0.031519	0	0
BAJ88160.1	0	0	-0.041546
BAJ88165.1	0	0	0
BAJ88167.1	0	0	0
BAJ88171.1	0	0	0.014199
BAJ88173.1	0	0	0
BAJ88179.1	0	0	-0.022013
BAJ88182.1	0	0	0
BAJ88183.1	0	0	0
BAJ88188.1	0	0	0
BAJ88190.1	0	0	0
BAJ88199.1	0	0	0
BAJ88200.1	0	0	0
BAJ88201.1	0	0	0
BAJ88202.1	0	0	0
BAJ88205.1	0	0	0
BAJ88206.1	0	-0.0050098	0
BAJ88210.1	0	0	0
BAJ88211.1	0	0	0
BAJ88217.1	0	0	0
BAJ88221.1	0	-0.0012791	0
BAJ88225.1	0	0	0
BAJ88230.1	0	0	0
BAJ88234.1	0	0	0
BAJ88238.1	0	0	0
BAJ88241.1	0	0	0
BAJ88246.1	0	0	0
BAJ88247.1	0	0	0
BAJ88249.1	-0.0054451	0	0
BAJ88254.1	0	0	0
BAJ88257.1	0	0	0
BAJ88259.1	-0.01775	0	0
BAJ88260.1	0	0	0
BAJ88261.1	0	0	0
BAJ88262.1	0	0	0
BAJ88269.1	0	0	0
BAJ88271.1	0	0	0
BAJ88274.1	0	0	0
BAJ88281.1	0	0	0
BAJ88282.1	0	0	0
BAJ88283.1	0	0	0
BAJ88287.1	0	0	0
BAJ88290.1	0	0	0
BAJ88292.1	0	0	0
BAJ88296.1	0	0	0
BAJ88300.1	-0.049014	-0.0036915	0
BAJ88301.1	0	0	0
BAJ88304.1	0	0	0
BAJ88305.1	0	0	-0.0085498
BAJ88313.1	0	0	0
BAJ88320.1	0.0028026	0	0
BAJ88322.1	0	0	0
BAJ88323.1	0	0	0
BAJ88327.1	0	0	0
BAJ88328.1	0	0	0
BAJ88333.1	0	0	0
BAJ88334.1	0	0	-0.0034568
BAJ88342.1	0	0	0
BAJ88344.1	0	0	0
BAJ88346.1	0	0	0
BAJ88349.1	0	0	0
BAJ88354.1	0	0	0
BAJ88358.1	0	0	0
BAJ88359.1	0	0	0
BAJ88360.1	0	0	0
BAJ88362.1	0	0	0
BAJ88365.1	0	0	0
BAJ88369.1	0	0	0.17206
BAJ88371.1	0	0	0
BAJ88372.1	0.0084358	0	0
BAJ88373.1	0	0	0
BAJ88374.1	0	0	0
BAJ88375.1	0	0	0
BAJ88380.1	0	0	0
BAJ88381.1	0	0	0
BAJ88384.1	-0.008277	0	0
BAJ88385.1	0	0	0
BAJ88387.1	0	0	0
BAJ88388.1	0	0	0
BAJ88391.1	0	0	0
BAJ88392.1	0	0	0
BAJ88400.1	0	0	0
BAJ88412.1	0	0	0
BAJ88415.1	0	0	0
BAJ88417.1	0	0	0
BAJ88419.1	0	0	0
BAJ88420.1	0	0	0
BAJ88424.1	0	0	0
BAJ88425.1	0	0	0
BAJ88430.1	0	0	0
BAJ88431.1	0	0	0
BAJ88434.1	0	0	0
BAJ88435.1	0	0	0
BAJ88440.1	0	0	0
BAJ88443.1	0	0	0
BAJ88444.1	0	0	0
BAJ88447.1	0	0	0
BAJ88450.1	0	0	0
BAJ88451.1	0	0	0
BAJ88453.1	0	0	0
BAJ88455.1	0	0	0
BAJ88460.1	0	0	0
BAJ88466.1	-0.034243	0	0
BAJ88467.1	0	0	0
BAJ88468.1	0	0	0
BAJ88469.1	0	0	0
BAJ88471.1	0	0	0
BAJ88477.1	0	0	0
BAJ88489.1	0	0	-0.035053
BAJ88499.1	0	0	0
[truncated: 6,619 more rows]
