# Supplementary material for: The effect of phytoglobin overexpression on the plant proteome during nonhost response of barley (Hordeum vulgare) to wheat powdery mildew (Blumeria graminis f. sp. tritici)
Source: Sci Rep. 2020 Jun 8;10:9192. doi: 10.1038/s41598-020-65907-z (PMC7280273; doi:10.1038/s41598-020-65907-z)
Supplement: Supplementary file 3 — Supplementary Table S3. [file 41598_2020_65907_MOESM3_ESM.xlsx]

## Sheet: HOvsWT
Differentially accumulated proteins between wild type mock (WT) and homoglobin overexpressed mock (HO) barley seedling.					Total - 144 DAP
Functional category	Sub category	Accession NO.	Protein name	HO/WT	WTi/WT	HOi/WT	HO/WT	WTi/WT	HOi/WT
				log ratio			p value
Lower in HO seedling
Cell growth	cell growth	BAJ88627.1	short-chain dehydrogenase/reductase (alcohol dehydrogenase)	-0.358065	-0.20464	-0.502815	0.00183318	0.00601861	1.1839e-05
Disease/defense	detoxification	BAJ93970.1	peroxidase	-0.360733	0.138423	-0.280973	0.0028072	0.170062	0.0143151
Disease/defense	detoxification	BAJ87232.1	glutathione S-transferase	-0.262107	-0.007465	-0.134392	0.0176607	0.390241	0.0535475
Disease/defense	detoxification	BAJ90076.1	rhodanese-like domain-containing protein 11	-0.180855	-0.053495	-0.212965	0.0162823	0.248544	0.00145206
Disease/defense	detoxification	BAJ85583.1	rhodanese-like domain-containing protein 11	-0.17817	-0.0482775	-0.209487	0.0161231	0.256363	0.00138987
Energy	glycolysis	BAJ86289.1	mitochondrial pyruvate carrier	-0.29817	0.01756	-0.171915	0.00884328	0.600572	0.0283025
Energy	electron transport chain	BAJ87835.1	cytochrome b-c1 complex subunit 6	-0.294287	0.10382	-0.0825175	0.00171463	0.109727	0.0926486
Energy	electron transport chain	BAK00817.1	NADH dehydrogenase [ubiquinone] iron-sulfur protein 6	-0.163695	0.0052475	0.02414	0.0215036	0.480993	0.338328
Metabolism	amino acids	BAJ91226.1	tryptophan synthase alpha chain	-0.326948	-0.10277	-0.387462	0.00183318	0.151725	0.000167703
Metabolism	amino acids	BAJ91362.1	phosphoserine phosphatase	-0.218875	-0.12665	-0.164357	0.0474461	0.0376922	0.031344
Metabolism	catalytic activity	BAJ85970.1	probable carboxylesterase	-0.428457	-0.127125	-0.577213	0.000189759	0.0706938	5.06307e-06
Metabolism	catalytic activity	BAJ90787.1	epoxide hydrolase-like protein	-0.282415	0.14847	-0.03771	0.0161231	0.105227	0.230051
Metabolism	flavonoids	BAK06294.1	anthocyanidin 5,3-O-glucosyltransferase	-0.244762	-0.0687325	-0.142388	0.0146602	0.198254	0.0283457
Metabolism	flavonoids	BAJ85353.1	anthocyanidin reductase	-0.210605	0.265823	0.0459375	0.0281039	0.00508885	0.284085
Metabolism	flavonoids	BAJ94912.1	UDP-glucose:2-hydroxyflavanone C-glucosyltransferase-like	-0.197855	0.02092	-0.200277	0.0161231	0.451725	0.00314952
Metabolism	hormones	BAJ89621.1	7-deoxyloganetin glucosyltransferase	-0.487075	0.2194	-0.34236	0.0424285	0.152983	0.0247257
Metabolism	lipids & sterols	CAI84733.1	acetyl-Coa carboxylase, partial (chloroplast)	-0.328585	-0.109915	-0.164435	0.0338193	0.076731	0.0622418
Metabolism	lipids & sterols	BAJ97605.1	GDSL esterase/lipase	-0.199783	-0.013755	-0.223887	0.015652	0.422075	0.00143289
Metabolism	secondary metabolism	BAK06159.1	cytochrome P450	-0.339595	-0.16562	-0.382472	0.0313761	0.0370808	0.00361741
Metabolism	secondary metabolism	CAE47438.1	putative 1-deoxy-D-xylulose 5-phosphate reductoisomerase (plastid)	-0.145015	-0.144825	-0.231155	0.0403053	0.0239359	0.000705717
Metabolism	sugars	BAJ92488.1	acyl transferase 15-like	-0.898652	0.0566425	-1.02265	0.000146246	0.740758	8.33867e-06
Metabolism	sugars	AID60040.1	chalcone isomerase	-0.24432	-0.116443	-0.301088	0.0215036	0.12009	0.000904103
Metabolism	sugars	Q8S3X0.1	Chalcone-flavonone isomerase	-0.24432	-0.116443	-0.301088	0.0215036	0.12009	0.000904103
Metabolism	sugars	AFF58883.1	arabinoxylan arabinofuranohydrolase	-0.170725	0.0279425	-0.19809	0.0159219	0.407648	0.00134337
Metabolism	sugars	BAJ96596.1	alpha-glucosidase	-0.141875	0.0361725	-0.09622	0.0250763	0.372366	0.02902
Protein fate	proteolysis	BAJ94612.1	probable isoaspartyl peptidase/L-asparaginase 2	-0.655253	0.32269	-0.545417	4.90628e-05	0.118625	0.000552993
Protein fate	proteolysis	CAQ00114.1	papain-like cysteine proteinase [Hordeum vulgare subsp. vulgare]	-0.353592	-0.064405	-0.112047	0.0314277	0.489116	0.285602
Protein fate	proteolysis	BAJ86803.1	E3 ubiquitin-protein ligase CHFR	-0.30876	0.0026475	-0.208285	0.000881351	0.447316	0.00205329
Protein fate	proteolysis	BAJ85377.1	aspartic proteinase nepenthesin-1-like	-0.272527	0.0696925	-0.268235	0.0266227	0.300015	0.00342865
Protein synthesis	tRNA slicing	BAJ86024.1	tRNA threonylcarbamoyladenosine dehydratase	-1.67479	0.123485	-0.655025	0.002778	0.546839	0.233495
Protein synthesis	tRNA slicing	BAJ91971.1	peptide deformylase	-0.894042	0.0012425	-0.98297	1.67095e-07	0.435323	4.8274e-08
Protein synthesis	translational factors	BAK05787.1	eukaryotic translation initiation factor 5B	-0.309957	0.05962	-0.109628	0.00673269	0.386875	0.11952
Protein synthesis	ribosomal protein	BAJ90312.1	50S ribosomal protein L27	-0.173805	-0.0982125	-0.24986	0.0368219	0.133162	0.00118901
Signal transduction	hormones	BAJ98739.1	dormancy/auxin associated family protein	-0.41949	0.0483375	-0.12869	0.0334802	0.482487	0.269791
Signal transduction	other	BAJ92852.1	peptide-N4-(N-acetyl-beta-glucosaminyl)asparagine amidase A	-0.219608	0.0174325	-0.19203	0.0159219	0.500509	0.00537524
Signal transduction	other	BAJ99566.1	peptide-N4-(N-acetyl-beta-glucosaminyl)asparagine amidase A	-0.208492	0.0437375	-0.173698	0.0245907	0.418458	0.0124118
Structural organization	chromatin	BAJ92810.1	histone H1	-0.4387	-0.31115	-0.4194	0.000198428	0.0381386	0.000728775
Structural organization	cell wall	BAK03604.1	expansin-A8	-0.290482	-0.0959525	-0.354967	0.0242683	0.121003	0.000635801
Structural organization	cytoskeleton	BAK00995.1	tubulin-folding cofactor A	-0.282373	-0.02551	-0.11122	0.0164287	0.295741	0.118217
Structural organization	membrane	BAK02431.1	protein CURVATURE THYLAKOID 1D	-0.19653	-0.13629	-0.350435	0.0383121	0.0772804	0.000266603
Transcription	chromatin	BAJ99821.1	winged-helix DNA-binding transcription factor family protein	-0.363325	-0.210108	-0.358322	0.00164227	0.0740528	0.00440167
Transcription	regulation	BAK07491.1	histone-lysine N-methyltransferase family member	-0.344545	0.142162	-0.07199	0.0206372	0.35222	0.397468
Transcription	transcription factors	BAJ95525.1	RNA-binding (RRM/RBD/RNP motifs) family protein with retrovirus zinc finger-like domain-containing protein	-0.339602	0.059785	-0.342523	0.0215036	0.309303	0.00440167
Transcription	transcription factors	BAK05765.1	glycine-rich RNA-binding protein RZ1A-like	-0.339602	0.059785	-0.342523	0.0215036	0.309303	0.00440167
Transcription	mRNA processing	BAJ86068.1	pre-mRNA cleavage factor Im 25 kDa subunit 2	-0.274817	0.0067375	-0.16716	0.00811459	0.461568	0.057046
Transcription	other	ABX39423.1	RNA polymerase beta subunit, partial (chloroplast)	-0.150135	-0.0812825	-0.130433	0.0383121	0.14885	0.0143333
Transporters	ions	BAJ85973.1	vacuolar iron transporter 1	-0.436123	-0.358038	-0.383518	0.018244	0.000100817	0.000393578
Transporters	ions	BAJ92954.1	outer envelope pore protein 37, chloroplastic isoform X2	-0.388533	0.0153275	-0.377468	0.000657602	0.605387	0.000337215
Transporters	ions	ACJ63456.1	delta tonoplast intrinsic protein 2	-0.24171	-0.19805	-0.36296	0.00315018	0.00541122	5.04896e-05
Transporters	nitrogen	CCJ47190.1	proton-dependent oligopeptide or low-affinity nitrate transporter	-0.210955	0.0619725	-0.11451	0.0466925	0.460119	0.167807
Unknown		BAJ88011.1	predicted protein	-0.713448	0.642702	-0.427325	0.000176464	0.143575	0.029687
Unknown		BAK07366.1	predicted protein	-0.660995	-0.17083	-0.43425	0.0413156	0.489272	0.282649
Unknown		BAK01888.1	predicted protein	-0.509295	-0.205758	-0.101075	0.00461184	0.355588	0.379204
Unknown		BAK08339.1	predicted protein	-0.208322	-0.085945	-0.27919	0.00486505	0.109475	0.000171651
Unknown		BAJ98599.1	predicted protein	-0.17496	-0.134132	-0.187622	0.0338798	0.0443351	0.00488335
Higher in HO seedling
Disease/defense	defense related	BAJ99976.1	salicylic acid-binding protein 2	0.298447	0.291215	0.451572	0.0496628	0.0347123	0.00233167
Disease/defense	defense related	BAJ86678.1	disease resistance-responsive (dirigent-like protein) family	0.300638	-0.13384	0.131593	0.00829448	0.108343	0.0513913
Disease/defense	defense related	BAK02218.1	xylanase inhibitor	0.307022	0.0612175	0.288648	0.00174821	0.302438	0.000559652
Disease/defense	defense related	BAJ97189.1	transducin family protein / WD-40 repeat family protein	0.418625	-0.03843	0.36573	0.0063566	0.502192	0.00605836
Disease/defense	defense related	BAF03217.1	23 kDa jasmonate-induced protein	0.51458	-0.0288	0.613927	0.000681362	0.604114	0.000137471
Disease/defense	defense related	BAF03218.1	23 kDa jasmonate-induced protein	0.530675	-0.0345225	0.614622	0.000856214	0.593942	0.00012961
Disease/defense	defense related	BAF03219.1	23 kDa jasmonate-induced protein	0.542632	-0.016685	0.593067	0.00019913	0.621118	0.00012961
Disease/defense	defense related	AAA91048.1	thionin [Hordeum vulgare]	1.46774	0.609125	0.98271	0.00950155	0.0675875	0.00607306
Disease/defense	defense related	CAA81230.1	pathogenesis-related protein	1.57517	1.4492	1.65174	0.0232097	0.0027764	0.00433801
Disease/defense	defense related	CAD48489.1	putative thionin	1.66583	0.8216	1.14176	0.00903877	0.0316407	0.0153849
Disease/defense	detoxification	BAJ90031.1	glutathione S-transferase	0.165305	0.11135	0.275892	0.0215036	0.0660043	0.000246461
Disease/defense	stress response	BAK06131.1	heat shock factor-binding protein	0.137325	0.0507	0.21543	0.0428071	0.288687	0.000885732
Disease/defense	stress response	BAJ88210.1	heat shock protein 60-3A	0.173583	0.05702	0.10541	0.0146602	0.244939	0.024379
Disease/defense	stress response	BAJ91943.1	DNAJ homologue 2	0.182825	0.0540925	0.208758	0.00829448	0.244747	0.000658681
Disease/defense	stress response	BAJ96419.1	disease resistance-responsive (dirigent-like protein) family	0.200643	-0.0940975	0.10234	0.0159219	0.133708	0.0502217
Disease/defense	stress response	BAK05930.1	spermidine synthase	0.28103	0.112208	0.248512	0.0113025	0.160988	0.00399588
Disease/defense	stress response	BAJ90341.1	momilactone A synthase-like	0.28909	-0.02231	0.22161	0.0142543	0.560097	0.0280265
Disease/defense	stress response	BAK03083.1	DNAJ homologue 2	0.362312	0.0496175	0.25323	0.0161231	0.38215	0.0170993
Disease/defense	stress response	ACH89910.1	late embryogenesis abundant protein	0.496655	-0.04244	0.60181	0.0101945	0.345178	0.0010022
Energy	fermentation	BAJ95659.1	alcohol dehydrogenase	0.127683	0.0124075	0.0516375	0.0383121	0.428552	0.14019
Energy	fermentation	BAJ94674.1	probable carboxylesterase 18	0.200365	0.0742575	0.23353	0.0215036	0.245131	0.00210023
Energy	glycolysis	BAJ95153.1	NADP-dependent malic enzyme	0.224768	0.1231	0.22487	0.0432203	0.31217	0.0533178
Energy	glycolysis	AEM44701.1	NADP-malic protein	0.262805	0.14166	0.232972	0.028619	0.278816	0.0518098
Energy	photosynthesis	BAJ85327.1	phospoenolpyruvate carboxylase	0.124595	0.01468	0.226428	0.0434012	0.454477	0.000342616
Energy	photosynthesis	BAJ94338.1	phosphoenolpyruvate carboxylase 1-like	0.145787	-0.109327	0.107042	0.0245907	0.0524296	0.0211517
Energy	photosynthesis	AAX12118.1	phosphoenolpyruvate carboxylase	0.189543	0.0423775	0.2453	0.00950155	0.340818	0.000342616
Energy	photosynthesis	AFI73230.1	chlorophyllide a oxygenase	0.220447	-0.0749075	-0.0053675	0.0230775	0.202795	0.326542
Metabolism	amino acids	BAJ93604.1	serine hydroxymethyltransferase 4	0.13694	-0.080155	0.146308	0.0293714	0.111916	0.00457535
Metabolism	amino acids	BAJ87867.1	shikimate O-hydroxycinnamoyltransferase	0.26877	0.181405	0.184548	0.0203693	0.0630325	0.0224589
Metabolism	catalytic activity	BAJ91326.1	probable inactive purple acid phosphatase 27-like precursor	0.162665	-0.001955	0.184585	0.0480358	0.434458	0.00522001
Metabolism	catalytic activity	BAJ98647.1	probable carboxylesterase 12	0.237498	0.0420225	0.169415	0.0159219	0.367903	0.0145421
Metabolism	catalytic activity	BAJ96114.1	purple acid phosphatase 2	0.61223	-0.0655	0.578887	6.87344e-06	0.19579	8.48526e-06
Metabolism	catalytic activity	BAJ87025.1	alpha/beta-Hydrolases superfamily protein	0.61985	-0.09143	0.610607	0.0205283	0.432116	0.00764744
Metabolism	flavonoids	BAJ96064.1	anthocyanidin reductase-like	0.170682	0.0471575	0.124518	0.0434012	0.37664	0.0323325
Metabolism	lipids & sterols	BAJ89235.1	GDSL esterase/lipase APG-like	0.297555	0.024825	0.090455	0.0157927	0.52629	0.157553
Metabolism	lipids & sterols	BAK00039.1	GDSL-like Lipase/acylhydrolase superfamily protein	0.32929	-0.098325	0.358382	0.0033759	0.169689	0.0028664
Metabolism	lipids & sterols	BAJ89931.1	GDSL esterase/lipase At5g55050	0.35805	0.175902	0.095355	0.0314277	0.326115	0.346521
Metabolism	nitrogen	Q42831.1	Non-symbiotic hemoglobin	2.57269	0.352403	2.54379	8.15757e-11	0.00346533	7.53751e-11
Metabolism	secondary metabolism	BAJ88381.1	methyltransferase	0.160153	-0.009845	0.045685	0.0428071	0.347244	0.236585
Metabolism	secondary metabolism	BAJ89824.1	2-succinylbenzoate--CoA ligase	0.21319	-0.134607	0.271788	0.047438	0.203958	0.0106316
Metabolism	sugars	BAJ99820.1	sucrose synthase	0.148	0.0697825	0.265742	0.0221037	0.160292	0.000180278
Metabolism	sugars	CAZ64535.1	sucrose synthase	0.14917	0.071855	0.269498	0.0216939	0.153579	0.000175482
Metabolism	sugars	CAA46701.1	sucrose synthase	0.152308	0.0739975	0.268688	0.0216939	0.150497	0.000180278
Metabolism	sugars	BAJ86281.1	bark storage protein A	0.7688	0.13979	0.568695	7.84912e-06	0.142811	8.13179e-05
Metabolism	sugars	ABX79605.1	beta-amylase	1.02737	0.0002025	1.1709	1.49682e-05	0.660359	1.94551e-05
Metabolism	sugars	ADB54609.1	beta-amylase 2	1.85677	0.233898	1.74105	6.64929e-09	0.154847	8.47139e-08
Metabolism	sugars	AAC64904.1	beta-amylase	2.08538	0.301847	1.93385	1.59293e-09	0.146393	5.82381e-08
Protein fate	proteolysis	BAJ91748.1	aspartic proteinase A1	0.24096	0.100358	0.332512	0.028619	0.263203	0.00205859
Protein fate	proteolysis	CAA10987.1	subtilisin-like protease	0.287062	-0.143193	0.163928	0.00987701	0.0915233	0.0241229
Protein fate	proteolysis	BAK04983.1	subtilisin-like protease	0.30813	-0.134745	0.186677	0.0142543	0.146705	0.0255901
Protein fate	proteolysis	BAJ94815.1	subtilisin-like protease SBT3.6	0.313047	-0.0926075	0.250575	0.00557225	0.226258	0.00352658
Protein fate	proteolysis	BAK05449.1	E3 ubiquitin-protein ligase	1.05143	-0.025145	1.20508	0.0114468	0.603957	0.0032436
Protein synthesis	ribosomal protein	BAJ93777.1	40S ribosomal protein S14	0.14813	0.0058675	0.0960975	0.0365452	0.408325	0.0418164
Protein synthesis	ribosomal protein	BAK07914.1	40S ribosomal protein S30	0.45505	0.191778	0.132093	0.000728263	0.357176	0.172087
Signal transduction	GTPase	BAK02830.1	GTP-binding protein Obg/CgtA	0.172753	0.0029225	0.243155	0.0250763	0.437844	0.000921162
Signal transduction	GTPase	BAJ88754.1	signal recognition particle receptor subunit alpha	0.181393	0.0658675	0.125015	0.0359778	0.281224	0.033791
Signal transduction	kinases	BAK00867.1	putative leucine-rich repeat receptor-like protein kinase	0.197813	1.23043	1.51992	0.0450197	6.01626e-08	2.04269e-09
Signal transduction	calcium	BAJ84960.1	calcium-binding protein 39	0.206385	0.119212	0.297312	0.0423517	0.134206	0.0013371
Signal transduction	other	BAJ94050.1	stem 28 kDa glycoprotein-like	0.65669	-0.0834825	0.499443	2.49355e-05	0.265511	0.000117269
Structural organization	cell wall	BAJ87576.1	pectin acetylesterase	0.173415	-0.0007575	0.158122	0.0426347	0.436911	0.0129269
Structural organization	cell wall	BAK05073.1	fasciclin-like arabinogalactan protein FLA9	0.337018	0.016505	0.330568	0.020669	0.617333	0.00522892
Structural organization	cell wall	ABY79073.1	xyloglucan xyloglucosyl transferase	0.348902	-0.301515	0.152058	0.00463518	0.00415586	0.0427587
Structural organization	cell wall	AAG00425.1	germin A [Hordeum vulgare]	0.364173	0.0320375	0.319342	0.00187167	0.563522	0.00629988
Structural organization	cell wall	BAJ86551.1	proline-rich protein 4-like	0.439325	-0.0416925	0.419032	0.000406526	0.553787	0.00248786
Structural organization	cell wall	CAA63663.1	xyloglucan endotransglycosylase (XET) [Hordeum vulgare subsp. vulgare]	0.492277	0.308808	0.278037	0.0427835	0.309932	0.162604
Structural organization	cell wall	ABG46236.1	germin-like protein 4d	1.58827	0.716697	1.5813	6.63428e-08	7.11599e-05	2.1337e-07
Structural organization	cell wall	ACT22753.1	GER4e	1.66242	0.743425	1.62873	2.9107e-08	8.0329e-05	1.39112e-07
Structural organization	membrane	BAK05421.1	fasciclin-like protein FLA10	0.222908	-0.152548	0.171255	0.0161231	0.0528569	0.0120576
Structural organization	membrane	BAJ97817.1	fasciclin-like arabinogalactan	0.298667	-0.00394	0.175187	0.018244	0.652329	0.0934051
Structural organization	membrane	BAJ98404.1	transmembrane CLPTM1 family protein	0.378895	0.0144075	0.432827	0.00113869	0.428552	0.000184858
Structural organization	membrane	BAJ94967.1	fasciclin-like protein 9	0.389607	-0.22329	0.143487	0.000857017	0.0120311	0.0426753
Structural organization	membrane	BAK05529.1	CLPTM1-like membrane protein cnrB	0.576052	0.0619325	0.547503	7.01302e-05	0.33831	0.000292427
Transcription	mRNA processing	AAM80567.1	RNase S-like protein	1.11321	0.111088	1.01485	7.51963e-07	0.489529	1.10871e-05
Transcription	mRNA processing	AAF45043.1	RNase S-like protein precursor	1.61816	0.195745	1.38205	6.63428e-08	0.377467	5.33341e-07
Transcription	transcription factor	BAK00816.1	transcription factor TCP14	1.53564	0.62489	1.13274	0.0389003	0.0704078	0.262873
Transporters	energy	BAK03012.1	ADP,ATP carrier protein 1	0.151342	0.11168	0.197873	0.00950155	0.022866	0.000334446
Transporters	ions	BAJ88616.1	copper transport protein ATX1-like	0.186793	0.135233	0.29053	0.0168876	0.0440699	0.000283209
Transporters	ions	BAK01981.1	cupin family protein precursor	1.15114	0.534565	1.39031	0.0057259	0.409619	0.0138932
Transporters	ions	BAK01423.1	cation-transporting ATPase	1.3925	0.63565	1.1822	0.0125106	0.409619	0.00950597
Transporters	lipid	BAJ87805.1	non-specific lipid-transfer protein 2-like	0.409438	0.044105	0.365148	0.00289037	0.512993	0.0028664
Transporters	other	BAK04458.1	endosomal targeting BRO1-like	0.323435	0.145762	0.132428	0.0314277	0.35222	0.200206
Transporters	other	BAJ86047.1	protein TIC 40	0.361505	-0.0139725	0.374727	0.00156322	0.337229	0.000299268
Transporters	other	BAJ97578.1	protein TIC 40	0.365783	-0.0066825	0.383535	0.000960764	0.361882	0.000180278
Transporters	sugars	BAJ93158.1	polyol transporter 5-like	0.262245	0.62334	0.861918	0.028619	9.61895e-05	1.90854e-05
Transporters	vesicles	BAK06009.1	bet1-like SNARE 1-1	0.15385	0.192633	0.177792	0.0383121	0.00705192	0.00399588
Transporters	vesicles	BAJ94157.1	PRA1 family protein F3	0.350058	0.212347	0.376433	0.00386849	0.069543	0.00205329
Unknown		BAK03088.1	predicted protein	0.215365	0.102585	0.245388	0.0370614	0.190658	0.00412448
Unknown		BAK04680.1	predicted protein	0.429048	0.0120325	0.47305	0.00117603	0.637716	0.00331334
Unknown		BAJ85931.1	predicted protein	0.46695	0.07826	0.456885	0.000227457	0.337529	0.000299268

## Sheet: HOivsWTi
Differentially accumulated proteins between plants with overexpresion of Hb that were inoculated (HOi) and wild type plants also inoculated (WTi)					Total - 249 DAP
Functional category	Sub category	Accession NO.	Protein name	HOi/WTi	HOi/WTi	HO/WT	WTi/WT	HOi/WT	HO/WT	WTi/WT	HOi/WT
				log ratio	p value	log ratio			p value
Lower in HO inf seedling
Cell growth	cell growth	BAJ89245.1	heparanase-like protein 3	-0.304245	0.00242674	0.00335617	0.196684	-0.107561	0.651699	0.0465719	0.111963
Cell growth	cell growth	BAJ88627.1	short-chain dehydrogenase/reductase (alcohol dehydrogenase)	-0.298176	0.00357685	-0.358064	-0.204638	-0.502814	0.00183318	0.00601861	1.1839e-05
Cell growth	cell growth	BAJ84826.1	heparanase-like protein 1	-0.260801	0.0178374	-0.0874049	0.274329	0.0135274	0.461226	0.104109	0.512509
Disease/defense	defense related	BAK07094.1	MLO-like protein 15	-0.900122	0.00974733	0.100057	0.286843	-0.613279	0.588988	0.285837	0.0150398
Disease/defense	defense related	BAJ90914.1	26 kDa endochitinase 1-like	-0.400804	0.000529046	-0.223298	0.0267588	-0.374045	0.129925	0.518826	0.000640373
Disease/defense	defense related	CAA47473.1	glucan endo-1,3-beta-glucosidase	-0.359257	0.00643121	-0.303784	0.518838	0.159581	0.20582	0.00320172	0.229252
Disease/defense	defense related	BAJ92265.1	protein PYRICULARIA ORYZAE RESISTANCE 21-like	-0.241843	0.0243261	-0.0522675	0.216574	-0.0252689	0.573844	0.066244	0.376621
Disease/defense	detoxification	ABY27300.1	NADPH-dependent thioredoxin reductase isoform 1	-1.53533	0.00782839	0.0103793	0.639249	-0.896078	0.704939	0.49986	0.264871
Disease/defense	detoxification	BAJ93970.1	peroxidase	-0.419395	0.00579163	-0.360734	0.138421	-0.280974	0.00610646	0.222288	0.0223115
Disease/defense	detoxification	BAJ96692.1	peroxidase 7	-0.326111	0.00418014	-0.134998	0.561049	0.234938	0.291368	0.00092186	0.0244919
Disease/defense	detoxification	BAJ88571.1	protein Mpv17	-0.230309	0.0293563	-0.0318949	-0.00317126	-0.23348	0.59933	0.403265	0.0119614
Disease/defense	stress response	BAJ87676.1	probable plastid-lipid-associated protein 10	-0.627898	0.0428452	-0.22221	-0.130787	-0.758686	0.490854	0.388464	0.00212526
Disease/defense	stress response	BAJ89018.1	protein DJ-1 homolog B-like	-0.356101	0.00397299	-0.154444	0.668311	0.31221	0.499086	0.000530756	0.107695
Disease/defense	stress response	ACJ68104.1	cold acclimation protein	-0.302365	0.0178374	-0.376772	-0.117486	-0.419851	0.309704	0.561475	0.0517701
Disease/defense	stress response	BAJ90771.1	cold acclimation protein WCS19	-0.301832	0.0163914	-0.391631	-0.116314	-0.418146	0.308505	0.570557	0.0918076
Disease/defense	stress response	BAK02398.1	stress response protein NST1-like	-0.255544	0.041	-0.219643	0.0585145	-0.197029	0.0887981	0.461575	0.0296903
Disease/defense	stress response	BAK02135.1	18.9 kDa heat shock protein-like	-0.199656	0.016841	-0.0636814	0.0413142	-0.158341	0.34796	0.428401	0.0106043
Disease/defense	stress response	BAJ86128.1	protein ACTIVITY OF BC1 COMPLEX KINASE 3	-0.19348	0.0423217	-0.122627	0.0150303	-0.17845	0.296542	0.47281	0.0487949
Disease/defense	stress response	BAJ87892.1	putative stationary phase survival protein SurE	-0.176953	0.0464197	-0.148535	0.0616374	-0.115316	0.237448	0.403828	0.151732
Energy	Calvin cycle	BAK03023.1	calvin cycle protein CP12-1	-0.228173	0.0296408	-0.146702	-0.063191	-0.291364	0.267213	0.349476	0.00482577
Energy	citric acid cycle	BAJ96977.1	phosphoenolpyruvate carboxylase 1-like	-0.211491	0.0144744	-0.156442	0.029716	-0.181774	0.136757	0.459036	0.0208403
Energy	citric acid cycle	BAJ85848.1	phosphoenolpyruvate carboxylase 1-like	-0.204875	0.0231383	-0.158202	0.025756	-0.179119	0.160517	0.469966	0.0300736
Energy	electron transport chain	BAK06512.1	cytochrome c-like	-0.263086	0.0170873	-0.216342	0.318747	0.0556608	0.225659	0.0615484	0.40441
Energy	fermentation	BAJ97771.1	probable carboxylesterase	-0.776382	0.0306173	-1.35364	0.0614005	-0.714981	0.478461	0.680823	0.343108
Energy	photosynthesis	BAJ94842.1	photosynthetic NDH subunit of lumenal location 4	-0.126164	0.0463387	-0.0648319	-0.031361	-0.157525	0.294632	0.325515	0.00586737
Metabolism	amino acids	BAJ91226.1	tryptophan synthase alpha chain	-0.284694	0.00229209	-0.326945	-0.10277	-0.387464	0.00261113	0.192585	0.000273606
Metabolism	catalytic activity	BAJ85970.1	probable carboxylesterase	-0.450086	0.00026165	-0.428458	-0.127127	-0.577213	0.000581066	0.098924	1.1743e-05
Metabolism	cofactors	BAK01073.1	cobalamin biosynthesis CobW-like protein	-1.18703	0.00782839	-0.2143	0.203712	-0.983321	0.57183	0.318692	0.00411668
Metabolism	flavonoids	BAJ94912.1	UDP-glucose:2-hydroxyflavanone C-glucosyltransferase-like	-0.221198	0.0428452	-0.197853	0.0209215	-0.200276	0.0262966	0.467692	0.00543237
Metabolism	hormones	BAK03337.1	ACC oxidase	-0.485361	0.000183359	-0.0287259	0.432159	-0.0532013	0.654682	0.0245127	0.40755
Metabolism	hormones	AFO63017.1	ACC oxidase	-0.473057	0.000599932	0.0204786	0.448487	-0.0245699	0.64353	0.0420346	0.498668
Metabolism	hormones	AFO63016.1	ACC oxidase	-0.450558	0.000473728	-0.0208663	0.442313	-0.00824476	0.672634	0.0309702	0.526083
Metabolism	lipids & sterols	BAJ97605.1	GDSL esterase/lipase	-0.210136	0.0431361	-0.199787	-0.0137561	-0.223892	0.0229635	0.442886	0.00266553
Metabolism	lipids & sterols	BAK04000.1	acyl-[acyl-carrier-protein] desaturase 4	-0.323704	0.00361082	0.00538049	0.155961	-0.167743	0.697165	0.277218	0.133842
Metabolism	lipids & sterols	BAK05142.1	stearoyl-[acyl-carrier-protein] 9-desaturase 5	-0.292644	0.0324255	-0.0454176	0.0540945	-0.23855	0.602568	0.443479	0.0586707
Metabolism	nitrogen	BAJ96591.1	allantoinase	-0.318261	0.00480286	-0.184035	0.153146	-0.165115	0.18365	0.180473	0.0737696
Metabolism	secondary metabolism	BAJ86664.1	UDP-glycosyltransferase 86A1	-0.170383	0.0413546	-0.0804611	0.390984	0.220601	0.284617	0.000351493	0.0029033
Metabolism	secondary metabolism	BAJ90285.1	glutamate decarboxylase 1-like	-0.278354	0.0171189	-0.160456	0.48289	0.204536	0.244237	0.00159672	0.0486071
Metabolism	sugars	BAJ92488.1	acyl transferase 15-like	-1.07929	2.47359e-07	-0.89865	0.0566427	-1.02265	0.000146246	0.740758	8.2273e-08
Metabolism	sugars	BAJ92725.1	phosphoglycerate mutase family protein	-0.258592	0.0306173	-0.0286206	0.248543	-0.0100493	0.666872	0.117151	0.475655
Metabolism	sugars	BAJ97948.1	beta-D-glucan exohydrolase isoenzyme ExoI	-0.253077	0.0142297	-0.0685332	0.0906295	-0.162448	0.461771	0.322324	0.0502187
Metabolism	sugars	AFF58883.1	arabinoxylan arabinofuranohydrolase	-0.226032	0.0104254	-0.170723	0.0279413	-0.198091	0.0159219	0.407648	0.0026026
Metabolism	sugars	1X39	beta-d-glucan exohydrolase isoenzyme Exoi	-0.215156	0.00432507	-0.105344	0.065848	-0.149308	0.219459	0.329297	0.0250602
Metabolism	sugars	AAD23382.1	beta-D-glucan exohydrolase isoenzyme ExoI	-0.212336	0.0157693	-0.0959064	0.0820462	-0.130289	0.27871	0.277218	0.0502187
Metabolism	sugars	BAK00680.1	aldose 1-epimerase-like	-0.202516	0.0160008	-0.112475	0.0743766	-0.128139	0.139694	0.217659	0.0231231
Metabolism	sugars	BAJ90217.1	probable endo-1,3(4)-beta-glucanase	-0.177525	0.0384512	-0.131647	-0.0253192	-0.202844	0.213441	0.400308	0.0166306
Metabolism	sugars	BAJ97803.1	Core-2/I-branching beta-16-N-acetylglucosaminyltransferase	-1.49268	0.000938187	-0.12708	1.04688	-0.445795	0.542954	0.0286478	0.134384
Metabolism	sulfate	BAJ97674.1	ATP sulfurylase 2-like	-0.119741	0.0431361	-0.0938926	0.00626651	-0.113475	0.153605	0.44697	0.0211093
Protein fate	folding	BAJ92459.1	peptidyl-prolyl cis-trans isomerase FKBP13	-0.198267	0.0270743	-0.0547189	-0.0292267	-0.227494	0.428908	0.325515	0.00299007
Protein fate	proteolysis	BAJ94612.1	probable isoaspartyl peptidase/L-asparaginase 2	-0.868106	0.000183359	-0.655256	0.322689	-0.545417	0.000139969	0.164228	0.000851451
Protein fate	proteolysis	BAJ94791.1	subtilisin-like protease SBT3.9	-0.702565	3.73654e-05	-0.672297	0.401603	-0.300962	0.305107	0.422781	0.342148
Protein fate	proteolysis	CAQ00113.1	papain-like cysteine proteinase	-0.342257	0.00408684	-0.231309	-0.00762419	-0.349881	0.0282378	0.430048	0.000648469
Protein fate	proteolysis	BAJ97136.1	subtilisin-like protease SBT1.4	-0.338901	0.0402686	-0.192069	-0.0350368	-0.373937	0.21995	0.461148	0.000664452
Protein fate	proteolysis	BAJ85377.1	aspartic proteinase nepenthesin-1-like	-0.337928	0.00769365	-0.272528	0.069692	-0.268236	0.0414546	0.361781	0.00602024
Protein fate	proteolysis	BAK05409.1	carboxyl-terminal-processing peptidase 1	-0.304882	0.00146483	-0.20986	-0.00180699	-0.306689	0.059321	0.459707	0.00203591
Protein fate	proteolysis	CAB09698.1	cysteine proteinase	-0.303509	0.00769365	-0.111396	0.0966914	-0.206817	0.382276	0.371395	0.0492657
Protein fate	proteolysis	BAJ86803.1	E3 ubiquitin-protein ligase CHFR	-0.210931	0.0074458	-0.308759	0.00264678	-0.208285	0.00106805	0.463196	0.00393957
Protein fate	proteolysis	BAJ93901.1	protease Do-like 8	-0.165642	0.0215852	-0.0629822	0.0192642	-0.146378	0.356753	0.4573	0.0165748
Protein fate	transport	BAK07195.1	mitochondrial import receptor subunit TOM5	-0.186356	0.0293563	0.00961869	-0.0480819	-0.234438	0.625246	0.266336	0.000912947
Protein synthesis	ribosomal protein	BAJ86506.1	60S ribosomal protein L24	-0.447441	0.00749033	0.0700588	0.174013	-0.273428	0.656008	0.532394	0.276643
Protein synthesis	ribosomal protein	YP_874700.1	ribosomal protein L32	-0.293422	0.019325	0.00375031	0.0350185	-0.258404	0.65353	0.57072	0.00691159
Protein synthesis	ribosomal protein	AGP50775.1	ribosomal protein L33	-0.270621	0.0185482	-0.103765	0.0184238	-0.252197	0.355332	0.519028	0.00615246
Protein synthesis	ribosomal protein	BAJ85542.1	30S ribosomal protein S17	-0.196719	0.0233299	-0.124417	0.0286445	-0.168074	0.10267	0.478646	0.00619728
Protein synthesis	ribosomal protein	BAJ95950.1	50S ribosomal protein L3	-0.154441	0.0384512	-0.0928373	-0.022158	-0.176599	0.250424	0.404723	0.0106961
Protein synthesis	translational factors	BAJ96304.1	aspartate tRNA ligase	-0.190823	0.03084	-0.13126	-0.0883196	-0.279142	0.114058	0.176932	0.000600118
Protein synthesis	tRNA slicing	BAJ91971.1	peptide deformylase	-0.984216	3.61653e-07	-0.894044	0.00124195	-0.982974	4.06353e-07	0.454786	1.33133e-07
Signal transduction	hormones	BAK03610.1	ninja-family protein	-0.732114	0.0170734	-0.108796	0.429073	-0.30304	0.609222	0.213069	0.0872407
Signal transduction	hormones	BAJ98103.1	putative lipid-binding protein AIR1	-0.296516	0.013539	-0.200658	-0.0207384	-0.317255	0.429793	0.669845	0.0934568
Signal transduction	other	BAJ92332.1	putative lectin	-0.231896	0.0468174	-0.0955786	0.0984218	-0.133474	0.328031	0.259328	0.0692685
Structural organization	cell wall	BAJ90395.1	beta-1,3-glucanase precursor	-0.343554	0.00749033	-0.248277	0.513412	0.169857	0.31172	0.010774	0.242134
Structural organization	cell wall	CAA75907.1	germin-like protein 1	-0.305242	0.0122855	-0.128077	0.0767713	-0.228471	0.292019	0.408603	0.0193312
Structural organization	cell wall	ABG46233.1	germin-like protein 2a	-0.28073	0.0215872	-0.141203	0.0672964	-0.213433	0.224382	0.420426	0.0208403
Structural organization	chromatin	BAJ95629.1	histone H2A.1-like	-0.763526	0.00149815	0.125088	0.260409	-0.503117	0.627732	0.49261	0.00572767
Structural organization	chromatin	BAK08278.1	histone H2A	-0.626738	0.000240729	0.0484156	0.185897	-0.440841	0.675412	0.5353	0.120982
Structural organization	chromatin	BAK04720.1	histone H2A-like	-0.578469	0.000504373	0.0391253	0.19558	-0.382889	0.68053	0.517091	0.147238
Structural organization	chromatin	CAA90679.1	HMG1/2-like protein	-0.561435	0.0240338	-0.0552406	0.173768	-0.387667	0.635834	0.400602	0.00312183
Structural organization	cytoskeleton	BAK05521.1	collagen alpha-1(I) chain-like	-0.277449	0.0468174	-0.0362927	0.159913	-0.117536	0.631994	0.273763	0.203609
Structural organization	cytoskeleton	BAK06139.1	protein CROWDED NUCLEI 1	-0.159967	0.0233931	-0.0860441	0.0502596	-0.109707	0.244237	0.376798	0.0486178
Structural organization	membrane	BAJ87639.1	protein KAKU4	-0.236571	0.0314756	-0.00632098	0.133126	-0.103445	0.653463	0.120317	0.101395
Transcription	mRNA splicing	BAJ91146.1	splicing factor 3B subunit 2	-0.304623	0.0372426	-0.118667	0.0960125	-0.20861	0.452834	0.449296	0.054527
Transcription	mRNA splicing	BAJ86812.1	serine/arginine-rich splicing factor SR45a-like	-0.448458	0.00234942	0.2376	0.346699	-0.101758	0.315316	0.0632547	0.342772
Transcription	regulation	BAK02407.1	nucleolin 1	-0.446899	0.000623432	0.0975137	0.405952	-0.040947	0.647783	0.360181	0.513664
Transcription	regulation	BAK06763.1	HMG-Y-related protein A-like	-0.345487	0.000899129	-0.204424	0.0576777	-0.287809	0.106216	0.450033	0.00516683
Transcription	regulation	BAK07329.1	nucleolin 1	-0.307633	0.0371338	0.0321035	0.314901	0.00726869	0.685928	0.431565	0.537538
Transcription	regulation	BAJ99185.1	nucleolin 2-like	-0.291216	0.014502	-0.0161741	0.261256	-0.0299597	0.692527	0.289347	0.511119
Transcription	regulation	AFE55546.1	nuclear factor-YB2	-0.2277	0.0394289	-0.0864108	0.0929575	-0.134743	0.443651	0.394281	0.146771
Transcription	regulation	BAJ88684.1	28 kDa ribonucleoprotein	-0.190841	0.0119852	-0.00573934	-0.000428611	-0.19127	0.620055	0.403828	0.0026026
Transcription	transcription factors	BAJ95525.1	RNA-binding (RRM/RBD/RNP motifs) family protein with retrovirus zinc finger-like domain-containing protein	-0.402308	0.0233931	-0.339601	0.0597876	-0.34252	0.031127	0.374327	0.0072423
Transcription	transcription factors	BAK05765.1	glycine-rich RNA-binding protein RZ1A-like	-0.402308	0.0233931	-0.339601	0.0597876	-0.34252	0.031127	0.374327	0.0072423
Transporters	energy	BAJ91288.1	mavicyanin-like	-0.261546	0.00960715	-0.118134	0.0301041	-0.231442	0.185246	0.4573	0.00392842
Transporters	ions	BAJ92954.1	outer envelope pore protein 37, chloroplastic isoform X2	-0.392793	0.00130915	-0.388533	0.0153276	-0.377466	0.000657602	0.605387	0.000826814
Transporters	ions	ACJ63456.1	delta tonoplast intrinsic protein 2	-0.164909	0.0257726	-0.24171	-0.198053	-0.362963	0.00315018	0.00541122	5.04896e-05
Transporters	nitrate	BBB89282.1	nitrate transporter 1.7	-0.23473	0.0221644	0.0891947	0.558722	0.323992	0.546349	0.00162049	0.0502187
Transporters	other	BAJ86894.1	equilibrative nucleotide transporter 3-like	-0.317045	0.00893941	-0.11112	0.123445	-0.1936	0.315744	0.215426	0.0328264
Transporters	other	BAJ94955.1	early nodulin-93-like	-0.15347	0.0331125	-0.0419381	0.12256	-0.0309103	0.504246	0.10004	0.323338
Transporters	other	BAJ86384.1	CRT (chloroquine-resistance transporter)-like transporter 2	-0.679598	0.0074458	-0.0298531	0.267137	-0.41246	0.620057	0.0847937	0.00950349
Transporters	other	BAJ98723.1	protein NRT1/ PTR family	-0.389834	0.0428452	0.100952	0.394141	0.00430631	0.595953	0.179014	0.509681
Unknown		BAJ88011.1	predicted protein	-1.07003	2.47359e-07	-0.713448	0.642703	-0.427322	0.000325106	0.180832	0.0459498
Unknown		BAK01443.1	predicted protein	-0.588984	0.00397299	-0.31936	-0.38511	-0.974094	0.0187287	0.00105152	1.0676e-06
Unknown		BAJ90083.1	DCC family protein (thiol-disulfide oxidoreductase)	-0.314161	0.0396449	-0.151214	0.0416632	-0.272497	0.206933	0.446557	0.00756328
Unknown		BAK05022.1	predicted protein	-0.311292	0.0316397	-0.150931	0.110304	-0.200989	0.312341	0.361672	0.0302108
Unknown		BAJ98139.1	predicted protein	-0.289409	0.0259477	-0.193529	0.0567606	-0.232648	0.0981877	0.443548	0.00957965
Unknown		BAJ93077.1	predicted protein	-0.2338	0.0284949	-0.164212	-0.0186983	-0.252498	0.250527	0.470812	0.0268088
Unknown		BAK08339.1	predicted protein	-0.193245	0.0271759	-0.208322	-0.0859416	-0.279187	0.00822745	0.156446	0.000313782
Unknown		BAJ90313.1	predicted protein	-0.184381	0.0288323	-0.0470619	0.036011	-0.14837	0.439581	0.438641	0.0127679
Unknown		BAJ96251.1	predicted protein	-0.133315	0.0409055	-0.0486904	-0.112291	-0.245605	0.385387	0.063949	0.000431276
Higher in HO inf seedling
Disease/defense	defense related	BAK02218.1	xylanase inhibitor	0.227428	0.0108378	0.307023	0.0612202	0.288648	0.00253331	0.355837	0.00108221
Disease/defense	defense related	BAJ86678.1	disease resistance-responsive (dirigent-like protein) family	0.265436	0.0111774	0.300637	-0.133843	0.131593	0.00829448	0.108343	0.0513913
Disease/defense	defense related	CAA88618.1	pathogenesis-related protein type-1	0.273681	0.0462674	0.333662	0.387857	0.661539	0.280809	0.120127	0.00220837
Disease/defense	defense related	CAA71774.1	pathogenesis-related protein 4	0.28976	0.0243261	0.246944	0.742816	1.03258	0.474778	0.0120311	6.97346e-05
Disease/defense	defense related	BAJ91405.1	thionin-like	0.293943	0.0216859	0.507779	0.0447458	0.338689	0.000106977	0.433881	0.00101423
Disease/defense	defense related	BAK07815.1	probable thiol methyltransferase 2	0.376493	0.00252879	0.188489	0.00795489	0.384448	0.0863872	0.468368	0.000431265
Disease/defense	defense related	ALH06518.1	pathogenesis related protein 10	0.3867	0.0054593	0.264127	1.51147	1.89817	0.532197	2.06363e-06	4.95157e-07
Disease/defense	defense related	BAJ97189.1	transducin family protein / WD-40 repeat family protein	0.404162	0.0428452	0.418622	-0.0384314	0.365731	0.00280007	0.437316	0.00194867
Disease/defense	defense related	BAK02765.1	pathogenesis related protein 10	0.427897	0.0043187	0.30658	1.51208	1.93998	0.510622	2.12058e-06	4.95157e-07
Disease/defense	defense related	BAJ94166.1	probable thiol methyltransferase 2	0.519282	0.0182713	0.121876	-0.203874	0.315409	0.32644	0.122366	0.0177254
Disease/defense	defense related	BAJ84782.1	23 kDa jasmonate-induced protein-like	0.60214	0.000262998	0.545809	-0.00849358	0.593646	0.000806005	0.573004	0.000486827
Disease/defense	defense related	BAF03219.1	23 kDa jasmonate-induced protein	0.609749	0.000335665	0.542633	-0.0166822	0.593067	0.000878708	0.569087	0.000486827
Disease/defense	defense related	BAF03217.1	23 kDa jasmonate-induced protein	0.64273	0.000211785	0.514581	-0.0288003	0.61393	0.00237791	0.57385	0.000494838
Disease/defense	defense related	BAF03218.1	23 kDa jasmonate-induced protein	0.649144	0.000211785	0.530678	-0.0345209	0.614623	0.00245731	0.572403	0.000486827
Disease/defense	detoxification	BAJ90031.1	glutathione S-transferase	0.16454	0.0293563	0.165307	0.111355	0.275895	0.0363869	0.0977728	0.000498228
Disease/defense	detoxification	BAK01747.1	glutaredoxin-C6-like	0.28001	0.0292164	0.0981564	0.0946397	0.374649	0.413411	0.347477	0.00383032
Disease/defense	detoxification	BAK03677.1	peroxidase-like	0.32058	0.0119822	0.160291	0.60227	0.92285	0.532197	0.00157124	0.00018365
Disease/defense	detoxification	CAA41294.1	peroxidase	0.327284	0.0108539	0.138565	0.719951	1.04724	0.596636	0.000686607	3.30087e-05
Disease/defense	detoxification	BAJ95808.1	glutathione S-transferase 4-like	0.336816	0.00659959	0.35083	0.138015	0.474832	0.16667	0.403828	0.0121703
Disease/defense	detoxification	BAK03785.1	thioredoxin domain-containing protein 9	0.398806	0.00290102	0.00513061	0.110734	0.509541	0.697165	0.377323	0.00187615
Disease/defense	stress response	BAJ91943.1	DNAJ homologue 2	0.154664	0.0293563	0.182825	0.0540936	0.208757	0.0141954	0.301874	0.00131858
Disease/defense	stress response	BAJ85136.1	cytosolic isocitrate dehydrogenase [NADP]	0.163306	0.0492146	0.114763	-0.0220227	0.141283	0.153605	0.379008	0.0200818
Disease/defense	stress response	BAK06131.1	heat shock factor-binding protein	0.164733	0.0330165	0.137327	0.0506987	0.215431	0.0700956	0.345088	0.00170224
Disease/defense	stress response	BAJ96419.1	disease resistance-responsive (dirigent-like protein) family	0.196436	0.0271759	0.200642	-0.0940964	0.10234	0.0249396	0.176932	0.0700212
Disease/defense	stress response	ACH89910.1	late embryogenesis abundant protein	0.644255	0.0142297	0.496654	-0.0424444	0.60181	0.0212001	0.391534	0.00246733
Disease/defense	stress response	2MPU	RBP1 - glycine-rich RNA binding protein	1.23562	0.0209915	1.13999	0.255358	1.49098	0.0955791	0.299003	0.00338841
Energy	fermentation	CAA31231.1	alcohol dehydrogenase	0.397039	0.0032223	0.057005	0.058773	0.455812	0.510973	0.444828	0.000336718
Energy	fermentation	CAA31230.1	alcohol dehydrogenase	0.429079	0.020957	-0.00323316	0.0245661	0.453645	0.699627	0.626031	0.00173271
Energy	fermentation	BAK01442.1	probable carboxylesterase 12	0.702041	0.000481286	0.619851	-0.0914325	0.610608	0.000392992	0.308556	0.00212526
Energy	glycolysis	BAK00934.1	acylphosphatase	0.201186	0.0384512	0.0837702	-0.0790479	0.122138	0.353335	0.23537	0.0748202
Energy	photosynthesis	CAM84062.1	phosphoenolpyruvate carboxylase	0.187028	0.0339574	0.137228	-0.116457	0.0705709	0.100957	0.0977728	0.142815
Energy	photosynthesis	AAX12118.1	phosphoenolpyruvate carboxylase	0.202923	0.00321826	0.189545	0.042378	0.245301	0.0165332	0.400503	0.0007044
Energy	photosynthesis	BAJ85327.1	phospoenolpyruvate carboxylase	0.211747	0.00283462	0.124597	0.0146817	0.226428	0.073565	0.469695	0.000719187
Energy	photosynthesis	BAJ94338.1	phosphoenolpyruvate carboxylase 1-like	0.216369	0.0111774	0.145788	-0.109326	0.107043	0.0419637	0.0821584	0.0349138
Energy	photosynthesis	CAA06961.1	chlorophyll a/b-binding protein	0.425517	0.0467263	-0.240038	-0.0473921	0.378125	0.328815	0.502652	0.0164875
Metabolism	amino acids	BAJ93604.1	serine hydroxymethyltransferase 4	0.226459	0.00314623	0.13694	-0.0801539	0.146305	0.052631	0.162624	0.00827576
Metabolism	amino acids	BAJ89068.1	UMP-CMP kinase 3	0.300075	0.00960143	0.183961	0.118721	0.418796	0.164721	0.257153	0.00117424
Metabolism	amino acids	BAF63026.1	serine racemase	0.378815	0.0298089	0.182204	-0.163085	0.21573	0.349784	0.325599	0.120353
Metabolism	amino acids	ACF36172.1	anthranilate synthase alpha subunit 2	0.500027	0.00324484	-0.37835	-0.330592	0.169436	0.225633	0.209555	0.271211
Metabolism	amino acids	AAO32084.1	pyrroline-5-carboxylate reductase	0.189694	0.0331125	0.13846	0.0428988	0.232592	0.192429	0.457036	0.00834113
Metabolism	catalytic activity	BAJ91326.1	probable inactive purple acid phosphatase 27-like precursor	0.186538	0.0216859	0.162665	-0.00195083	0.184587	0.076415	0.453976	0.00913575
Metabolism	catalytic activity	BAJ96114.1	purple acid phosphatase 2	0.644389	3.46216e-05	0.612228	-0.0655021	0.578887	8.19771e-06	0.230101	1.06824e-05
Metabolism	catalytic activity	BAJ87025.1	alpha/beta-Hydrolases superfamily protein	0.702041	0.000481286	0.619851	-0.0914325	0.610608	0.000392992	0.308556	0.00212526
Metabolism	flavonoids	BAJ90613.1	flavone O-methyltransferase 1	0.17102	0.0492146	0.0958157	0.0923906	0.26341	0.282539	0.236106	0.00278517
Metabolism	flavonoids	BAJ89854.1	anthocyanidin 5,3-O-glucosyltransferase	0.327481	0.020957	0.178647	-0.128863	0.198618	0.21995	0.115004	0.055441
Metabolism	flavonoids	BAJ92820.1	flavonol 3-sulfotransferase-like	0.548626	0.0207682	0.174656	-0.366683	0.181943	0.297917	0.0649847	0.119173
Metabolism	flavonoids	BAJ95940.1	anthocyanidin 3-O-glucosyltransferase 2-like	1.22972	0.00733194	-0.0824622	-0.169925	0.874469	0.584689	0.408603	0.0394942
Metabolism	flavonoids	BAJ87046.1	flavonoid O-methyltransferase	0.878339	0.000121684	0.54162	-0.134593	0.743747	0.0266716	0.515839	0.000353951
Metabolism	hormones	BAJ94136.1	probable indole-3-pyruvate monooxygenase YUCCA11	0.411771	0.00389503	0.0797621	0.380071	0.791842	0.645509	0.31603	0.000474716
Metabolism	lipids & sterols	BAJ90950.1	cycloartenol-C-24-methyltransferase 1	0.19903	0.040406	0.117997	0.00103455	0.200064	0.206016	0.410392	0.00963163
Metabolism	lipids & sterols	BAJ91784.1	fatty acid desaturase DES2-like	0.28693	0.0137513	0.108323	-0.248523	0.0384065	0.292038	0.00365069	0.379769
Metabolism	lipids & sterols	BAJ86030.1	fatty acid desaturase DES2-like	0.405975	0.00790782	0.0305368	-0.279485	0.12649	0.611506	0.00560618	0.102058
Metabolism	lipids & sterols	BAK00039.1	GDSL-like Lipase/acylhydrolase superfamily protein	0.456706	0.00557851	0.329287	-0.0983257	0.358381	0.00886813	0.213069	0.00453817
Metabolism	nitrogen	Q42831.1	Non-symbiotic hemoglobin	2.19139	6.59961e-11	2.57269	0.3524	2.54379	8.15757e-11	0.00346533	7.53751e-11
Metabolism	nitrogen	BAK07526.1	non-symbiotic hemoglobin-like	0.187222	0.00480286	0.00183695	-0.0904174	0.0968043	0.604809	0.1123	0.0397253
Metabolism	polyamine	CAC42119.1	flavin containing polyamine oxidase (PAO)	0.675466	0.000896687	0.540295	-0.211014	0.464451	0.0893046	0.346705	0.0352932
Metabolism	polyamine	BAJ99865.1	polyamine oxidase	0.703205	0.000810125	0.566797	-0.229555	0.47365	0.102094	0.348929	0.0442016
Metabolism	polyamine	BAJ98538.1	polyamine oxidase-like	0.771828	0.00480943	0.347999	-0.426516	0.345312	0.392263	0.269106	0.203474
Metabolism	polyamine	CAC42118.1	flavin containing polyamine oxidase	0.671912	0.000935655	0.457977	-0.30069	0.371222	0.18762	0.27836	0.100691
Metabolism	polyamine/amine	BAJ88798.1	betaine-aldehyde dehydrogenase	0.152033	0.0216859	0.090349	-0.00830955	0.143723	0.160129	0.394748	0.00705557
Metabolism	secondary metabolism	BAF03162.1	deoxymugineic acid synthase1	0.173863	0.0293563	0.114531	0.0868516	0.260715	0.143016	0.170586	0.000719187
Metabolism	secondary metabolism	BAJ85786.1	probable methyltransferase PMT8	0.350057	0.0408994	0.0569628	0.0159552	0.366012	0.58385	0.607558	0.0117161
Metabolism	secondary metabolism	BAK01531.1	cinnamoyl-CoA reductase 2-like	0.568927	0.00175854	0.644857	0.169954	0.738882	0.365465	0.600206	0.137306
Metabolism	secondary metabolism	BAJ97705.1	cytochrome P450 76C2-like	0.283599	0.0209915	0.167106	0.779679	1.06328	0.159621	0.000206409	1.40183e-05
Metabolism	secondary metabolism	BAK05111.1	squalene synthase	0.285529	0.013342	0.03655	0.0225162	0.308045	0.534934	0.49097	0.000719187
Metabolism	sugars	AGV54897.1	cytosolic phosphorylase	0.174374	0.0102459	0.113912	0.0141474	0.188521	0.136757	0.479024	0.00408027
Metabolism	sugars	CAA47264.1	sucrose synthase	0.182509	0.0415554	0.139391	0.0703711	0.25288	0.0865012	0.252876	0.000902648
Metabolism	sugars	CAA46701.1	sucrose synthase	0.194689	0.0241036	0.152307	0.0739964	0.268686	0.0216939	0.150497	0.000180278
Metabolism	sugars	BAJ99820.1	sucrose synthase	0.195961	0.0228478	0.148	0.069781	0.265742	0.0221037	0.160292	0.000329531
Metabolism	sugars	CAZ64535.1	sucrose synthase	0.197644	0.0233931	0.149171	0.0718536	0.269498	0.0216939	0.153579	0.000313782
Metabolism	sugars	BAJ88274.1	sucrose synthase	0.265534	0.0365365	0.290266	0.041704	0.307238	0.0486919	0.486506	0.00827466
Metabolism	sugars	CAX51384.1	cytosolic alpha-glucan phosphorylase	0.266587	0.0209915	-0.0876448	-0.0543848	0.212202	0.503316	0.374327	0.0705141
Metabolism	sugars	AAX49503.1	UDP-D-glucose epimerase 3	0.287015	0.04844	0.00227833	-0.40283	-0.115815	0.651085	0.000103929	0.188044
Metabolism	sugars	BAJ89051.1	probable xyloglucan endotransglucosylase/hydrolase protein 23	0.354866	0.0209915	0.399385	-0.008142	0.346724	0.0157723	0.678602	0.0160262
Metabolism	sugars	BAJ86281.1	bark storage protein A	0.428907	0.00324484	0.768798	0.139789	0.568696	7.84912e-06	0.142811	0.000121744
Metabolism	sugars	BAJ86265.1	beta-glucosidase 32-like	0.574863	0.00389503	0.151315	-0.136922	0.437941	0.356213	0.0638205	0.00579299
Metabolism	sugars	ABX79605.1	beta-amylase	1.1707	8.63387e-05	1.02737	0.000199577	1.1709	1.49682e-05	0.660359	6.6975e-05
Metabolism	sugars	BAA09793.1	beta-amylase	1.34004	9.9068e-07	1.41975	0.0729186	1.41296	4.9738e-07	0.325515	1.59889e-06
Metabolism	sugars	AAR18251.1	beta-amylase 1	1.34004	9.9068e-07	1.41975	0.0729186	1.41296	4.9738e-07	0.325515	1.59889e-06
Metabolism	sugars	ADB54609.1	beta-amylase 2	1.50716	3.42207e-08	1.85677	0.233896	1.74105	6.64929e-09	0.154847	2.34313e-07
Metabolism	sugars	AAX37358.1	tissue-ubiquitous beta-amylase 2	1.50716	3.42207e-08	1.85677	0.233896	1.74105	8.40408e-09	0.192585	2.34313e-07
Metabolism	sugars	AAC64904.1	beta-amylase	1.632	1.0761e-08	2.08539	0.301852	1.93385	1.59293e-09	0.146393	8.2273e-08
Metabolism	sugars	BAJ87518.1	beta-fructofuranosidase, insoluble isoenzyme 4-like	1.69937	0.00149815	0.324369	-0.941322	0.75805	0.352905	0.268744	0.216071
Metabolism	sulfate	BAJ97452.1	nucleotide pyrophosphatase/phosphodiesterase	0.175929	0.0270743	0.162905	0.00631389	0.182243	0.0882312	0.474539	0.0115861
Protein fate	proteolysis	BAJ96512.1	peptidase M48 family protein	0.211462	0.0426246	0.101025	0.00487831	0.21634	0.318048	0.461759	0.0146673
Protein fate	proteolysis	CAA10987.1	subtilisin-like protease	0.307122	0.00229209	0.28706	-0.143194	0.163928	0.0165179	0.126083	0.0366895
Protein fate	proteolysis	BAK04983.1	subtilisin-like protease [Triticum urartu]	0.321424	0.00273638	0.308129	-0.134745	0.186679	0.0220806	0.185966	0.0384215
Protein fate	proteolysis	BAJ94815.1	subtilisin-like protease SBT3.6	0.343182	0.00203095	0.313049	-0.0926062	0.250576	0.00843908	0.276788	0.00586609
Protein fate	proteolysis	BAJ91928.1	subtilisin-chymotrypsin inhibitor-2A	0.395362	0.00989871	0.573042	0.169938	0.5653	0.195863	0.520086	0.0637231
Protein fate	proteolysis	BAJ90584.1	pyrrolidone carboxyl peptidase	0.612773	0.00542014	0.411381	-0.00770204	0.605071	0.161691	0.453023	0.0102362
Protein fate	proteolysis	BAK05449.1	E3 ubiquitin-protein ligase	1.23023	0.00704262	1.05143	-0.0251448	1.20508	0.00789616	0.508081	0.00164546
Protein fate	proteolysis	AAP04433.1	protease inhibitor	0.590198	0.0434556	0.230702	-0.0884727	0.501725	0.460728	0.588779	0.0111004
Protein fate	transport/folding	BAJ87656.1	mitochondrial intermembrane space import and assembly protein 40 homolog	0.785128	0.00749033	-0.207944	-0.0712432	0.713885	0.427772	0.636948	0.0502187
Protein synthesis	ribosomal protein	ADV40593.1	ribosomal protein S8	0.365083	0.00120654	0.234168	-0.162588	0.202495	0.091158	0.052845	0.035239
Signal transduction	calcium	BAJ84960.1	calcium-binding protein 39	0.178101	0.0280256	0.206385	0.11921	0.297311	0.0423517	0.134206	0.00246733
Signal transduction	calcium	BAK03344.1	calmodulin-5/6/7/8	0.261357	0.00120654	0.142823	-0.100441	0.160916	0.0893046	0.119003	0.0115861
Signal transduction	GTPase	BAK02830.1	GTP-binding protein Obg/CgtA	0.240231	0.0247404	0.172751	0.00292509	0.243157	0.0414546	0.457278	0.00171681
Signal transduction	kinases	BAK00867.1	putative leucine-rich repeat receptor-like protein kinase	0.28949	0.0384512	0.197813	1.23044	1.51993	0.0450197	6.01626e-08	9.27162e-09
Signal transduction	kinases	BAU62333.1	mitogen-activated protein kinase kinase 3	0.596715	0.0428452	-0.215458	-0.0529856	0.543729	0.5893	0.666675	0.189911
Signal transduction	kinases	ABB99729.1	3-phosphoglycerate kinase	0.847937	0.00324484	0.040803	-0.141308	0.706629	0.667375	0.492923	0.00570207
Signal transduction	other	BAJ94050.1	stem 28 kDa glycoprotein-like	0.582926	2.5502e-05	0.656692	-0.083482	0.499444	3.0467e-05	0.300542	0.000193611
Structural organization	cell wall	CAJ01704.1	S-adenosylmethionine synthase 3	0.164714	0.0426246	0.103181	0.0712284	0.235942	0.18365	0.254484	0.00155235
Structural organization	cell wall	AAG00425.1	germin A	0.287307	0.0147474	0.364172	0.0320367	0.319344	0.00187167	0.563522	0.0103523
Structural organization	cell wall	CAA63661.1	xyloglucan endotransglycosylase (XET)	0.316079	0.0372426	0.116042	-0.105395	0.210684	0.333679	0.313496	0.0337731
Structural organization	cell wall	BAK02418.1	pectinesterase 31	0.327477	0.0472216	-0.170782	0.125746	0.453223	0.613289	0.613574	0.222884
Structural organization	cell wall	CAA63662.1	xyloglucan endotransglycosylase (XET)	0.353328	0.0243261	0.399238	0.0129613	0.366289	0.014756	0.665306	0.00747871
Structural organization	cell wall	ABY79073.1	xyloglucan xyloglucosyl transferase	0.453572	0.00542899	0.348905	-0.301513	0.15206	0.00463518	0.00415586	0.0427587
Structural organization	cell wall	BAJ86551.1	proline-rich protein 4-like	0.460726	0.0119822	0.439325	-0.0416943	0.419032	0.000406526	0.553787	0.00599141
Structural organization	cell wall	ABG46236.1	germin-like protein 4d	0.864601	2.34895e-05	1.58827	0.716696	1.5813	6.63428e-08	7.11599e-05	2.1337e-07
Structural organization	cell wall	ACT22755.1	GER4c	0.864601	2.34895e-05	1.58827	0.716696	1.5813	4.06353e-07	0.000276702	1.0123e-06
Structural organization	cell wall	ACT22753.1	GER4e	0.885308	3.18657e-05	1.66242	0.743426	1.62873	2.9107e-08	8.0329e-05	1.39112e-07
Structural organization	cytoskeleton	BAJ98297.1	reticulon-like protein B1	0.230457	0.03084	-0.0732583	0.0744829	0.30494	0.460728	0.392467	0.00467615
Structural organization	membrane	BAK01963.1	peroxisomal membrane protein PEX14-like	0.15763	0.0330165	0.151872	0.0344803	0.19211	0.0933334	0.449124	0.00741693
Structural organization	membrane	BAK05421.1	fasciclin-like protein FLA10	0.323802	0.00618909	0.222905	-0.152548	0.171255	0.0262966	0.0790973	0.0200818
Structural organization	membrane	BAJ90121.1	protein PLASTID TRANSCRIPTIONALLY ACTIVE 14	0.335611	0.0212284	0.11192	-0.219047	0.116564	0.391321	0.0301652	0.189969
Structural organization	membrane	BAJ94967.1	fasciclin-like protein 9	0.366778	0.00296584	0.389609	-0.223292	0.143487	0.000857017	0.0120311	0.0426753
Structural organization	membrane	BAJ98404.1	transmembrane CLPTM1 family protein	0.418422	0.000421587	0.378892	0.0144043	0.432826	0.00261113	0.449966	0.000329531
Structural organization	membrane	BAK05529.1	CLPTM1-like membrane protein cnrB	0.485572	0.000898474	0.57605	0.0619273	0.547499	0.000287529	0.394748	0.000522553
Transcription	mRNA processing	BAJ84995.1	exosome complex component RRP45A-like	0.264479	0.0409055	0.196289	-0.125637	0.138841	0.225942	0.28081	0.167925
Transcription	mRNA processing	BAJ98332.1	pre-mRNA-processing protein 40C	0.319193	0.0373391	0.114841	-0.102122	0.217071	0.47194	0.306222	0.101324
Transcription	mRNA processing	AAM80567.1	RNase S-like protein	0.90376	2.43529e-05	1.1132	0.111087	1.01485	5.65529e-06	0.518152	4.8437e-05
Transcription	mRNA processing	AAF45043.1	RNase S-like protein precursor	1.1863	0.00101926	1.61816	0.195745	1.38205	4.9738e-07	0.428236	1.59889e-06
Transcription	regulation	BAJ89210.1	scarecrow-like protein 34	0.333313	0.0228999	0.0108412	0.037125	0.370438	0.685928	0.612716	0.0120574
Transporters	amino acids	CCJ47147.1	putative cationic amino acid transporter	0.25991	0.038814	0.204078	-0.0409536	0.218957	0.222916	0.47666	0.082281
Transporters	ions	AAV49983.1	ATPase 2	0.256663	0.0335801	0.274888	1.60056	1.85722	0.460728	4.89673e-07	4.95157e-07
Transporters	ions	BAK01905.1	ATPase 2	0.259058	0.0324255	0.270418	1.58798	1.84704	0.460771	4.89673e-07	5.09548e-07
Transporters	ions	BAK01981.1	cupin family protein precursor	0.855743	0.0214424	1.15113	0.534563	1.39031	0.0057259	0.409619	0.00599141
Transporters	lipid	BAJ87805.1	non-specific lipid-transfer protein 2-like	0.321044	0.0330165	0.409439	0.0441044	0.365148	0.00709425	0.54918	0.00453817
Transporters	lipid	BAK01763.1	probable sphingolipid transporter spinster homolog 2	1.40971	0.00579163	-0.360576	-1.02677	0.382939	0.441755	0.0020926	0.149638
Transporters	other	BAJ85528.1	nucleobase-ascorbate transporter 3	0.241124	0.0337748	0.112825	0.0337892	0.274913	0.392723	0.499321	0.021616
Transporters	other	BAJ86047.1	protein TIC 40	0.388701	0.000596374	0.361504	-0.0139751	0.374726	0.00247443	0.371168	0.000552852
Transporters	other	BAJ97578.1	protein TIC 40	0.390219	0.000235012	0.365786	-0.00668557	0.383534	0.00127369	0.391534	0.000316173
Transporters	other	BAJ94953.1	protein TIC 40	0.398257	0.000299396	0.366197	-0.0150924	0.383165	0.00125319	0.366735	0.000313782
Transporters	other	BAK07885.1	KINESIN LIGHT CHAIN-RELATED 1-like	1.95164	0.000481286	-0.769953	-1.88244	0.0692039	0.410255	0.000693178	0.514464
Transporters	sugars	BAK00625.1	sugar transporter ERD6-like 4	0.336525	0.040633	0.199143	-0.124957	0.211568	0.155487	0.257686	0.0356991
Transporters	vesicle	BAJ88974.1	AP-5 complex subunit zeta-1	0.205977	0.0408994	-0.0669279	-0.081136	0.124841	0.410377	0.218365	0.0598624
Unknown		BAK03040.1	predicted protein	0.301008	0.0373391	0.205758	0.440747	0.741755	0.262078	0.011933	0.000372163
Unknown		BAJ99465.1	predicted protein	0.318858	0.0207673	0.179669	0.0764829	0.395341	0.336532	0.371168	0.0160909
Unknown		BAJ89364.1	predicted protein	0.360884	0.00861706	-0.0839791	-0.412417	-0.0515332	0.518688	0.0020193	0.417632
Unknown		BAJ85931.1	predicted protein	0.378628	0.00570404	0.466955	0.0782612	0.456889	0.000878708	0.391972	0.000544292
Unknown		BAK04680.1	predicted protein	0.46102	0.00190571	0.429046	0.0120315	0.473051	0.0037007	0.671853	0.0052132
Unknown		BAJ94035.1	predicted protein	0.469598	0.00485418	0.344356	-0.0489856	0.420612	0.0878713	0.514773	0.034266
Unknown		BAJ92052.1	predicted protein	1.10473	0.0120796	-0.490898	-0.818122	0.286605	0.308754	0.151015	0.409167

## Sheet: WTivsWT
Differentially accumulated proteins between inoculated wild type (WTi) and mock wild type (WT) plants.					Total - 431 DAP
Functional category	Sub category	Accession NO.	Protein name	HO/WT	WTi/WT	HOi/WT	HO/WT	WTi/WT	HOi/WT
				log ratio			p value
Lower in WT inf seedling
Cell growth	cell growth	BAJ92063.1	protein TSS	-0.0925617	-0.210949	-0.256442	0.267735	0.011933	0.00213456
Cell growth	cell growth	BAJ88627.1	short-chain dehydrogenase/reductase (alcohol dehydrogenase)	-0.358064	-0.204638	-0.502814	0.00183318	0.00601861	1.1839e-05
Disease/defense	defense related	BAJ85984.1	chaperone protein ClpB2	-0.0843311	-0.252577	-0.0936377	0.484051	0.0214547	0.257673
Disease/defense	detoxification	BAK07824.1	glutathione reductase	-0.0195943	-0.203463	-0.0312874	0.596479	0.013782	0.400372
Disease/defense	detoxification	BAJ93045.1	rhodanese-like domain-containing protein 9	0.0381961	-0.137571	-0.0887953	0.495536	0.0465719	0.0744519
Disease/defense	stress response	BAJ96619.1	late embryogenesis abundant protein 31	-0.538319	-0.591673	-0.226342	0.0662717	0.015448	0.1119
Disease/defense	stress response	CAA55976.1	cold-responsive LEA	0.109363	-0.373833	-0.229849	0.332107	0.000383477	0.0142814
Disease/defense	stress response	BAJ94812.1	mitochondrial uncoupling protein 1-like	0.0710392	-0.335558	-0.149984	0.580858	0.00646074	0.236771
Disease/defense	stress response	BAK06761.1	20 kDa chaperonin	-0.115323	-0.287362	-0.211153	0.395676	0.00725922	0.0565036
Disease/defense	stress response	BAK00518.1	stress enhanced protein 2	0.032661	-0.274564	0.00742151	0.672438	0.0333142	0.53269
Disease/defense	stress response	AAD02259.1	dehydrin 8	-0.0430398	-0.255291	-0.174898	0.555349	0.0244235	0.0415384
Disease/defense	stress response	AAF01696.1	dehydrin	-0.0422761	-0.253467	-0.183813	0.56505	0.032474	0.0388956
Disease/defense	stress response	BAE06148.1	aquaporin PIP	-0.098134	-0.205647	-0.187668	0.20582	0.0081569	0.00533471
Disease/defense	stress response	BAK04628.1	soluble inorganic pyrophosphatase 1	-0.174486	-0.170129	-0.126242	0.173529	0.023583	0.117593
Disease/defense	stress response	BAF41978.1	aquaporin	-0.257802	-0.164282	-0.133405	0.0896763	0.0465385	0.133842
Energy	Celvin cycle	BAK07904.1	RuBisCO large subunit-binding protein subunit beta	-0.0127936	-0.230199	-0.1922	0.670809	0.013202	0.0314818
Energy	citric acid cycle	BAK01655.1	dihydrolipoyl dehydrogenase 1	-0.0526429	-0.113637	-0.158487	0.343854	0.0491376	0.00408027
Energy	photosynthesis	AAB32318.1	glutamyl-tRNA(Glu) reductase	0.268674	-0.30527	-0.128863	0.155487	0.00159672	0.213762
Energy	photosynthesis	CAA09251.1	photosystem I assembly YCF3 protein	-0.170519	-0.217323	-0.194974	0.379143	0.0248579	0.152625
Energy	photosynthesis	ADB97492.1	NADPH-protochlorophyllide oxidoreductase B	0.0825354	-0.214189	-0.0664414	0.379143	0.0131094	0.250108
Energy	photosynthesis	AMA20305.1	NADH-plastoquinone oxidoreductase subunit 2	-0.0995597	-0.190332	-0.286863	0.364495	0.024606	0.0072423
Energy	photosynthesis	CAA74058.1	NADH dehydrogenase	-0.240644	-0.180069	0.00626974	0.225855	0.0214547	0.53048
Energy	photosynthesis	AAB29486.2	light-harvesting complex I	-0.155263	-0.173016	-0.222008	0.24285	0.0252157	0.0328264
Metabolism	amino acids	BAK07415.1	bifunctional aspartokinase/homoserine dehydrogenase 2	0.0476595	-0.252841	-0.111736	0.530886	0.0177454	0.115201
Metabolism	amino acids	BAJ95951.1	4-hydroxy-tetrahydrodipicolinate synthase 1	-0.0490737	-0.217954	-0.126543	0.511279	0.00493806	0.066967
Metabolism	amino acids	AEB98513.1	acetohydroxy acid synthase	-0.0204447	-0.187001	-0.138929	0.583607	0.0179178	0.0496235
Metabolism	amino acids	BAJ99675.1	acetohydroxy acid synthase	-0.0276257	-0.180199	-0.151697	0.574259	0.0226731	0.0381194
Metabolism	amino acids	SCA78666.1	acetolactate synthase	-0.0236523	-0.179089	-0.134767	0.574259	0.0224861	0.0502187
Metabolism	amino acids	AEB98510.1	acetohydroxy acid synthase	-0.0240774	-0.169734	-0.127538	0.576501	0.0284466	0.060795
Metabolism	amino acids	BAJ86683.1	tryptophan synthase alpha chain	-0.236446	-0.151047	-0.202357	0.0617022	0.0439343	0.0343586
Metabolism	amino acids	BAJ89855.1	ketol-acid reductoisomerase	-0.0943879	-0.150027	-0.21244	0.292019	0.0440528	0.00820203
Metabolism	chlorophyl	BAJ85684.1	delta-aminolevulinic acid dehydratase	-0.145522	-0.260328	-0.358504	0.187795	0.00191586	0.00111027
Metabolism	chlorophyl	BAJ86586.1	protochlorophyllide reductase B	0.0655602	-0.242852	-0.0536921	0.425192	0.0122052	0.282148
Metabolism	chlorophyl	BAJ87007.1	delta-aminolevulinic acid dehydratase	-0.0725535	-0.237527	-0.22217	0.547829	0.00493806	0.0814632
Metabolism	chlorophyl	BAJ90005.1	delta-aminolevulinic acid dehydratase	-0.0863197	-0.208332	-0.232238	0.510991	0.0275851	0.0590067
Metabolism	chlorophyl	BAJ84973.1	magnesium-chelatase subunit ChlI	-0.126084	-0.182173	-0.139067	0.17066	0.0182039	0.0373985
Metabolism	chlorophyl	BAJ91096.1	magnesium-protoporphyrin IX monomethyl ester [oxidative] cyclase	-0.0341259	-0.174872	-0.170873	0.563574	0.0342408	0.0221671
Metabolism	chlorophyl	AAA99720.1	Mg-chelatase subunit	-0.118254	-0.170708	-0.153738	0.200338	0.023274	0.0278707
Metabolism	chlorophyl	P18492.3	glutamate-1-semialdehyde 2,1-aminomutase	-0.00681621	-0.151909	-0.177709	0.612287	0.032849	0.00648523
Metabolism	chlorophyl	CAB58179.1	Mg-protoporphyrin IX	-0.10262	-0.146536	-0.213421	0.173622	0.0389257	0.00236364
Metabolism	chlorophyl	BAJ86238.1	magnesium-chelatase subunit ChlD	-0.0962056	-0.131694	-0.20075	0.18365	0.0491376	0.0026026
Metabolism	chlorophyl	CAA58039.1	uroporphyrinogen decarboxylase, partial [Hordeum vulgare subsp. vulgare]	-0.0197634	-0.109928	-0.174838	0.574409	0.048937	0.00207983
Metabolism	cofactors	BAJ91646.1	phosphomethylpyrimidine synthase	-0.103915	-0.294809	-0.217147	0.213129	0.0013575	0.00406123
Metabolism	cofactors	BAJ86139.1	pyridoxal 5'-phosphate synthase	-0.00137112	-0.15229	-0.0563833	0.643043	0.0285397	0.186521
Metabolism	flavonoids	BAJ90434.1	O-methyltransferase 2	-0.264258	-0.781526	-1.05255	0.122927	0.00281215	0.000370672
Metabolism	hormones	BAJ90694.1	zeatin O-glucosyltransferase 3	0.0380135	-0.433402	-0.37775	0.620352	0.0373446	0.0203801
Metabolism	lipids & sterols	BAJ92570.1	sphingoid long-chain bases kinase 1	-0.149117	-0.445221	0.0978566	0.520355	0.046954	0.426319
Metabolism	lipids & sterols	BAJ90094.1	phospholipase A1-II 7-like	-0.0733924	-0.410581	-0.412084	0.282539	0.000112059	1.87544e-05
Metabolism	lipids & sterols	BAJ96485.1	phospholipase A1-II 1	-0.0744552	-0.381725	-0.377023	0.328031	0.000134227	0.0001239
Metabolism	lipids & sterols	BAJ86030.1	fatty acid desaturase DES2-like	0.0305368	-0.279485	0.12649	0.611506	0.00560618	0.102058
Metabolism	lipids & sterols	BAJ91784.1	fatty acid desaturase DES2-like	0.108323	-0.248523	0.0384065	0.292038	0.00365069	0.379769
Metabolism	lipids & sterols	BAJ85084.1	phospholipase A1-II 7	-0.104145	-0.182853	-0.228777	0.330139	0.0181402	0.0120874
Metabolism	lipids & sterols	BAJ85871.1	fatty-acid-binding protein 3	-0.00478538	-0.143114	-0.0929051	0.633274	0.0487712	0.119911
Metabolism	other	BAJ91422.1	FAD/NAD(P)-binding oxidoreductase family protein	-0.164042	-0.247677	-0.293198	0.240433	0.00696211	0.0289877
Metabolism	secondary metabolism	BAJ90195.1	cytochrome c biogenesis protein CCS1	0.0057746	-0.265578	-0.292965	0.697165	0.00236662	0.0349138
Metabolism	secondary metabolism	BAJ87657.1	protein TRI1-like	-0.246302	-0.2333	-0.424011	0.116061	0.0286592	0.00299694
Metabolism	secondary metabolism	BAJ95093.1	crocetin glucosyltransferase	-0.0440243	-0.227898	-0.192867	0.528411	0.0105281	0.0164192
Metabolism	secondary metabolism	BAJ94484.1	geranylgeranyl pyrophosphate synthase	-0.0450265	-0.16319	-0.248557	0.510861	0.0265118	0.00322893
Metabolism	secondary metabolism	CAE47438.1	putative 1-deoxy-D-xylulose 5-phosphate reductoisomerase (plastid)	-0.145016	-0.144824	-0.231156	0.0403053	0.0239359	0.00136223
Metabolism	secondary metabolism	AEI69729.1	heme oxygenase 1	-0.0497973	-0.126672	-0.0986625	0.378899	0.0407092	0.0388726
Metabolism	secondary metabolism	BAJ85550.1	4-hydroxy-3-methylbut-2-enyl diphosphate reductase	-0.0706746	-0.12323	-0.120348	0.261307	0.0473669	0.0200818
Metabolism	sugars	AAX49503.1	UDP-D-glucose epimerase 3	0.00227833	-0.40283	-0.115815	0.651085	0.000103929	0.188044
Metabolism	sugars	BAJ90806.1	glucan endo-1,3-beta-glucosidase 8-like	0.0582246	-0.396782	-0.291701	0.522136	0.00116564	0.00599629
Protein fate	folding	BAJ86965.1	calnexin	-0.61851	-0.442035	-0.299026	0.0212001	0.0314509	0.0349223
Protein fate	folding	BAJ86245.1	10 kDa chaperonin 1	-0.0123237	-0.19876	-0.224365	0.669423	0.00841599	0.0123874
Protein fate	folding	BAJ93264.1	20 kDa chaperonin	-0.0138158	-0.190257	-0.116026	0.664055	0.0246822	0.101154
Protein fate	proteolysis	BAJ93994.1	probable E3 ubiquitin ligase SUD1	-0.6211	-1.53343	-0.283793	0.0826977	0.0441772	0.235962
Protein fate	proteolysis	CAQ00110.1	papain-like cysteine proteinase	-0.135664	-0.490127	-0.466371	0.601488	0.000206409	0.0849655
Protein fate	proteolysis	BAK03849.1	ATP-dependent Clp protease	-0.142242	-0.29642	-0.171338	0.533438	0.0277573	0.302345
Protein fate	proteolysis	BAJ86508.1	CO(2)-response secreted protease-like	0.00164063	-0.206792	0.00207125	0.704914	0.0366154	0.537657
Protein fate	proteolysis	BAJ97281.1	subtilisin-like protease SBT5.3	-0.0548605	-0.189813	-0.216355	0.479296	0.0141445	0.00882304
Protein fate	proteolysis	ABY51682.1	Yrg1 (ubiquitin protein ligase)	-0.0834719	-0.167258	-0.279046	0.355421	0.0481983	0.00285948
Protein fate	proteolysis	BAJ90635.1	ubiquitin-conjugating enzyme E2 2	-0.178142	-0.157302	-0.0167421	0.292518	0.0431597	0.50462
Protein fate	transport	BAF93191.1	chloroplast inner envelope protein	-0.168597	-0.325187	-0.344691	0.215391	0.00945502	0.00397128
Protein fate	transport	BAK07558.1	ankyrin repeat domain-containing protein 2A-like	0.0299028	-0.148212	-0.0296858	0.54967	0.0473669	0.308775
Protein fate	folding	BAJ89129.1	trigger factor-like protein TIG	-0.0391806	-0.222997	-0.182515	0.553869	0.00606336	0.024751
Protein synthesis	ribosomal protein	BAK02751.1	ribosomal protein S27a / Ubiquitin family protein	-0.383708	-0.571833	-0.642589	0.0216837	4.75045e-05	1.36215e-05
Protein synthesis	ribosomal protein	BAJ93194.1	30S ribosomal protein S1	-0.190054	-0.43663	-0.245699	0.531286	0.0366438	0.280267
Protein synthesis	ribosomal protein	BAK06268.1	40S ribosomal protein S24-1-like	-0.362292	-0.355735	-0.404935	0.0687619	0.0434397	0.0106001
Protein synthesis	ribosomal protein	BAJ92534.1	60S ribosomal protein L37-2	0.0670326	-0.317225	-0.130381	0.537053	0.0365348	0.267062
Protein synthesis	ribosomal protein	CAA09810.1	ribosomal protein S15	-0.136939	-0.230054	-0.276499	0.172391	0.00553738	0.0026026
Protein synthesis	ribosomal protein	BAJ92129.1	60S acidic ribosomal protein P2A	-0.020644	-0.227529	-0.136459	0.581765	0.0142642	0.0465039
Protein synthesis	ribosomal protein	BAK02521.1	ribosomal protein S15 (plastid)	-0.151567	-0.217442	-0.263156	0.153605	0.0100586	0.00408027
Protein synthesis	ribosomal protein	BAK01691.1	50S ribosomal protein L12	-0.133772	-0.205051	-0.342644	0.267506	0.0365348	0.00249467
Protein synthesis	ribosomal protein	BAJ91881.1	50S ribosomal protein L12-2	-0.0847311	-0.187127	-0.19566	0.398063	0.0218657	0.028228
Protein synthesis	ribosomal protein	A1E9M8.1	50S ribosomal protein L16	-0.125347	-0.185416	-0.160946	0.19352	0.0122999	0.0275766
Protein synthesis	ribosomal protein	AMA20292.1	ribosomal protein S15	-0.15332	-0.177304	-0.250573	0.155697	0.0195042	0.00567425
Protein synthesis	ribosomal protein	BAJ92796.1	30S ribosomal protein S9	-0.133287	-0.173479	-0.161945	0.176682	0.0286478	0.0281374
Protein synthesis	ribosomal protein	AGP50737.1	ribosomal protein S16	-0.132823	-0.162999	-0.321481	0.161691	0.0499155	0.000719187
Protein synthesis	ribosomal protein	AMA20281.1	ribosomal protein S8	-0.0373661	-0.160194	-0.100671	0.547155	0.0455419	0.110472
Protein synthesis	ribosomal protein	BAK00598.1	50S ribosomal protein L11	-0.125368	-0.158654	-0.290036	0.242482	0.0418503	0.00397128
Protein synthesis	ribosomal protein	ASD42828.1	ribosomal protein L14	-0.160474	-0.153855	-0.254984	0.230831	0.033049	0.00881612
Protein synthesis	ribosomal protein	BAJ91899.1	50S ribosomal protein L19-2	-0.13242	-0.14622	-0.257341	0.106252	0.0365348	0.00091578
Protein synthesis	translational factors	AAX45013.1	translation elongation factor G	-0.0510414	-0.214407	-0.223459	0.462619	0.012474	0.00408027
Protein synthesis	translational factors	BAK02090.1	eukaryotic translation initiation factor 3	-0.0884919	-0.194442	0.103969	0.608738	0.018434	0.401324
Protein synthesis	translational factors	BAJ85116.1	elongation factor G-2	-0.0589233	-0.183751	-0.210885	0.386786	0.0167235	0.00349975
Protein synthesis	tRNA slicing	CAA63140.1	glutamyl-tRNA reductase	0.0992902	-0.228462	-0.118194	0.36688	0.00933435	0.133842
Signal transduction	calcium	BAJ91679.1	calcium uniporter protein 6	-0.139076	-0.309819	-0.466649	0.270235	0.0100523	7.17007e-05
Signal transduction	GTPase	BAJ85751.1	signal recognition particle 54 kDa protein	-0.0505661	-0.196577	-0.243267	0.540783	0.0150988	0.0167008
Structural organization	cell wall	ABY79073.1	xyloglucan xyloglucosyl transferase	0.348905	-0.301513	0.15206	0.00463518	0.00415586	0.0427587
Structural organization	cell wall	BAJ89784.1	xylanase inhibitor	-0.0531292	-0.222609	-0.137157	0.563427	0.0365348	0.140799
Structural organization	cell wall	BAJ86533.1	cinnamyl alcohol dehydrogenase 7-like	-0.21455	-0.158553	-0.230893	0.224405	0.0356472	0.0123571
Structural organization	cell wall	CAA62848.1	PM2 xyloglucan endotransglucosylase/hydrolase	0.0280924	-0.149576	-0.0378835	0.593438	0.0380292	0.294561
Structural organization	cell wall	BAJ87302.1	cinnamyl alcohol dehydrogenase 7-like	-0.156586	-0.149443	-0.291985	0.144835	0.0345523	0.00254418
Structural organization	chromatin	BAJ92810.1	histone H1	-0.438701	-0.311151	-0.419399	0.000576131	0.0497334	0.00135102
Structural organization	cytoskeleton	BAK04582.1	WEB family protein	-0.151779	-0.383789	-0.543744	0.356753	0.0495236	0.00900407
Structrural organization	membrane	BAJ92149.1	photosynthetic NDH subunit of lumenal location 3	-0.0123358	-0.250188	-0.224084	0.685928	0.00415559	0.111398
Structural organization	membrane	BAJ92724.1	transmembrane 9 superfamily member 11	-0.0398448	-0.230904	-0.231384	0.547829	0.013782	0.00827576
Structural organization	membrane	BAJ94967.1	fasciclin-like protein 9	0.389609	-0.223292	0.143487	0.000857017	0.0120311	0.0426753
Structural organization	membrane	BAJ90121.1	protein PLASTID TRANSCRIPTIONALLY ACTIVE 14	0.11192	-0.219047	0.116564	0.391321	0.0301652	0.189969
Structural organization	membrane	BAJ91454.1	protein CURVATURE THYLAKOID 1A	-0.107987	-0.210205	-0.134826	0.295796	0.0122999	0.0737696
Transcription	regulation	BAJ86609.1	29 kDa ribonucleoprotein A	-0.121039	-0.361217	-0.422999	0.340935	0.000374298	0.000457893
Transcription	regulation	BAJ87427.1	29 kDa ribonucleoprotein A	-0.0836666	-0.217595	-0.342811	0.472273	0.00658211	0.00684201
Transporters	amino acids/peptides	BAK07444.1	oligopeptide transporter	-0.468439	-0.445045	-0.52069	0.151364	0.001657	0.000902824
Transporters	energy	BAJ85086.1	mavicyanin-like	0.0380996	-0.248887	-0.115777	0.532737	0.00606003	0.0622775
Transporters	ions	BAK07469.1	vacuolar iron transporter 1.1-like	-0.445204	-0.409107	-0.384003	0.101657	0.000208047	0.00319625
Transporters	ions	BAJ85973.1	vacuolar iron transporter 1	-0.436121	-0.358038	-0.383515	0.018244	0.000100817	0.000746731
Transporters	ions	ABV59381.1	outward-rectifying potassium channel	-0.185517	-0.201313	-0.0040667	0.347597	0.0365348	0.482503
Transporters	ions	ACJ63456.1	delta tonoplast intrinsic protein 2	-0.24171	-0.198053	-0.362963	0.00315018	0.00541122	5.04896e-05
Transporters	lipid	BAK01763.1	probable sphingolipid transporter spinster homolog 2	-0.360576	-1.02677	0.382939	0.441755	0.0020926	0.149638
Transporters	other	BAJ89531.1	protein LHCP TRANSLOCATION DEFECT	0.0875299	-0.134961	-0.126465	0.523924	0.0489532	0.239747
Transporters	other	BAK07885.1	KINESIN LIGHT CHAIN-RELATED 1-like	-0.769953	-1.88244	0.0692039	0.410255	0.000693178	0.514464
Transporters	vesicles	BAJ89799.1	cortical cell-delineating protein-like	-0.011311	-0.265404	-0.240434	0.63329	0.00765474	0.0130431
Unknown		BAJ90513.1	predicted protein	-0.523065	-0.429206	-0.531966	0.0306254	0.033624	0.00638175
Unknown		BAJ89364.1	predicted protein	-0.0839791	-0.412417	-0.0515332	0.518688	0.0020193	0.417632
Unknown		BAJ98948.1	serine-rich protein-like protein	-0.139514	-0.405246	-0.669932	0.599766	0.0118714	0.0568358
Unknown		BAK01443.1	predicted protein	-0.31936	-0.38511	-0.974094	0.0187287	0.00105152	1.0676e-06
Unknown		BAJ88134.1	predicted protein	0.172212	-0.26342	-0.103591	0.231328	0.00191586	0.216034
Unknown		BAJ89761.1	predicted protein	-0.101365	-0.245111	-0.187809	0.310172	0.018434	0.0244919
Unknown		BAJ90390.1	predicted protein	-0.108581	-0.220778	-0.161588	0.375331	0.00539465	0.084212
Unknown		BAJ93277.1	predicted protein	-0.0920088	-0.200793	-0.299378	0.540681	0.0174639	0.0388956
Unknown		BAK05013.1	predicted protein	-0.0213045	-0.185811	-0.153245	0.596479	0.0196426	0.0328323
Unknown		BAK01153.1	predicted protein	0.0923636	-0.177257	-0.0132862	0.420374	0.0452183	0.429882
Unknown		BAJ84914.1	predicted protein	-0.103186	-0.140717	-0.22287	0.136757	0.0262071	0.000871539
Higher in WT inf seedling
Cell growth	cell growth	BAJ94021.1	protein MEMO1	0.0382844	0.159168	0.0262082	0.523924	0.0498878	0.404758
Cell growth	cell growth	BAJ89245.1	heparanase-like protein 3	0.00335617	0.196684	-0.107561	0.651699	0.0465719	0.111963
Cell growth	cell growth	BAJ99995.1	tetraspanin-8	-0.0944709	0.244396	0.15302	0.483671	0.0341892	0.151258
Cell growth	cell growth	BAK00057.1	WD repeat-containing protein 55	0.158106	0.297214	0.313554	0.230831	0.023069	0.00709903
Cell growth	cell growth	BAK00075.1	cysteine-rich repeat secretory protein	-0.0597863	0.488082	0.339658	0.595457	0.00264184	0.0287332
Cell growth	cell growth	BAJ88159.1	cysteine-rich repeat secretory protein 55-like	-0.0466538	0.489405	0.339817	0.59989	0.00191586	0.0126335
Cell growth	cell growth	BAK01192.1	transducin/WD40 repeat-like superfamily protein	0.011118	1.81048	1.71709	0.703178	0.00432664	0.00231165
Cell growth	PCD	CBX26642.1	vacuolar processing enzyme 4	-0.0275179	0.435036	0.28354	0.669243	0.0143015	0.0804856
Disease/defense	defense related	BAK01719.1	putative caffeoyl CoA O-methyltransferase	-0.0409355	0.138973	0.0656013	0.459045	0.0336467	0.12779
Disease/defense	defense related	AAL33610.1	SGT1	-0.00670501	0.182937	0.125042	0.599183	0.0290565	0.0472375
Disease/defense	defense related	BAJ94840.1	OBERON-like protein	0.119252	0.202724	0.158978	0.24285	0.0450105	0.0413784
Disease/defense	defense related	BAJ89809.1	tuliposide A-converting enzyme 2	0.133672	0.221443	0.324729	0.230831	0.0435816	0.0026026
Disease/defense	defense related	BAJ88304.1	protein TPR1	-0.0105155	0.247641	0.0829905	0.602568	0.0194104	0.193147
Disease/defense	defense related	BAK00674.1	oxalate CoA ligase	-0.0529403	0.280296	0.224701	0.590753	0.0477076	0.0637701
Disease/defense	defense related	ACJ68105.1	chitinase	-0.140874	0.400416	0.339847	0.489882	0.00658211	0.0631764
Disease/defense	defense related	AAK55323.2	thaumatin-like protein TLP4	0.359661	0.425065	0.516768	0.112644	0.00941834	0.00430362
Disease/defense	defense related	CAA48143.1	Glucose-regulated protein 94homolog	0.00203663	0.427027	0.471477	0.701525	0.00193103	0.000313782
Disease/defense	defense related	CAA34641.1	pathogenesis related protein	0.139594	0.436664	0.530415	0.429985	0.0179178	0.00126778
Disease/defense	defense related	CAA47473.1	glucan endo-1,3-beta-glucosidase	-0.303784	0.518838	0.159581	0.20582	0.00320172	0.229252
Disease/defense	defense related	BAJ93960.1	glucan endo-1,3-beta-glucosidase GIII	0.0671231	0.598604	0.59418	0.511598	0.000345745	0.000198726
Disease/defense	defense related	BAJ89811.1	protein DOWNY MILDEW RESISTANCE 6	0.12495	0.610429	0.587305	0.573844	0.0242418	0.00599141
Disease/defense	defense related	BAJ91720.1	protein EMSY-LIKE 3-like	0.237096	0.696199	0.60204	0.413363	0.0295779	0.0405142
Disease/defense	defense related	BAK08163.1	chitinase 5	0.0999803	0.721104	0.600048	0.627132	0.0100586	0.0646121
Disease/defense	defense related	CAA71774.1	pathogenesis-related protein 4	0.246944	0.742816	1.03258	0.474778	0.0120311	6.97346e-05
Disease/defense	defense related	CAD48489.1	putative thionin	1.66584	0.821602	1.14176	0.00543266	0.0226731	0.00655138
Disease/defense	defense related	BAJ96349.1	dirigent protein 22-like	0.31432	1.06771	1.21692	0.428373	5.88396e-05	1.1743e-05
Disease/defense	defense related	BAK01620.1	dirigent protein 22-like	0.353212	1.14939	1.25326	0.382276	1.57179e-05	7.216e-06
Disease/defense	defense related	CAA81230.1	pathogenesis-related protein	1.57517	1.4492	1.65174	0.019775	0.000918857	0.00192693
Disease/defense	defense related	ALH06518.1	pathogenesis related protein 10	0.264127	1.51147	1.89817	0.532197	2.06363e-06	4.95157e-07
Disease/defense	defense related	BAK02765.1	pathogenesis related protein 10	0.30658	1.51208	1.93998	0.510622	2.12058e-06	4.95157e-07
Disease/defense	detoxification	BAJ93193.1	catalase	0.108238	0.672635	0.796422	0.340218	0.000151077	6.50678e-06
Disease/defense	detoxification	BAK04899.1	catalase	0.0874329	0.757867	0.706607	0.396963	0.000112059	1.40369e-05
Disease/defense	detoxification	AAA96948.1	catalase	0.118647	0.680441	0.825069	0.356939	0.000132322	1.87544e-05
Disease/defense	detoxification	AAC17730.1	catalase 2	0.144338	0.701414	0.887677	0.356753	0.000134227	5.31265e-05
Disease/defense	detoxification	BAK01241.1	glutathione S-transferase	0.182019	0.489333	0.59813	0.353718	0.0209517	0.000746731
Disease/defense	detoxification	BAJ90215.1	glutathione S-transferase 1	-0.0766832	0.27415	0.229194	0.518226	0.0327709	0.0525346
Disease/defense	detoxification	BAJ85232.1	glutathione S-transferase F11-like	0.0462626	0.152802	0.0762076	0.434389	0.0262071	0.102361
Disease/defense	detoxification	BAJ90384.1	glutathione transferase GST 23	0.0761267	0.423408	0.520623	0.500366	0.00515678	0.000687716
Disease/defense	detoxification	BAJ98159.1	glutathionyl-hydroquinone reductase YqjG	-0.0260136	0.48397	0.540293	0.672634	0.00191586	0.00534216
Disease/defense	detoxification	AAV49993.1	HIPL1 protein-like	-0.0345265	0.248198	0.197847	0.585483	0.0188799	0.0202819
Disease/defense	detoxification	AAP95024.1	iron/ascorbate-dependent oxidoreductase	0.0773293	0.570666	0.516231	0.618943	0.0300348	0.00677416
Disease/defense	detoxification	CAB99487.1	peroxidase	0.0768602	0.869327	0.687336	0.62578	9.42882e-05	0.000714169
Disease/defense	detoxification	BAJ93072.1	peroxidase	0.021921	0.886542	0.882585	0.676851	4.32882e-05	8.60656e-05
Disease/defense	detoxification	CAA41294.1	peroxidase	0.138565	0.719951	1.04724	0.596636	0.000686607	3.30087e-05
Disease/defense	detoxification	BAJ84987.1	peroxidase 2	-0.040726	0.360623	0.0751575	0.663966	0.013782	0.426429
Disease/defense	detoxification	BAJ86089.1	peroxidase 2	-0.105841	0.473771	0.410992	0.420572	0.00254113	0.00380808
Disease/defense	detoxification	BAJ85566.1	peroxidase 51	0.1744	0.981487	0.861883	0.279953	1.57179e-05	5.2793e-05
Disease/defense	detoxification	BAJ99497.1	peroxidase 5-like	0.216586	0.639285	0.565344	0.244274	0.000206409	0.00226337
Disease/defense	detoxification	BAJ96692.1	peroxidase 7	-0.134998	0.561049	0.234938	0.291368	0.00092186	0.0244919
Disease/defense	detoxification	BAK03677.1	peroxidase-like	0.160291	0.60227	0.92285	0.532197	0.00157124	0.00018365
Disease/defense	detoxification	BAJ84858.1	protein disulfide isomerase family protein 5-1	-0.0238829	0.175962	0.263358	0.5893	0.0194104	0.000871539
Disease/defense	stress response	BAK07410.1	dnaJ protein ERDJ3B	0.0580878	0.172433	0.192639	0.36121	0.0143137	0.00349723
Disease/defense	stress response	BAJ95174.1	stress-related protein-like	-0.174636	0.190866	0.142451	0.105007	0.0450808	0.0486664
Disease/defense	stress response	BAJ85573.1	DnaJ homolog subfamily C	-0.00523989	0.191247	0.18646	0.596945	0.0108183	0.00481944
Disease/defense	stress response	BAK06498.1	heat shock 70 kDa protein BIP5-like	0.00681761	0.227187	0.279493	0.697165	0.0418503	0.0762506
Disease/defense	stress response	BAJ97749.1	heat shock 70 kDa protein 17	0.049571	0.259338	0.393458	0.475273	0.00515678	0.000138835
Disease/defense	stress response	BAJ88744.1	heat shock 70 kDa protein 17	0.0459309	0.266857	0.401519	0.506765	0.00515678	0.000159088
Disease/defense	stress response	AAA62325.1	heat shock protein 70 kDa	0.0678178	0.302634	0.434166	0.410377	0.00399206	0.000128408
Disease/defense	stress response	BAK03692.1	protein SRG1-like	0.181722	0.422357	0.514487	0.454356	0.0182039	0.0243726
Disease/defense	stress response	BAJ95455.1	AAA-ATPase	0.199553	0.576252	0.544957	0.572692	0.0149136	0.140149
Disease/defense	stress response	BAK00148.1	protein SRG1-like	0.0956377	0.590414	0.497326	0.586525	0.00987922	0.0117598
Disease/defense	stress response	BAK00179.1	trehalose	0.44817	0.656548	0.634365	0.251765	0.0158031	0.114914
Disease/defense	stress response	BAJ89018.1	protein DJ-1 homolog B-like	-0.154444	0.668311	0.31221	0.499086	0.000530756	0.107695
Disease/defense	stress response	AAN17464.1	hypersensitive-induced reaction protein 3	0.0222823	0.669607	0.615742	0.657213	0.000132322	0.000359728
Disease/defense	stress response	AAA32959.1	oxalate oxidase	-0.304644	0.767414	0.657165	0.0238119	0.000113876	0.00113829
Disease/defense	stress response	BAJ94249.1	cytosolic isocitrate dehydrogenase [NADP]	0.570464	1.48184	1.63934	0.151364	0.00558059	0.00199761
Disease/defense	stress response	BAJ91868.1	AAA-ATPase ASD	0.103722	1.51334	1.60362	0.621423	1.61654e-06	1.0457e-06
Energy	fermentation	BAK06502.1	probable carboxylesterase 15	0.311523	0.294353	0.0229595	0.0955791	0.0246822	0.509117
Energy	fermentation	BAK06271.1	alcohol dehydrogenase-like 7	-0.0329447	0.441858	0.36207	0.565856	0.00207855	0.00266553
Energy	photosynthesis	ACI46151.1	NADP-dependent malic enzyme	-0.0195847	0.297589	0.275465	0.636163	0.00515678	0.00328112
Metabolism	amino acids	BAJ91209.1	glutamine-dependent NAD(+) synthetase	0.126148	0.21679	0.109201	0.216898	0.0289424	0.104733
Metabolism	amino acids	BAK02917.1	arogenate dehydratase/prephenate dehydratase 6	0.162872	0.36291	0.162066	0.291906	0.0222549	0.121979
Metabolism	amino acids	BAJ97473.1	arogenate dehydratase/prephenate dehydratase 6	0.0818129	0.380674	0.158915	0.48521	0.0112996	0.107026
Metabolism	catalytic activity	BAJ97729.1	purple acid phosphatase 2-like	0.136249	0.249915	0.295885	0.310909	0.0418503	0.0125582
Metabolism	catalytic activity	BAJ96805.1	probable inactive purple acid phosphatase 2	0.172365	0.338135	0.180871	0.48647	0.0418503	0.295224
Metabolism	catalytic activity	BAJ89232.1	probable inactive purple acid phosphatase 27	-0.0432851	0.37378	0.253275	0.57224	0.00515678	0.0138312
Metabolism	catalytic activity	BAJ94195.1	probable inactive purple acid phosphatase 27	-0.0436592	0.378132	0.257657	0.588524	0.0074108	0.0200818
Metabolism	cofactors	BAK02554.1	pyridoxine/pyridoxamine 5'-phosphate oxidase 2-like	0.0955077	0.339014	0.329048	0.540681	0.0201446	0.0521808
Metabolism	flavonoids	BAJ84861.1	anthocyanidin 3-O-glucosyltransferase 2-like	0.149125	0.259427	0.345572	0.153605	0.00958357	0.000773841
Metabolism	flavonoids	BAJ85353.1	anthocyanidin reductase	-0.210605	0.265825	0.0459398	0.0447812	0.00745433	0.322957
Metabolism	flavonoids	BAJ98817.1	phloretin 2'-O-glucosyltransferase-like	-0.140426	0.453264	0.137106	0.625931	0.0111397	0.447046
Metabolism	hormones	BAJ92300.1	12-oxophytodienoate reductase 4	-0.0853628	0.292654	0.216122	0.296595	0.00267446	0.00496394
Metabolism	hormones	BAJ92203.1	amidase C869.01	-0.173102	0.308316	0.149006	0.259809	0.0205694	0.13826
Metabolism	hormones	BAJ85846.1	12-oxophytodienoate reductase 4	-0.0725568	0.310502	0.237579	0.319641	0.00137317	0.00187599
Metabolism	hormones	BAK08232.1	IAA-amino acid hydrolase ILR1-like 4	-0.140344	0.971761	1.09173	0.654568	0.0301652	0.0190186
Metabolism	hormones	BAK03337.1	ACC oxidase	-0.0287259	0.432159	-0.0532013	0.654682	0.0245127	0.40755
Metabolism	hormones	AFO63016.1	ACC oxidase	-0.0208663	0.442313	-0.00824476	0.672634	0.0309702	0.526083
Metabolism	hormones	AFO63017.1	ACC oxidase	0.0204786	0.448487	-0.0245699	0.64353	0.0420346	0.498668
Metabolism	lipids & sterols	BAJ96177.1	probable enoyl-CoA hydratase 2	0.0450404	0.161087	0.117508	0.478329	0.038885	0.0459765
Metabolism	lipids & sterols	BAK01487.1	sterol 3-beta-glucosyltransferase	0.00732369	0.169588	0.0965852	0.596779	0.00736789	0.0380897
Metabolism	lipids & sterols	ACZ01982.1	palmitoyl-protein thioesterase 1-like	0.0256666	0.206464	0.128558	0.585803	0.010488	0.0343628
Metabolism	lipids & sterols	BAJ97324.1	probable enoyl-CoA hydratase 1	0.148394	0.231368	0.380929	0.0893421	0.00524772	9.15094e-05
Metabolism	lipids & sterols	BAJ88671.1	PI-PLC X domain-containing protein	0.0646077	0.280899	0.206589	0.511598	0.0289424	0.0371223
Metabolism	lipids & sterols	BAJ87782.1	probable 3-beta-hydroxysteroid-Delta(8),Delta(7)-isomerase	-0.0257861	0.303506	0.157138	0.627732	0.048149	0.0870144
Metabolism	lipids & sterols	ABL11233.1	UCW116, putative lipase	0.0120059	0.460164	0.347617	0.624468	0.0014541	0.00236364
Metabolism	lipids & sterols	BAJ84950.1	acyl transferase 4-like	-0.0513743	0.696937	0.696965	0.560392	0.000156254	6.82574e-05
Metabolism	nitrogen	Q42831.1	Non-symbiotic hemoglobin	2.57269	0.3524	2.54379	8.15757e-11	0.00346533	7.53751e-11
Metabolism	polyamine	BAJ90460.1	uridine 5'-monophosphate synthase-like	0.17375	0.482781	0.62312	0.510991	0.0171126	0.00540513
Metabolism	secondary metabolism	BAJ98663.1	gamma-glutamyl hydrolase	0.0944643	0.167562	0.181747	0.251235	0.0414742	0.0102844
Metabolism	secondary metabolism	BAJ91717.1	premnaspirodiene oxygenase-like	0.103012	0.21013	0.218138	0.172883	0.00531011	0.0020829
Metabolism	secondary metabolism	BAJ84852.1	cytochrome P450 71D7	-0.0166405	0.23847	0.197107	0.601975	0.0133993	0.012987
Metabolism	secondary metabolism	BAJ90714.1	cytochrome P450 94B3-like	-0.0482643	0.243026	0.184586	0.606627	0.0489532	0.115625
Metabolism	secondary metabolism	BAK01687.1	caffeoyl-CoA O-methyltransferase 1	0.00104871	0.259797	0.349216	0.704939	0.0367457	0.00332261
Metabolism	secondary metabolism	BAJ90386.1	tricin synthase 1-like	0.00633852	0.262865	0.351278	0.653463	0.00515678	0.000329531
Metabolism	secondary metabolism	BAJ85549.1	probable methyltransferase PMT2	0.185408	0.299104	0.348687	0.21995	0.0249112	0.00747871
Metabolism	secondary metabolism	BAJ94385.1	cytochrome P450	0.197697	0.306971	0.305965	0.216898	0.0244673	0.0173964
Metabolism	secondary metabolism	BAJ86274.1	glutamate decarboxylase 1-like	-0.221223	0.321118	0.152464	0.293168	0.0246909	0.223386
Metabolism	secondary metabolism	BAJ87181.1	strictosidine synthase-like 4	0.075117	0.325464	0.275433	0.563677	0.0302429	0.0614795
Metabolism	secondary metabolism	BAJ95578.1	monooxygenase 2	-0.134669	0.35278	0.332222	0.33086	0.00942586	0.0086786
Metabolism	secondary metabolism	BAJ86664.1	UDP-glycosyltransferase 86A1	-0.0804611	0.390984	0.220601	0.284617	0.000351493	0.0029033
Metabolism	secondary metabolism	BAK00310.1	berberine bridge enzyme-like 27	0.0525571	0.39623	0.205421	0.510973	0.00175231	0.0163154
Metabolism	secondary metabolism	BAJ97422.1	cytochrome P450 71A1-like	-0.0793546	0.431543	0.416976	0.594202	0.0284466	0.0371223
Metabolism	secondary metabolism	BAJ87641.1	probable NAD(P)H-dependent oxidoreductase 1	0.351684	0.495487	0.608304	0.136757	0.0367457	0.00737298
Metabolism	secondary metabolism	BAJ96250.1	cytochrome P450	-0.0322789	0.57041	0.48557	0.669716	0.00595336	0.0286337
Metabolism	secondary metabolism	BAK00445.1	cytochrome P450 89A2	-0.0530808	0.847456	0.814694	0.620405	3.99806e-05	0.000110241
Metabolism	secondary metabolism	BAJ90285.1	glutamate decarboxylase 1-like	-0.160456	0.48289	0.204536	0.244237	0.00159672	0.0486071
Metabolism	secondary metabolism	BAJ97705.1	cytochrome P450 76C2-like	0.167106	0.779679	1.06328	0.159621	0.000206409	1.40183e-05
Metabolism	sugars	BAJ91260.1	alpha-glucosidase like protein	0.0174539	0.157975	0.0758973	0.623557	0.0444484	0.141167
Metabolism	sugars	BAK00788.1	mannosyl-oligosaccharide glucosidase GCS1-like	-0.0108003	0.17245	0.190846	0.596479	0.0111708	0.00271672
Metabolism	sugars	BAJ88558.1	glucan 1,3-beta-glucosidase A	-0.139998	0.183735	0.0708585	0.117806	0.0226239	0.162498
Metabolism	sugars	BAK07818.1	probable glucan 1,3-beta-glucosidase A	-0.103443	0.242441	0.106973	0.202791	0.00515678	0.05905
Metabolism	sugars	BAK00549.1	GDP-mannose 4,6 dehydratase 1-like	0.0927562	0.413341	0.499063	0.493617	0.00857574	0.0026026
Metabolism	sugars	BAJ92697.1	glucan endo-1,3-beta-glucosidase 3	0.106209	0.630948	0.70289	0.523924	0.000565443	0.0005246
Metabolism	sugars	BAK05376.1	probable glucan 1,3-beta-glucosidase A	0.623843	1.03267	0.89878	0.0995125	0.0131094	0.00884575
Metabolism	sugars	BAJ89423.1	UDP-glycosyltransferase 86A2-like	-0.0758674	0.259082	0.162526	0.40502	0.0133052	0.0388726
Metabolism	sugars	AAT80328.1	UDP-D-glucuronate decarboxylase	0.0909088	0.286156	0.399483	0.461771	0.048937	0.0040642
Metabolism	sugars	BAK05008.1	UDP-glycosyltransferase 88B1-like	0.0649308	0.677314	0.501288	0.615054	0.000623116	0.00292617
Metabolism	sugars	BAJ90256.1	UDP-glycosyltransferase 83A1	0.296514	0.734227	0.65716	0.359133	0.0375714	0.0368866
Metabolism	sugars	BAJ97803.1	Core-2/I-branching beta-16-N-acetylglucosaminyltransferase	-0.12708	1.04688	-0.445795	0.542954	0.0286478	0.134384
Protein fate	folding	BAJ90132.1	cyclophilin B	0.0334872	0.200644	0.161499	0.519356	0.00730394	0.00886653
Protein fate	folding	BAJ94182.1	calnexin-like protein 1	0.0371257	0.236591	0.327462	0.483671	0.0021268	7.41603e-05
Protein fate	folding	BAJ89767.1	calnexin homolog	-0.0596899	0.262782	0.321391	0.509996	0.0244235	0.00367912
Protein fate	folding	AAA70345.1	disulfide isomerase	0.0991916	0.273219	0.41282	0.208713	0.0021268	4.14252e-05
Protein fate	folding	AAA70346.1	disulfide isomerase	0.0910469	0.280009	0.418772	0.261307	0.00274789	6.21565e-05
Protein fate	folding	BAJ85675.1	luminal-binding protein 2	0.0476765	0.298444	0.434564	0.507856	0.00399206	0.000121744
Protein fate	folding	BAJ89816.1	endoplasmin-like protein	0.0135116	0.422783	0.484316	0.669243	0.00208591	0.000297423
Protein fate	modyfication	1408163B	CPase II B	0.0586165	0.284262	0.27665	0.54911	0.0201416	0.0214649
Protein fate	modyfication	1408163A	CPase II A	0.150358	0.432285	0.30527	0.120832	0.0003642	0.000871539
Protein fate	modyfication	BAJ87772.1	ubiquitin-related modifier 1 homolog	0.306523	0.642552	0.419455	0.268102	0.0490822	0.0534647
Protein fate	proteolysis	BAJ94057.1	cysteine proteinase 1	-0.161803	0.233078	0.0578392	0.161691	0.0305504	0.297396
Protein fate	proteolysis	BAJ93884.1	rhomboid-like protein 19	-0.089508	0.237921	0.237426	0.511598	0.0366154	0.0662955
Protein fate	proteolysis	BAJ86079.1	lysosomal Pro-X carboxypeptidase-like	-0.14762	0.261764	0.0834551	0.0893046	0.00310425	0.110614
Protein fate	proteolysis	BAJ91083.1	aspartyl protease family protein 1-like	0.0205671	0.286119	0.257258	0.581113	0.0132277	0.00861759
Protein fate	proteolysis	BAK02816.1	patatin-like protein 2	0.0626105	0.289508	0.370204	0.517634	0.0246909	0.00324162
Protein fate	proteolysis	BAJ88257.1	mitochondrial inner membrane protease subunit 1	0.0879147	0.314338	0.26109	0.539688	0.0284466	0.0781043
Protein fate	proteolysis	BAK02552.1	subtilisin-like protease SBT3.17	0.0725562	0.340402	0.402546	0.401589	0.00242569	0.000313782
Protein fate	proteolysis	P08818.2	serine carboxypeptidase 2	0.109685	0.368689	0.289796	0.223005	0.00116773	0.00131858
Protein fate	proteolysis	BAJ86765.1	papain-like cysteine proteinase	0.23485	0.375972	0.413118	0.425192	0.0286478	0.0684104
Protein fate	proteolysis	BAK07422.1	E3 ubiquitin-protein ligase RGLG5-like	0.166332	0.397327	0.370116	0.235037	0.00642145	0.00408027
Protein fate	proteolysis	BAJ89995.1	aspartyl protease family protein	-0.157099	0.401547	0.284171	0.277853	0.0047128	0.0185724
Protein fate	proteolysis	BAK01521.1	E3 ubiquitin-protein ligase RNF126-like	-0.247315	0.44593	0.18099	0.464968	0.049927	0.340916
Protein fate	proteolysis	P55748.1	serine carboxypeptidase II-2	0.242334	0.609218	0.492345	0.379143	0.00765474	0.036
Protein fate	proteolysis	BAK02147.1	serine carboxypeptidase II-2	0.307092	0.658739	0.527872	0.34796	0.00709186	0.0456153
Protein fate	proteolysis	CAA74593.1	secretory protein	0.0887832	0.707585	0.823689	0.58606	0.000347214	0.000593539
Protein fate	proteolysis	BAJ88545.1	Protein TolB	0.0397641	0.137512	0.193794	0.460728	0.0328209	0.00236197
Protein fate	transport	BAJ87756.1	conserved oligomeric Golgi complex subunit 4	0.164327	0.226252	0.255859	0.184579	0.0491376	0.0107894
Protein fate	transport	BAJ85576.1	clathrin interactor EPSIN 2	0.0705908	0.232672	0.16367	0.380287	0.0110253	0.0221671
Protein fate	transport	BAJ98175.1	trafficking protein particle complex subunit 5	0.0602664	0.238745	0.143011	0.480552	0.023859	0.060098
Protein fate	transport	BAK04166.1	transportin MOS14-like	0.140253	0.270479	0.353661	0.455142	0.0336279	0.0382379
Protein fate	transport	BAJ89692.1	protochlorophyllide-dependent translocon component 52	0.0909541	0.278241	0.369384	0.382982	0.0170606	0.00157198
Protein fate	transport	BAJ85106.1	protein transport protein Sec61	0.143342	0.325711	0.360922	0.356753	0.00845139	0.0115818
Protein synthesis	tRNA slicing	BAJ95927.1	tRNA-dihydrouridine(16/17) synthase	-0.0325103	0.207077	0.118006	0.58606	0.0359308	0.0858202
Protein synthesis	tRNA slicing	BAJ95202.1	alanyl-tRNA synthetase	0.046267	0.348096	0.399747	0.597856	0.0262071	0.00495527
Protein synthesis	rybosomal protein	BAK01175.1	60S ribosomal protein L18a-like	-0.0791223	0.401555	0.252798	0.59639	0.00530006	0.139523
Protein synthesis	translational factors	BAJ89942.1	pentatricopeptide repeat-containing protein	0.153052	0.807113	0.580857	0.627732	0.0171126	0.193252
Signal transduction	calcium	BAK00072.1	zinc finger protein-like 1-like protein	0.0814008	0.17292	0.151915	0.225942	0.0114593	0.00839497
Signal transduction	calcium	BAJ85398.1	IQ domain-containing protein IQM3-like	0.110896	0.295941	0.256113	0.327354	0.0142642	0.0112584
Signal transduction	calcium	BAJ86092.1	calcium-dependent protein kinase 4	-0.00889173	0.304895	0.322539	0.680465	0.0143137	0.00424828
Signal transduction	calcium	BAJ86906.1	caltractin	0.171968	0.353587	0.377193	0.161691	0.00515678	0.00131858
Signal transduction	calcium	BAJ99651.1	probable calcium-binding protein CML27	0.194968	0.780683	0.705757	0.294921	6.36287e-05	0.00068466
Signal transduction	hormones	BAJ90474.1	membrane steroid-binding protein 1-like	-0.0488559	0.236111	0.285465	0.545632	0.048149	0.00774523
Signal transduction	hormones	BAK01755.1	RNA-binding protein BRN1-like	0.291509	0.453097	0.408201	0.194058	0.00191586	0.0200818
Signal transduction	kinases	BAK00743.1	G-type lectin S-receptor-like serine/threonine-protein kinase	-0.0154991	0.155002	0.197044	0.596479	0.0436394	0.0050926
Signal transduction	kinases	BAJ97968.1	mitogen-activated protein kinase 6	0.00833074	0.16441	0.157808	0.604633	0.0179202	0.00834113
Signal transduction	kinases	BAJ89467.1	probable leucine-rich repeat receptor-like protein kinase	0.0599849	0.176122	0.100829	0.382273	0.0207575	0.0637701
Signal transduction	kinases	BAJ94480.1	probable leucine-rich repeat receptor-like protein kinase	0.0806987	0.180742	0.111079	0.230057	0.0087698	0.0326729
Signal transduction	kinases	BAK03316.1	somatic embryogenesis receptor kinase	-0.0563359	0.226519	0.142244	0.437931	0.00964652	0.0315591
Signal transduction	kinases	BAJ93192.1	G-type lectin S-receptor-like serine/threonine-protein kinase	-0.0218149	0.23982	0.169928	0.588877	0.0103578	0.0206373
Signal transduction	kinases	BAJ85993.1	serine/threonine protein kinase	0.130788	0.240802	0.241517	0.229772	0.0256055	0.00920523
Signal transduction	kinases	BAJ95668.1	serine/threonine protein kinase	0.132687	0.241402	0.262515	0.221123	0.0236429	0.00586737
Signal transduction	kinases	BAJ94876.1	serine/threonine-protein kinase HT1-like	0.0516489	0.244612	0.210748	0.512102	0.0216758	0.0165748
Signal transduction	kinases	BAJ86431.1	cysteine-rich receptor-like protein kinase 10	0.101109	0.249863	0.312252	0.358583	0.0367457	0.00446981
Signal transduction	kinases	BAK01501.1	protein LYK5-like	-0.0107755	0.250752	0.298437	0.683763	0.0471028	0.015204
Signal transduction	kinases	BAJ90482.1	probable receptor-like protein kinase	-0.0312628	0.257035	0.143965	0.594894	0.0244235	0.0736402
Signal transduction	kinases	BAK02100.1	L-type lectin-domain containing receptor kinase	0.0382771	0.265385	0.157476	0.54641	0.00853732	0.036
Signal transduction	kinases	BAJ99441.1	wall-associated receptor kinase 5-like	-0.0135709	0.266524	0.239772	0.672634	0.0218657	0.0237712
Signal transduction	kinases	BAK05597.1	mitogen-activated protein kinase kinase 5-like	0.0291888	0.267623	0.0541744	0.625917	0.0439692	0.421631
Signal transduction	kinases	ABN45791.1	serine/threonine protein kinase	0.130722	0.279315	0.269063	0.27013	0.0201879	0.00904694
Signal transduction	kinases	BAJ99550.1	receptor-like protein kinase 5	0.117145	0.283151	0.29024	0.154548	0.00193103	0.000544292
Signal transduction	kinases	BAK00895.1	receptor like protein kinase S.2	0.0489172	0.306891	0.301828	0.588877	0.0457931	0.0190061
Signal transduction	kinases	BAJ96500.1	cysteine-rich receptor-like protein kinase 6	0.0787958	0.333536	0.289548	0.223666	0.000293403	0.00015278
Signal transduction	kinases	BAJ86421.1	PTI1-like tyrosine-protein kinase 3	0.24671	0.361724	0.345175	0.21995	0.0120311	0.0271189
Signal transduction	kinases	BAJ93584.1	receptor-like protein kinase FERONIA	-0.0293624	0.366411	0.271833	0.639598	0.0189566	0.0270687
Signal transduction	kinases	BAJ90890.1	receptor-like protein kinase 5	0.087522	0.392548	0.363189	0.475872	0.0441772	0.0204697
Signal transduction	kinases	BAJ93964.1	cysteine-rich receptor-like protein kinase 6	0.155445	0.396277	0.349703	0.0327916	0.000118272	4.48272e-05
Signal transduction	kinases	BAJ91110.1	L-type lectin-domain containing receptor kinase IX.1-like	0.0243707	0.406744	0.33796	0.625931	0.00176591	0.00164546
Signal transduction	kinases	BAJ99882.1	leucine-rich repeat receptor-like serine/threonine/tyrosine-protein kinase SOBIR1	0.151674	0.408076	0.35699	0.346313	0.0104486	0.0130871
Signal transduction	kinases	BAK06110.1	cysteine-rich receptor-like protein kinase 6	0.0646624	0.41098	0.406009	0.422138	0.000748481	0.000198726
Signal transduction	kinases	BAJ96680.1	cysteine-rich receptor-like protein kinase 6	0.176444	0.436431	0.406021	0.216792	0.00272555	0.0026026
Signal transduction	kinases	BAJ93910.1	wall-associated receptor kinase 4	0.132919	0.444363	0.403524	0.304095	0.0172456	0.00884575
Signal transduction	kinases	BAJ92018.1	probable inactive receptor kinase RLK902	0.23223	0.486942	0.382549	0.354238	0.00995035	0.0526188
Signal transduction	kinases	BAJ85838.1	G-type lectin S-receptor-like serine/threonine-protein kinase	0.35699	0.492654	0.294435	0.0960738	0.0239767	0.0815569
Signal transduction	kinases	BAJ91218.1	serine/threonine-protein kinase STE20-like	0.265862	0.495829	0.482947	0.541517	0.00709186	0.207621
Signal transduction	kinases	BAJ94572.1	serine/threonine-protein kinase Nek6	0.27365	0.506296	0.450506	0.136757	0.00191586	0.00397128
Signal transduction	kinases	BAJ86610.1	serine/threonine-protein kinase STE20-like	0.275006	0.513398	0.498204	0.53493	0.00356355	0.195854
Signal transduction	kinases	BAK01142.1	L-type lectin-domain containing receptor kinase IX.1	-0.0824987	0.592485	0.598681	0.626636	0.000627628	0.035896
Signal transduction	kinases	BAJ98261.1	LRR receptor-like kinase	0.0239466	0.60962	0.678712	0.662868	0.000414729	0.000528212
Signal transduction	kinases	BAJ95144.1	receptor kinase-like protein Xa21	0.141417	0.726515	0.721857	0.340935	0.000103929	0.000151326
Signal transduction	kinases	BAJ87333.1	receptor kinase-like protein Xa21	0.0922608	0.739935	0.796501	0.552183	0.000112059	0.000198851
Signal transduction	kinases	BAJ94009.1	LRR receptor-like kinase	0.18166	0.741519	0.677468	0.225675	0.000112059	0.000151326
Signal transduction	kinases	BAJ92523.1	putative receptor-like protein kinase	-0.0885121	0.773161	0.813073	0.60125	0.0275851	0.0223115
Signal transduction	kinases	BAJ84984.1	L-type lectin-domain containing receptor kinase IX.1-like	0.16373	0.829169	0.695654	0.511598	0.0214012	0.0294225
Signal transduction	kinases	BAJ87924.1	somatic embryogenesis receptor kinase 2-like	0.15095	1.06787	1.14335	0.574409	8.32688e-05	3.565e-05
Signal transduction	kinases	BAJ91979.1	probable LRR receptor-like serine/threonine-protein kinase	0.223783	1.15562	1.42103	0.202266	0.00175231	0.000260047
Signal transduction	kinases	BAK00867.1	putative leucine-rich repeat receptor-like protein kinase	0.197813	1.23044	1.51993	0.0450197	6.01626e-08	2.04269e-09
Signal transduction	other	AAB60715.1	lipoxygenase	0.0894148	0.295636	0.359629	0.364561	0.00849146	0.0012217
Signal transduction	other	BAJ97592.1	lipoxygenase	0.111859	0.30317	0.363304	0.281192	0.00651789	0.00104641
Signal transduction	other	BAJ97226.1	lipoxygenase	0.102707	0.304079	0.35816	0.313672	0.00673604	0.00117424
Signal transduction	other	BAJ93891.1	probable lipoxygenase 8	0.153167	0.491435	0.580154	0.443531	0.00819727	0.00566324
Signal transduction	other	BAJ84836.1	CASP-like protein	0.0668683	1.12993	0.565581	0.681974	0.0351474	0.255894
Structural organization	cell wall	BAJ93663.1	glycerophosphodiester phosphodiesterase GDPDL4-like	-0.0584994	0.244642	0.181118	0.467217	0.014144	0.0220278
Structural organization	cell wall	CAA74161.1	alpha-galactosidase	0.0506107	0.262463	0.300825	0.511476	0.0108183	0.00227705
Structural organization	cell wall	AJW81204.1	cellulose synthase-like protein D2	0.0892124	0.314614	0.375853	0.380562	0.00730394	0.00117424
Structural organization	cell wall	BAK00669.1	germin-like protein 3-7	0.0995261	0.373341	0.519542	0.552864	0.020308	0.0141238
Structural organization	cell wall	BAJ90849.1	cinnamyl alcohol dehydrogenase	0.164761	0.449574	0.560456	0.21995	0.00207855	0.000263241
Structural organization	cell wall	BAJ90395.1	beta-1,3-glucanase precursor	-0.248277	0.513412	0.169857	0.31172	0.010774	0.242134
Structural organization	cell wall	BAK00409.1	germin-like protein 2-4	-0.040078	0.517388	0.395109	0.615346	0.0260156	0.0214611
Structural organization	cell wall	BAJ92266.1	cellulose synthase-like protein E6	-0.191253	0.622482	0.722774	0.25089	0.0229917	0.00210275
Structural organization	cell wall	BAK03363.1	proline-rich protein 36	0.00167951	0.65955	0.419313	0.70689	0.0348326	0.299056
Structural organization	cell wall	ABG46236.1	germin-like protein 4d	1.58827	0.716696	1.5813	6.63428e-08	7.11599e-05	2.1337e-07
Structural organization	cell wall	ACT22753.1	GER4e	1.66242	0.743426	1.62873	2.9107e-08	8.0329e-05	1.39112e-07
Structural organization	cell wall	BAK02492.1	polygalacturonase	0.0146231	0.800467	0.802435	0.685928	0.000192643	0.000164331
Structural organization	chromatin	BAK02236.1	chromatin remodeling protein EBS	-0.0670023	0.347403	0.232949	0.655613	0.0108198	0.300109
Structural organization	cytoskeleton	BAJ91561.1	WEB family protein	-0.0106651	0.326537	0.153235	0.630934	0.048937	0.107758
Structural organization	membrane	BAJ94991.1	transmembrane 9 superfamily member 9-like	-0.0253664	0.188624	0.211871	0.591784	0.0356714	0.00756328
Structural organization	membrane	BAJ98157.1	transmembrane protein 214-B	0.0365756	0.213794	0.25598	0.571722	0.0370341	0.00567425
Structural organization	membrane	BAK06589.1	transmembrane 9 superfamily member 9-like	0.0611625	0.228092	0.275872	0.480701	0.0328209	0.00472702
Transcription	chromatin	ACI16484.2	flowering time control protein	0.139912	0.250207	0.158135	0.357722	0.0301652	0.140799
Transcription	chromatin	BAK04125.1	DNA topoisomerase 6 subunit A	0.22775	0.276003	0.0727468	0.0853495	0.0194104	0.25986
Transcription	chromatin	BAJ84957.1	histone-lysine N-methyltransferase SETD1A-like	0.0889886	0.306345	0.300932	0.396963	0.0115669	0.00496394
Transcription	mRNA processing	BAJ93522.1	symplekin	-0.744551	0.290009	0.106618	0.155487	0.0277573	0.313648
Transcription	regulation	AAB94059.1	DNA-directed RNA polymerase RPB140	0.28644	0.312467	0.384216	0.395678	0.0471028	0.123284
Transcription	regulation	BAJ92635.1	zinc finger protein 511	0.472776	0.778998	1.11973	0.247044	0.0198275	0.00800015
Transcription	transcription factors	BAK00816.1	transcription factor TCP14	1.53564	0.624885	1.13274	0.0265404	0.0440528	0.184634
Transcription	transcription factors	BAK05201.1	transcription initiation factor IIF subunit alpha	0.0847391	0.23895	0.028898	0.411285	0.0390265	0.429806
Transcription	transcription factors	BAJ93215.1	atrophin-1-like	0.104038	0.271389	0.241777	0.252071	0.00519927	0.004178
Transcription	transcription factors	BAJ87740.1	protein SCAI homolog	0.238179	0.605752	0.241651	0.44928	0.0471028	0.245075
Transcription	transcription factors	BAJ92545.1	basic leucine zipper 9-like	0.383509	1.19499	0.482398	0.373254	0.0101082	0.112032
Transporters	ABC transporter	BAK02475.1	ABC transporter G family member 37	0.0353753	0.374002	0.357992	0.615595	0.00840627	0.00424828
Transporters	ABC transporter	BAK02890.1	ABC transporter G family member 36	0.155032	0.510796	0.541465	0.256387	0.0013575	0.000431276
Transporters	amino acids	CCJ47156.1	lysine/histidine transporter	-0.0483617	0.257782	0.276	0.54449	0.0309455	0.00827466
Transporters	energy	BAK03012.1	ADP,ATP carrier protein 1	0.151337	0.111676	0.197869	0.0172024	0.0407092	0.000719187
Transporters	ions	BAJ89769.1	probable cadmium/zinc-transporting ATPase HMA1	0.0988761	0.215001	0.00763916	0.331875	0.0436394	0.453784
Transporters	ions	AAN37901.1	phosphate transporter 6	0.101133	0.487388	0.564384	0.552183	0.00356355	0.0109867
Transporters	ions	CAS02288.1	phosphate transporter	0.106931	0.48991	0.588266	0.527994	0.0020926	0.00547294
Transporters	ions	BAJ92646.1	mitochondrial phosphate carrier protein 3	-0.0633071	0.559736	0.259508	0.545519	0.000693178	0.0344048
Transporters	ions	BAJ90473.1	zinc transporter 8-like	0.358079	1.35195	0.924165	0.296595	3.0867e-06	9.10135e-05
Transporters	ions	AAV49988.1	ATPase 3	0.263025	1.36538	1.57346	0.413905	1.61654e-06	1.0123e-06
Transporters	ions	BAK01905.1	ATPase 2	0.270418	1.58798	1.84704	0.460771	4.89673e-07	5.09548e-07
Transporters	ions	AAV49983.1	ATPase 2	0.274888	1.60056	1.85722	0.460728	4.89673e-07	4.95157e-07
Transporters	lipid	BAJ88953.1	putative lipid-transfer protein DIR1	0.243443	0.895726	1.0308	0.428373	5.88396e-05	3.97049e-05
Transporters	lipid	BAJ87202.1	acyl-CoA-binding domain-containing protein	0.0430978	0.221082	0.201591	0.511598	0.0120237	0.00756328
Transporters	lipid	BAJ86749.1	non-specific lipid-transfer protein 2P-like	0.119587	0.34831	0.213279	0.215391	0.00193103	0.0085184
Transporters	nitrate	BBB89282.1	nitrate transporter 1.7	0.0891947	0.558722	0.323992	0.546349	0.00162049	0.0502187
Transporters	others	BAJ91141.1	NRT1/ PTR FAMILY 2.11-like	-0.043895	0.300517	0.342372	0.610806	0.0249112	0.0126221
Transporters	others	BAJ96711.1	protein NRT1/ PTR family	-0.0676508	0.389075	0.394123	0.554341	0.0100634	0.00938922
Transporters	sugars	BAJ85267.1	UDP-galactose transporter 2-like	0.110819	0.194609	0.251988	0.175223	0.0134991	0.00139816
Transporters	sugars	BAK05558.1	probable sugar phosphate/phosphate translocator	0.041883	0.242595	0.308173	0.629436	0.0387425	0.038931
Transporters	sugars	BAJ90408.1	sugar transport protein 14	0.0297009	0.431788	0.33138	0.634515	0.00386283	0.00861383
Transporters	sugars	BAJ85302.1	polyol transporter 5-like	0.258585	0.556726	0.722152	0.293224	0.00385747	0.000280105
Transporters	sugars	BAJ93158.1	polyol transporter 5-like	0.262244	0.623338	0.861917	0.0510845	0.000374298	6.9853e-05
Transporters	sugars	BAJ97918.1	polyol transporter 5-like	0.262244	0.623338	0.861917	0.0510845	0.000374298	6.9853e-05
Transporters	sugars	BAK00091.1	polyol transporter 1	0.204719	0.696071	0.682243	0.267735	0.000151166	0.0005246
Transporters	sugars	BAJ89694.1	sugar transport protein 1-like	0.179755	1.02536	0.893857	0.382276	1.04387e-05	0.000101706
Transporters	sugars	BAJ85833.1	hexose carrier protein HEX6-like	0.173113	1.20523	1.35294	0.42245	3.48495e-06	2.30581e-05
Transporters	vesicles	BAJ90517.1	brefeldin A-inhibited guanine nucleotide-exchange protein 2-like	-0.0240242	0.176738	0.11921	0.591548	0.0338951	0.0516138
Transporters	vesicles	BAK06009.1	bet1-like SNARE 1-1	0.153846	0.192629	0.177792	0.0383121	0.00705192	0.00706391
Transporters	vesicles	AAP75621.1	syntaxin	-0.0252887	0.210931	0.201121	0.60125	0.0345571	0.0157295
Transporters	vesicles	BAK02925.1	coatomer subunit gamma-1	0.0564634	0.246364	0.271413	0.364561	0.0021268	0.000398471
Transporters	vesicles	BAK03387.1	putative ADP-ribosylation factor GTPase-activating protein AGD8	0.0783248	0.273479	0.324601	0.327666	0.00399206	0.000499203
Transporters	vesicles	BAJ90972.1	protein GPR107	0.0534289	0.344314	0.417185	0.591784	0.0223449	0.0076618
Transporters	vesicles	BAJ98867.1	protein GPR107-like	0.198141	0.352873	0.445656	0.348274	0.0179178	0.0171616
Unknown		BAK03810.1	predicted protein	-0.0425069	0.180702	0.14778	0.52957	0.0491376	0.0394539
Unknown		BAJ94841.1	predicted protein	0.0926748	0.223109	0.123732	0.347331	0.0332725	0.0881115
Unknown		BAJ86921.1	predicted protein	-0.0897802	0.238567	-0.0311109	0.40502	0.0450808	0.339283
Unknown		BAJ86926.1	uncharacterized membrane protein	-0.0594888	0.240741	0.108474	0.532737	0.0471028	0.188381
Unknown		BAJ87331.1	predicted protein	0.0677237	0.241819	0.115511	0.382982	0.00730394	0.0622775
Unknown		BAJ84792.1	predicted protein	0.0801317	0.245615	0.128207	0.323087	0.00604886	0.045448
Unknown		BAK03416.1	predicted protein	0.0996088	0.253169	0.142116	0.24285	0.00524772	0.0334303
Unknown		BAJ95942.1	predicted protein	-0.0105181	0.289791	0.10251	0.624468	0.00515678	0.115859
Unknown		BAJ90752.1	predicted protein	0.0628905	0.29356	0.0679559	0.514854	0.0450808	0.334483
Unknown		BAJ85338.1	predicted protein	0.0345243	0.320359	0.166861	0.584792	0.0130256	0.0650616
Unknown		BAJ86691.1	predicted protein	0.0223754	0.322007	0.17891	0.653919	0.0244235	0.0755146
Unknown		BAJ85321.1	predicted protein	-0.0865851	0.337307	0.136014	0.40502	0.0061264	0.0915748
Unknown		BAJ96517.1	circumsporozoite protein-like	0.154255	0.396957	0.506157	0.302203	0.0124806	0.00141036
Unknown		BAK03040.1	predicted protein	0.205758	0.440747	0.741755	0.262078	0.011933	0.000372163
Unknown		BAK00412.1	predicted protein	0.107855	0.665558	0.652246	0.515119	0.000374298	0.000640373

## Sheet: HOivsHO
Differentially accumulated proteins between inoculated plants with overexpresion of Hb (HOi) and mock plants wih overexpresion of Hb (HO)					Total - 220 DAP
Functional category	Sub category	Accession NO.	Protein name	HOi/HO	HOi/HO	HO/WT	WTi/WT	HOi/WT	HO/WT	WTi/WT	HOi/WT
				log ratio	p value	log ratio			p value
Lower in HO inf seedling
Cell growth	cell growth	BAJ88627.1	short-chain dehydrogenase/reductase (alcohol dehydrogenase)	-0.313917	0.0421593	-0.358064	-0.204638	-0.502814	0.00183318	0.00601861	1.1839e-05
Cell growth	cell growth	BAK04984.1	patellin-3-like	-0.0777083	0.0276815	-0.00440394	-0.0410572	-0.0703439	0.60125	0.319339	0.105856
Cell growth	DNA interaction	BAJ86309.1	protein ROS1-like	-0.938067	0.0430999	0.281581	-0.266989	-0.0975041	0.328031	0.290542	0.40113
Cell growth	DNA interaction	BAK05253.1	sister chromatid cohesion protein DCC1	-0.310411	0.037266	0.083301	-0.155028	-0.024901	0.565856	0.484841	0.398233
Disease/defense	defense related	AAM22830.1	CI2C [serine-type endopeptidase inhibitor activity]	-0.124547	0.0384543	0.22271	0.0659785	-0.469831	0.309963	0.58104	0.000471993
Disease/defense	defense related	BAJ90914.1	26 kDa endochitinase 1-like	-0.302872	0.0493245	-0.223298	0.0267588	-0.374045	0.129925	0.518826	0.000640373
Disease/defense	defense related	BAJ86678.1	disease resistance-responsive (dirigent-like protein) family	-0.229332	0.024936	0.300637	-0.133843	0.131593	0.00829448	0.108343	0.0513913
Disease/defense	defense related	AAW21725.1	thaumatin-like protein TLP5	-0.224988	0.0415391	0.0228847	0.000969889	-0.120783	0.60125	0.463945	0.0460346
Disease/defense	detoxification	ABC17624.1	glutathione synthetase	-0.159688	0.0442146	0.0594285	-0.0106126	-0.0406165	0.2738	0.392291	0.210783
Disease/defense	detoxification	BAJ85714.1	glutathione synthetase	-0.147424	0.0135449	0.0625186	-0.000241215	-0.034584	0.252071	0.422796	0.256073
Disease/defense	stress response	CAA55976.1	cold-responsive LEA	-0.447144	0.0145769	0.109363	-0.373833	-0.229849	0.332107	0.000383477	0.0142814
Disease/defense	stress response	BAJ90310.1	probable aquaporin PIP2-7	-0.31265	0.0271667	0.0314237	-0.121676	-0.129346	0.622819	0.157844	0.131189
Disease/defense	stress response	BAJ90336.1	70 kDa heat shock protein	-0.131611	0.017816	0.00545947	-0.125672	-0.122179	0.64353	0.0809667	0.0502187
Energy	Calvin cycle	BAK03023.1	calvin cycle protein CP12-1	-0.148266	0.0310164	-0.146702	-0.063191	-0.291364	0.267213	0.349476	0.00482577
Energy	Celvin cycle	BAK07904.1	RuBisCO large subunit-binding protein subunit beta	-0.267545	0.000892742	-0.0127936	-0.230199	-0.1922	0.670809	0.013202	0.0314818
Energy	citric acid cycle	BAK01655.1	dihydrolipoyl dehydrogenase 1	-0.133224	0.00228293	-0.0526429	-0.113637	-0.158487	0.343854	0.0491376	0.00408027
Energy	citric acid cycle	BAK02719.1	dihydrolipoyl dehydrogenase 1	-0.130151	0.00173753	-0.0530618	-0.113081	-0.157951	0.340218	0.0491979	0.00408027
Energy	photosynthesis	AFI73230.1	chlorophyllide a oxygenase	-0.317893	0.0264261	0.220444	-0.0749106	-0.00537127	0.0375013	0.23537	0.391468
Energy	photosynthesis	BAJ86947.1	protein PAM68	-0.271975	0.00845271	-0.0316502	-0.0596718	-0.194833	0.56976	0.301433	0.0101418
Energy	photosynthesis	ASD42821.1	NADH-plastoquinone oxidoreductase subunit 7	-0.110613	0.0445604	-0.067129	-0.0690345	-0.12777	0.231328	0.170159	0.00839939
Metabolism	amino acids	BAK07415.1	bifunctional aspartokinase/homoserine dehydrogenase 2	-0.197096	0.0280686	0.0476595	-0.252841	-0.111736	0.530886	0.0177454	0.115201
Metabolism	amino acids	BAJ90211.1	branched-chain-amino-acid aminotransferase 5	-0.0352606	0.0248548	-0.106129	-0.0538483	-0.131084	0.258154	0.306358	0.0567623
Metabolism	chlorophyl	P18492.3	glutamate-1-semialdehyde 2,1-aminomutase	-0.213844	0.00165284	-0.00681621	-0.151909	-0.177709	0.612287	0.032849	0.00648523
Metabolism	chlorophyl	BAJ91096.1	magnesium-protoporphyrin IX monomethyl ester [oxidative] cyclase	-0.195068	0.0188533	-0.0341259	-0.174872	-0.170873	0.563574	0.0342408	0.0221671
Metabolism	chlorophyl	BAJ86238.1	magnesium-chelatase subunit ChlD	-0.103978	0.0183244	-0.0962056	-0.131694	-0.20075	0.18365	0.0491376	0.0026026
Metabolism	flavonoids	BAJ90434.1	O-methyltransferase 2	-0.154305	0.0483964	-0.264258	-0.781526	-1.05255	0.122927	0.00281215	0.000370672
Metabolism	lipids & sterols	BAJ90094.1	phospholipase A1-II 7-like	-0.647459	0.0245185	-0.0733924	-0.410581	-0.412084	0.282539	0.000112059	1.87544e-05
Metabolism	lipids & sterols	BAJ89931.1	GDSL esterase/lipase At5g55050	-0.492224	0.0142961	0.358053	0.175905	0.0953566	0.0172024	0.14164	0.213803
Metabolism	lipids & sterols	BAJ96485.1	phospholipase A1-II 1	-0.478697	0.0111621	-0.0744552	-0.381725	-0.377023	0.328031	0.000134227	0.0001239
Metabolism	lipids & sterols	BAK00631.1	acyl-protein thioesterase 2	-0.247633	0.0410324	0.0354422	-0.0325581	-0.0936223	0.570188	0.357458	0.142592
Metabolism	nitrogen	CAA40976.1	nitrate reductase	-0.109072	0.00322678	0.0774263	-0.054838	-0.0119488	0.250424	0.246135	0.347621
Metabolism	nitrogen	BAW00383.1	ferredoxin-nitrate reductase	-0.105981	0.0122641	0.0865965	-0.0750524	-0.00028921	0.182858	0.170586	0.37642
Metabolism	nitrogen	BAK02992.1	ferredoxin-nitrate reductase	-0.105441	0.0158092	0.0836425	-0.074719	-0.00030205	0.192315	0.170586	0.375561
Metabolism	nitrogen	P27969.1	nitrate reductase [NADH]	-0.0708303	0.0246106	0.0563272	-0.0430419	-0.00407676	0.38359	0.296142	0.3668
Metabolism	nitrogen	BAJ93912.1	nitrate reductase [NADH]	-0.0700432	0.0316849	0.0558263	-0.0412751	-0.00347379	0.387122	0.302083	0.367526
Metabolism	secondary metabolism	BAJ94484.1	geranylgeranyl pyrophosphate synthase	-0.307025	0.0124349	-0.0450265	-0.16319	-0.248557	0.510861	0.0265118	0.00322893
Metabolism	secondary metabolism	CAE47438.1	putative 1-deoxy-D-xylulose 5-phosphate reductoisomerase (plastid)	-0.134823	0.00533807	-0.145016	-0.144824	-0.231156	0.0403053	0.0239359	0.00136223
Metabolism	secondary metabolism	BAJ96149.1	putative lactoylglutathione lyase	-0.0942777	0.0171529	-0.0974252	-0.0250165	-0.169879	0.177053	0.351894	0.00566324
Metabolism	sugars	BAK07139.1	2-methylcitrate synthase	-0.228628	0.0361498	0.0138992	-0.0464035	-0.108433	0.60125	0.361007	0.0751542
Metabolism	sugars	CAB37840.1	ADP-glucose pyrophosphorylase small subunit	-0.198103	0.0256893	0.0434841	-0.0119316	-0.0990443	0.493617	0.385188	0.0774656
Metabolism	sugars	AAU06191.1	ADP-glucose pyrophosphorylase small subunit b	-0.164133	0.0296214	0.0456098	-0.0499915	-0.0590538	0.464373	0.288324	0.194267
Metabolism	sugars	BAJ86988.1	haloacid dehalogenase-like hydrolase domain-containing protein	-0.105978	0.00128538	-0.055016	-0.0522868	-0.144444	0.343854	0.270377	0.00785294
Protein fate	modification	BAJ86992.1	U-box domain-containing protein 39-like	-0.505954	0.0392174	0.0561076	0.0709064	-0.121831	0.446217	0.316824	0.0534647
Protein fate	proteolysis	BAK05312.1	subtilisin-like protease SBT5.3	-0.426449	0.00920654	-0.0459782	0.0277924	-0.294341	0.627132	0.537614	0.0781043
Protein fate	proteolysis	BAJ99942.1	FBD-associated F-box protein	-0.388461	0.0440202	0.132696	0.026358	-0.0235497	0.413905	0.634507	0.39164
Protein fate	folding	BAJ95108.1	protein grpE	-0.0835271	0.0163549	0.0748062	-0.0561283	0.012313	0.200572	0.236913	0.426883
Protein synthesis	ribosomal protein	BAJ96063.1	60S ribosomal protein L8-3-like	-0.579378	0.0189411	0.0860532	-0.00787134	-0.169927	0.518117	0.455323	0.159968
Protein synthesis	ribosomal protein	BAJ85866.1	30S ribosomal protein S11	-0.536178	0.0474858	0.205387	0.151401	0.00873557	0.250424	0.289456	0.422594
Protein synthesis	ribosomal protein	AAL40271.1	ribosomal protein L16	-0.364262	0.00757253	0.0356877	-0.0467115	-0.157346	0.625931	0.315173	0.125742
Protein synthesis	ribosomal protein	BAK00495.1	50S ribosomal protein L9	-0.260278	0.000708424	-0.0327141	-0.0916461	-0.226096	0.563574	0.229424	0.00504744
Protein synthesis	ribosomal protein	BAJ84955.1	30S ribosomal protein 3	-0.19035	0.0133422	-0.110532	-0.0810132	-0.23599	0.227701	0.246354	0.00442824
Signal transduction	kinases	BAJ85016.1	CBL-interacting protein kinase 19	-0.382148	0.0150991	0.0732403	-0.00724886	-0.104115	0.357722	0.41642	0.0841076
Signal transduction	kinases	BAJ93154.1	LRR receptor-like serine/threonine-protein kinase GSO1	-0.174198	3.54786e-05	-0.0668595	-0.0603206	-0.158334	0.463892	0.385625	0.0702626
Signal transduction	calcium	BAJ98664.1	calcium sensing receptor	-0.0892897	0.0418835	-0.0407914	-0.0493627	-0.110879	0.425192	0.260465	0.0201689
Structural organization	cell wall	BAK03059.1	UDP-D-apiose/UDP-D-xylose synthase	-0.336837	0.0215453	0.0309693	-0.144262	-0.16124	0.577769	0.0926055	0.0256791
Structural organization	chromatin	BAJ87675.1	MAR-binding filament-like protein 1	-0.163633	0.00331682	0.00639209	-0.0716851	-0.131013	0.60125	0.206479	0.0222031
Structural organization	membrane	BAJ94689.1	thylakoid membrane protein slr0575-like protein	-0.104263	0.0493911	-0.089182	-0.0833662	-0.163331	0.175223	0.143544	0.00426924
Structrural organization	membrane	BAJ92149.1	photosynthetic NDH subunit of lumenal location 3	-0.478427	0.0374423	-0.0123358	-0.250188	-0.224084	0.685928	0.00415559	0.111398
Structural organization	membrane	BAJ92724.1	transmembrane 9 superfamily member 11	-0.491503	0.0180244	-0.0398448	-0.230904	-0.231384	0.547829	0.013782	0.00827576
Transcription	regulation	BAJ86609.1	29 kDa ribonucleoprotein A	-0.561392	0.0182795	-0.121039	-0.361217	-0.422999	0.340935	0.000374298	0.000457893
Transcription	mRNA processing	CAB71338.1	putative Bci-5 protein	-0.325481	0.00959343	0.000824572	-0.124279	-0.21917	0.705028	0.168187	0.0431879
Transporters	other	BAK06679.1	kinesin-like protein KIN-7J	-0.823775	0.0120218	0.0126451	-0.129401	-0.466542	0.685928	0.356261	0.00833647
Transporters	other	BAJ96430.1	basic blue protein-like	-0.590453	0.0424241	-0.0861036	0.138369	-0.325275	0.518688	0.349674	0.0458678
Transporters	other	BAJ88300.1	ferritin 1	-0.339326	0.0190609	-0.124507	-0.141919	-0.301872	0.214807	0.109957	0.00187599
Transporters	other	BAJ86509.1	mitochondrial carnitine/acylcarnitine carrier-like protein	-0.142917	0.034449	-0.0538612	-0.0531715	-0.185733	0.460728	0.298361	0.0118396
Transporters	other	BAJ86384.1	CRT (chloroquine-resistance transporter)-like transporter 2	-0.151096	0.0432259	-0.0298531	0.267137	-0.41246	0.620057	0.0847937	0.00950349
Transporters	sugars	BAK07233.1	probable polyol transporter 6	-0.466279	0.0416604	0.213738	0.0825628	0.0122747	0.123572	0.39902	0.482979
Transporters	vesicles	BAJ89799.1	cortical cell-delineating protein-like	-0.292508	0.0348687	-0.011311	-0.265404	-0.240434	0.63329	0.00765474	0.0130431
Unknown		BAK07423.1	predicted protein	-0.444948	0.0404336	-0.0163187	-0.0614359	-0.20152	0.639126	0.366735	0.0625356
Unknown		BAJ91660.1	predicted protein	-0.297218	0.0100069	0.0200729	-0.0273961	-0.173544	0.596779	0.483628	0.0330369
Unknown		BAK07041.1	predicted protein	-0.283338	0.000378279	0.064884	-0.0795969	-0.152865	0.34796	0.210043	0.0138312
Unknown		BAJ96251.1	predicted protein	-0.279441	0.00425449	-0.0486904	-0.112291	-0.245605	0.385387	0.063949	0.000431276
Unknown		BAJ89170.1	predicted protein	-0.256384	0.00215101	-0.053625	-0.115753	-0.234205	0.379143	0.0746169	0.000917276
Unknown		BAJ86157.1	predicted protein	-0.245006	0.0438737	0.0253039	-0.0501477	-0.114112	0.583339	0.317739	0.0790017
Unknown		BAJ89438.1	predicted protein	-0.118286	0.00345952	0.066257	-0.071977	-0.0179739	0.301054	0.208571	0.371426
Higher in HO inf seedling
Cell growth	cell growth	BAJ94284.1	ALG-2 interacting protein X-like	0.148142	0.011472	0.103998	0.0825477	0.200467	0.153732	0.170586	0.00246733
Cell growth	cell growth	BAK01471.1	cyclin-dependent kinase A-1	0.19791	0.00540464	-0.0140461	0.0347868	0.0860675	0.60125	0.540745	0.168452
Cell growth	cell growth	BAK03000.1	trans-cinnamate 4-monooxygenase-like	0.369851	0.0263583	-0.00199725	0.113604	0.171901	0.604809	0.107069	0.00882304
Cell growth	cell growth	BAJ97205.1	phosphoinositide phosphatase SAC7	0.38436	0.00102577	-0.100108	0.0401509	0.146857	0.266502	0.443674	0.0363466
Cell growth	cell growth	BAK00075.1	cysteine-rich repeat secretory protein	0.777148	0.0215255	-0.0597863	0.488082	0.339658	0.595457	0.00264184	0.0287332
Cell growth	cell growth	BAJ97028.1	cyclin-T1-4-like	0.110348	0.017483	0.115824	0.32682	0.491547	0.625931	0.388999	0.029797
Disease/defense	defense related	BAK04253.1	cysteine and histidine-rich domain-containing protein RAR1	0.405919	0.0119612	0.0217218	0.16732	0.205645	0.60125	0.150664	0.0430232
Disease/defense	defense related	CAA48143.1	Glucose-regulated protein 94homolog	0.561444	0.00240952	0.00203663	0.427027	0.471477	0.701525	0.00193103	0.000313782
Disease/defense	defense related	CAA34641.1	pathogenesis related protein	0.578669	0.0216657	0.139594	0.436664	0.530415	0.429985	0.0179178	0.00126778
Disease/defense	defense related	BAJ87028.1	RPM1-interacting protein 4-like	0.859156	0.0475862	-0.0930908	0.098141	0.141476	0.563574	0.457036	0.291191
Disease/defense	defense related	CAA71774.1	pathogenesis-related protein 4	1.9857	0.0248034	0.246944	0.742816	1.03258	0.474778	0.0120311	6.97346e-05
Disease/defense	defense related	ALH06518.1	pathogenesis related protein 10	0.29177	0.000544865	0.264127	1.51147	1.89817	0.532197	2.06363e-06	4.95157e-07
Disease/defense	defense related	BAK02765.1	pathogenesis related protein 10	0.32463	0.00147141	0.30658	1.51208	1.93998	0.510622	2.12058e-06	4.95157e-07
Disease/defense	detoxification	BAJ87919.1	nucleoredoxin	0.206997	0.015773	0.00048742	0.0545993	0.157479	0.621698	0.460295	0.0486664
Disease/defense	detoxification	BAJ92035.1	thioredoxin-like fold domain-containing protein MRL7L homolog	0.761585	0.027347	-0.0831792	0.307148	0.248055	0.481152	0.0765389	0.0495387
Disease/defense	detoxification	BAJ93193.1	catalase	0.885176	0.00016597	0.108238	0.672635	0.796422	0.340218	0.000151077	6.50678e-06
Disease/defense	detoxification	AAA96948.1	catalase	0.944117	0.000675454	0.118647	0.680441	0.825069	0.356939	0.000132322	1.87544e-05
Disease/defense	detoxification	CAB99487.1	peroxidase	0.994496	0.0322478	0.0768602	0.869327	0.687336	0.62578	9.42882e-05	0.000714169
Disease/defense	detoxification	AAC17730.1	catalase 2	1.07961	0.0013019	0.144338	0.701414	0.887677	0.356753	0.000134227	5.31265e-05
Disease/defense	detoxification	BAJ85566.1	peroxidase 51	1.11176	0.00445882	0.1744	0.981487	0.861883	0.279953	1.57179e-05	5.2793e-05
Disease/defense	detoxification	BAJ93072.1	peroxidase	1.35445	0.0376888	0.021921	0.886542	0.882585	0.676851	4.32882e-05	8.60656e-05
Disease/defense	detoxification	BAK03677.1	peroxidase-like	0.202102	0.0259237	0.160291	0.60227	0.92285	0.532197	0.00157124	0.00018365
Disease/defense	stress response	BAJ86014.1	heat shock cognate 70 kDa protein 2-like	0.14541	0.0338897	0.0636832	0.0382849	0.167594	0.384328	0.419493	0.0138818
Disease/defense	stress response	AAA62325.1	heat shock protein 70 kDa	0.470975	0.0024884	0.0678178	0.302634	0.434166	0.410377	0.00399206	0.000128408
Disease/defense	stress response	BAJ88744.1	heat shock 70 kDa protein 17	0.493037	0.000157776	0.0459309	0.266857	0.401519	0.506765	0.00515678	0.000159088
Disease/defense	stress response	BAJ97749.1	heat shock 70 kDa protein 17	0.510363	0.00111966	0.049571	0.259338	0.393458	0.475273	0.00515678	0.000138835
Disease/defense	stress response	BAK01473.1	hsp70 nucleotide exchange factor FES1	0.516387	0.0169788	-0.030718	0.154869	0.228836	0.583607	0.10085	0.00861759
Disease/defense	stress response	BAJ86968.1	hsp70-Hsp90 organizing protein	0.883404	0.0281707	-0.103325	-0.123712	0.191871	0.60125	0.581682	0.364531
Disease/defense	stress response	BAJ86325.1	protein SRG1-like	0.95702	0.0246074	-0.0760138	0.316313	0.449188	0.609222	0.191766	0.0129192
Disease/defense	stress response	BAK00148.1	protein SRG1-like	1.06522	0.0198213	0.0956377	0.590414	0.497326	0.586525	0.00987922	0.0117598
Disease/defense	stress response	AAN17464.1	hypersensitive-induced reaction protein 3	1.13788	0.0227456	0.0222823	0.669607	0.615742	0.657213	0.000132322	0.000359728
Disease/defense	stress response	CAA88559.1	RBP1 - glycine-rich RNA binding protein	1.16755	0.0250961	-0.173046	-0.048677	0.180326	0.343854	0.53143	0.148292
Disease/defense	stress response	BAJ97121.1	AAA-ATPase ASD	0.132285	0.0258501	-0.150854	0.640631	0.475994	0.615628	0.200591	0.184239
Disease/defense	stress response	AAA32959.1	oxalate oxidase	0.170145	0.0215875	-0.304644	0.767414	0.657165	0.0238119	0.000113876	0.00113829
Disease/defense	stress response	BAJ91868.1	AAA-ATPase ASD	0.294642	0.00689059	0.103722	1.51334	1.60362	0.621423	1.61654e-06	1.0457e-06
Energy	electron transport chain	BAJ96343.1	putative cytochrome c oxidase subunit 5b-like	0.279868	0.025117	-0.117464	0.0372107	0.0467327	0.231328	0.526542	0.324021
Energy	electron transport chain	BAJ95495.1	cytochrome c1-2, heme protein	0.360695	0.0138362	-0.0901978	-0.00219703	0.13208	0.296939	0.417758	0.0486664
Energy	fermentation	AHE74761.1	alcohol dehydrogenase 2	0.537394	0.0176707	0.0515168	0.0969368	0.28501	0.526979	0.329867	0.00827576
Energy	fermentation	CAA31231.1	alcohol dehydrogenase	0.712228	0.0473081	0.057005	0.058773	0.455812	0.510973	0.444828	0.000336718
Energy	photosynthesis	CAA06961.1	chlorophyll a/b-binding protein	0.278329	0.0364601	-0.240038	-0.0473921	0.378125	0.328815	0.502652	0.0164875
Metabolism	amino acids	BAK04714.1	protein-lysine N-methyltransferase mettl10-like	0.0843382	0.0153121	0.0285033	-0.0516679	0.0643786	0.615951	0.411456	0.296504
Metabolism	amino acids	BAJ87749.1	tryptophan biosynthesis 1	0.25388	0.0451397	-0.104432	-0.0147185	0.120761	0.422681	0.51757	0.186506
Metabolism	amino acids	ACF36173.1	chorismate synthase	0.277248	0.0262373	-0.0299055	0.0442656	0.139824	0.563331	0.441701	0.0286337
Metabolism	amino acids	BAJ95561.1	hydroxycinnamoyltransferase 2	0.392895	0.0219399	0.0334585	0.0525751	0.259567	0.571958	0.414447	0.00378945
Metabolism	amino acids	CAJ01714.1	methionine synthase 2	0.417684	0.0103771	-0.0358383	0.181653	0.29509	0.596479	0.181234	0.0200818
Metabolism	amino acids	ACF36172.1	anthranilate synthase alpha subunit 2	0.178058	0.00234179	-0.37835	-0.330592	0.169436	0.225633	0.209555	0.271211
Metabolism	catalytic activity	BAJ94195.1	probable inactive purple acid phosphatase 27	0.561993	0.0254203	-0.0436592	0.378132	0.257657	0.588524	0.0074108	0.0200818
Metabolism	cofactors	BAK07656.1	nudix hydrolase 15	0.697181	0.014637	-0.164206	-0.203313	0.0581864	0.460632	0.24178	0.44608
Metabolism	hormones	BAK02080.1	probable aldehyde oxidase 2	0.21854	0.0128826	-0.126809	0.125711	0.0230479	0.356753	0.292073	0.477256
Metabolism	hormones	BAJ92300.1	12-oxophytodienoate reductase 4	0.475635	0.0328859	-0.0853628	0.292654	0.216122	0.296595	0.00267446	0.00496394
Metabolism	hormones	BAJ85846.1	12-oxophytodienoate reductase 4	0.509706	0.0125188	-0.0725568	0.310502	0.237579	0.319641	0.00137317	0.00187599
Metabolism	hormones/flavonoid	BAJ85565.1	2-oxoglutarate dehydrogenase, mitochondrial-like	0.04989	0.0386826	-0.0453715	0.0347701	-0.00787082	0.42159	0.436851	0.367346
Metabolism	lipids & sterols	BAJ97912.1	enoyl-CoA hydratase 2	0.342903	0.0457899	-0.056824	0.103847	0.120067	0.539688	0.338077	0.163354
Metabolism	lipids & sterols	BAJ88671.1	PI-PLC X domain-containing protein	0.367343	0.032572	0.0646077	0.280899	0.206589	0.511598	0.0289424	0.0371223
Metabolism	lipids & sterols	BAJ87782.1	probable 3-beta-hydroxysteroid-Delta(8),Delta(7)-isomerase	0.380186	0.0203487	-0.0257861	0.303506	0.157138	0.627732	0.048149	0.0870144
Metabolism	lipids & sterols	ABL11233.1	UCW116, putative lipase	0.488795	0.0270195	0.0120059	0.460164	0.347617	0.624468	0.0014541	0.00236364
Metabolism	lipids & sterols	BAJ98104.1	ASC1-like protein 1	0.122326	0.00713988	-0.187684	0.0356269	0.229466	0.367541	0.628634	0.134332
Metabolism	lipids & sterols	BAJ84950.1	acyl transferase 4-like	0.204206	0.0419531	-0.0513743	0.696937	0.696965	0.560392	0.000156254	6.82574e-05
Metabolism	other	BAJ92253.1	PR17c precursor	0.136138	0.0488619	-0.144186	0.773945	0.682045	0.621143	0.14772	0.0905688
Metabolism	polyamine	BAJ90460.1	uridine 5'-monophosphate synthase-like	0.926794	0.0441487	0.17375	0.482781	0.62312	0.510991	0.0171126	0.00540513
Metabolism	secondary metabolism	BAJ85869.1	cytochrome P450 72A14-like	0.399843	0.0443283	-0.107989	0.159969	0.115488	0.460632	0.235732	0.240326
Metabolism	secondary metabolism	BAJ92908.1	cytochrome P450 84A1-like	0.414554	0.0358356	0.0929538	0.115684	0.292907	0.456983	0.336246	0.0344048
Metabolism	secondary metabolism	BAJ95312.1	cytochrome P450 84A1-like	0.459231	0.0382265	0.0558813	0.190349	0.272727	0.501524	0.0612942	0.00447764
Metabolism	secondary metabolism	BAJ86664.1	UDP-glycosyltransferase 86A1	0.4712	0.0108667	-0.0804611	0.390984	0.220601	0.284617	0.000351493	0.0029033
Metabolism	secondary metabolism	BAJ97422.1	cytochrome P450 71A1-like	0.902224	0.0108454	-0.0793546	0.431543	0.416976	0.594202	0.0284466	0.0371223
Metabolism	secondary metabolism	BAJ96250.1	cytochrome P450	0.988215	0.0323756	-0.0322789	0.57041	0.48557	0.669716	0.00595336	0.0286337
Metabolism	secondary metabolism	BAK05111.1	squalene synthase	0.564665	0.00899655	0.03655	0.0225162	0.308045	0.534934	0.49097	0.000719187
Metabolism	sugars	CAA46701.1	sucrose synthase	0.144245	0.0358706	0.152307	0.0739964	0.268686	0.0216939	0.150497	0.000180278
Metabolism	sugars	BAK01318.1	hexokinase-4	0.217481	0.0319236	0.0791164	0.113612	0.167166	0.433728	0.27024	0.0702583
Metabolism	sugars	BAJ93143.1	polyprenol reductase 1	0.448992	0.00989218	-0.0891455	0.0303369	0.158956	0.402955	0.516104	0.0642123
Metabolism	sugars	BAK01141.1	putative glucose-6-phosphate 1-epimerase	0.513243	0.0495445	-0.0573495	0.170315	0.232422	0.554341	0.189834	0.0413851
Metabolism	sugars	BAK01606.1	aldose 1-epimerase-like	0.568219	0.019191	-0.0526585	0.381462	0.198825	0.596779	0.0782754	0.123015
Metabolism	sugars	BAJ92697.1	glucan endo-1,3-beta-glucosidase 3	0.931176	0.0397706	0.106209	0.630948	0.70289	0.523924	0.000565443	0.0005246
Metabolism	sugars	ADC92551.1	UDP-glucosyltransferase	0.195149	0.0410511	0.059639	0.394035	0.56059	0.641632	0.170586	0.00170719
Metabolism	sugars	BAK05008.1	UDP-glycosyltransferase 88B1-like	0.69431	0.0191333	0.0649308	0.677314	0.501288	0.615054	0.000623116	0.00292617
Protein fate	folding	BAJ88658.1	peptidyl-prolyl cis-trans isomerase FKBP17-2	0.190914	0.0177904	-0.182998	-0.0558692	-0.0432105	0.125855	0.240433	0.298176
Protein fate	folding	AAA70345.1	disulfide isomerase	0.353014	0.000533811	0.0991916	0.273219	0.41282	0.208713	0.0021268	4.14252e-05
Protein fate	folding	BAJ94182.1	calnexin-like protein 1	0.414248	0.0184252	0.0371257	0.236591	0.327462	0.483671	0.0021268	7.41603e-05
Protein fate	folding	AAA70346.1	disulfide isomerase	0.432798	0.000207984	0.0910469	0.280009	0.418772	0.261307	0.00274789	6.21565e-05
Protein fate	folding	BAJ85675.1	luminal-binding protein 2	0.481849	0.00138086	0.0476765	0.298444	0.434564	0.507856	0.00399206	0.000121744
Protein fate	folding	BAJ89767.1	calnexin homolog	0.487007	5.0138e-05	-0.0596899	0.262782	0.321391	0.509996	0.0244235	0.00367912
Protein fate	folding	BAJ89816.1	endoplasmin-like protein	0.576581	0.00132339	0.0135116	0.422783	0.484316	0.669243	0.00208591	0.000297423
Protein fate	modification	BAK06675.1	dolichyl-diphosphooligosaccharide protein glycosyltransferase	0.308392	0.00469652	-0.0881022	0.179977	0.125132	0.337789	0.0573367	0.0702831
Protein fate	modification	BAJ96350.1	lipoyl synthase 1	0.652762	0.029336	0.121924	0.175993	0.355896	0.459835	0.294659	0.0416094
Protein fate	proteolysis	BAK01801.1	ubiquitin carboxyl-terminal hydrolase 12-like	0.208072	0.00636305	-0.0376722	0.0608024	0.0942294	0.527991	0.350146	0.0961104
Protein fate	proteolysis	BAJ94880.1	subtilisin-like protease SBT5.6	0.432005	0.000644029	-0.0984375	0.20218	0.113854	0.460728	0.162298	0.220489
Protein fate	proteolysis	BAJ86079.1	lysosomal Pro-X carboxypeptidase-like	0.46021	0.00715454	-0.14762	0.261764	0.0834551	0.0893046	0.00310425	0.110614
Protein fate	proteolysis	BAJ98922.1	metalloendoproteinase 2-MMP	0.498098	0.00138496	-0.0402395	0.208017	0.192038	0.580858	0.0918704	0.0483308
Protein fate	proteolysis	BAK01404.1	aspartic proteinase nepenthesin-2-like	0.969113	0.0282875	-0.0121081	0.317769	0.354352	0.640363	0.120317	0.0408682
Protein fate	proteolysis	CAA74593.1	secretory protein	1.1589	0.000259056	0.0887832	0.707585	0.823689	0.58606	0.000347214	0.000593539
Protein fate	transport	BAJ89513.1	transmembrane 9 superfamily member 2	0.386973	0.0426459	-0.0471393	0.148525	0.140251	0.564821	0.218001	0.125999
Protein synthesis	translational factors	BAK04970.1	pentatricopeptide repeat-containing protein	0.654665	0.0425174	0.00968868	-0.13293	0.213471	0.699814	0.514925	0.322663
Signal transduction	calcium	BAJ99651.1	probable calcium-binding protein CML27	1.01489	0.0155414	0.194968	0.780683	0.705757	0.294921	6.36287e-05	0.00068466
Signal transduction	kinases	BAJ96597.1	CDPK-related kinase 3	0.242137	0.0310566	0.00340434	0.10958	0.127254	0.60751	0.127198	0.0354069
Signal transduction	kinases	BAJ97968.1	mitogen-activated protein kinase 6	0.247823	0.0055169	0.00833074	0.16441	0.157808	0.604633	0.0179202	0.00834113
Signal transduction	kinases	BAJ93192.1	G-type lectin S-receptor-like serine/threonine-protein kinase	0.357186	0.0494415	-0.0218149	0.23982	0.169928	0.588877	0.0103578	0.0206373
Signal transduction	kinases	BAJ86431.1	cysteine-rich receptor-like protein kinase 10	0.417559	0.0109623	0.101109	0.249863	0.312252	0.358583	0.0367457	0.00446981
Signal transduction	kinases	BAK06110.1	cysteine-rich receptor-like protein kinase 6	0.588835	0.00586483	0.0646624	0.41098	0.406009	0.422138	0.000748481	0.000198726
Signal transduction	kinases	BAJ90890.1	receptor-like protein kinase 5	0.61776	0.00663203	0.087522	0.392548	0.363189	0.475872	0.0441772	0.0204697
Signal transduction	kinases	BAJ93910.1	wall-associated receptor kinase 4	0.625706	0.0256253	0.132919	0.444363	0.403524	0.304095	0.0172456	0.00884575
Signal transduction	kinases	BAK01501.1	protein LYK5-like	0.634964	0.0142248	-0.0107755	0.250752	0.298437	0.683763	0.0471028	0.015204
Signal transduction	kinases	BAJ95144.1	receptor kinase-like protein Xa21	0.865397	0.00110842	0.141417	0.726515	0.721857	0.340935	0.000103929	0.000151326
Signal transduction	kinases	BAJ93433.1	putative serine/threonine-protein kinase	0.146221	0.0151333	0.0536774	0.458008	0.625884	0.615512	0.0994116	0.0191399
Signal transduction	kinases	BAJ96978.1	receptor-like serine/threonine-protein kinase SD1-8	0.146221	0.0151333	0.0536774	0.458008	0.625884	0.615512	0.0994116	0.0191399
Signal transduction	kinases	BAJ87924.1	somatic embryogenesis receptor kinase 2-like	0.174839	0.00101574	0.15095	1.06787	1.14335	0.574409	8.32688e-05	3.565e-05
Signal transduction	kinases	BAJ91979.1	probable LRR receptor-like serine/threonine-protein kinase	0.210753	0.0141766	0.223783	1.15562	1.42103	0.202266	0.00175231	0.000260047
Signal transduction	kinases	BAK01142.1	L-type lectin-domain containing receptor kinase IX.1	0.223359	0.0411738	-0.0824987	0.592485	0.598681	0.626636	0.000627628	0.035896
Signal transduction	other	BAJ93698.1	plant intracellular Ras-group-related LRR protein 3-like	0.170269	0.0387985	0.00467054	0.115962	0.138024	0.617561	0.108067	0.026147
Signal transduction	other	BAJ96469.1	plant intracellular Ras-group-related LRR protein 3-like	0.193427	0.00972285	0.0184735	0.130587	0.156939	0.603534	0.135153	0.034266
Signal transduction	other	BAJ93891.1	probable lipoxygenase 8	0.638717	0.00901601	0.153167	0.491435	0.580154	0.443531	0.00819727	0.00566324
Structural organization	cell wall	BAJ93663.1	glycerophosphodiester phosphodiesterase GDPDL4-like	0.37188	0.00493851	-0.0584994	0.244642	0.181118	0.467217	0.014144	0.0220278
Structural organization	cell wall	BAK00669.1	germin-like protein 3-7	0.877771	0.0203536	0.0995261	0.373341	0.519542	0.552864	0.020308	0.0141238
Structural organization	cell wall	BAJ92266.1	cellulose synthase-like protein E6	0.199055	0.0349646	-0.191253	0.622482	0.722774	0.25089	0.0229917	0.00210275
Structural organization	cell wall	BAK02492.1	polygalacturonase	0.304177	0.0351989	0.0146231	0.800467	0.802435	0.685928	0.000192643	0.000164331
Structural organization	chromatin	BAJ94187.1	histone H2A-like	0.297553	0.0342018	0.391497	0.315817	0.507976	0.186147	0.181234	0.0314818
Structural organization	cytoskeleton	CAM58989.1	tubulin folding cofactor B	0.477379	0.0218884	0.00411769	0.192359	0.220426	0.620055	0.122557	0.0394539
Structural organization	cytoskeleton	BAK00697.1	formin-like protein 6	0.552076	0.0351832	-0.203729	-0.00796131	0.0370459	0.125855	0.403828	0.406884
Structural organization	cytoskeleton	BAJ95005.1	actin-11	0.760876	0.0288731	-0.131331	-0.0942484	0.248852	0.443531	0.483482	0.0767954
Structural organization	cytoskeleton	BAJ98297.1	reticulon-like protein B1	0.777208	0.0043581	-0.0732583	0.0744829	0.30494	0.460728	0.392467	0.00467615
Structural organization	membrane	BAJ90673.1	ER membrane protein complex subunit 1	0.162855	0.0189184	-0.0483911	0.0913572	0.0678057	0.414337	0.141495	0.127643
Structural organization	membrane	BAK01137.1	transmembrane protein 230-like	0.21391	0.0362221	0.0684526	0.180727	0.168488	0.521538	0.194623	0.115338
Structural organization	membrane	BAJ98157.1	transmembrane protein 214-B	0.31658	0.00657108	0.0365756	0.213794	0.25598	0.571722	0.0370341	0.00567425
Structural organization	membrane	BAJ85007.1	peroxisome biogenesis factor 10	0.231963	0.0374268	-0.162181	0.186609	0.410498	0.427939	0.329867	0.0456153
Transcription	regulation	BAK06642.1	calmodulin-binding transcription activator 5	0.184053	0.0306559	0.122273	0.186194	0.211432	0.298253	0.125389	0.0410945
Transcription	mRNA processing	BAJ90563.1	multiple organellar RNA editing factor 8	0.423653	0.0292144	-0.18471	0.04431	0.0105827	0.0959052	0.428688	0.4205
Transcription	mRNA processing	BAJ93961.1	multiple organellar RNA editing factor 8	0.423653	0.0292144	-0.18471	0.04431	0.0105827	0.0959052	0.428688	0.4205
Transporters	ABC transporter	BAJ91099.1	ABC transporter E family member 2	0.0822937	0.0355608	0.0218085	0.0146358	0.0694276	0.578175	0.464302	0.108484
Transporters	ions	BAJ90473.1	zinc transporter 8-like	0.179543	0.0450742	0.358079	1.35195	0.924165	0.296595	3.0867e-06	9.10135e-05
Transporters	ions	BAJ91221.1	zinc transporter 8-like	0.179543	0.0450742	0.358079	1.35195	0.924165	0.296595	3.0867e-06	9.10135e-05
Transporters	ions	BAK01905.1	ATPase 2	0.208923	0.0030762	0.270418	1.58798	1.84704	0.460771	4.89673e-07	5.09548e-07
Transporters	ions	AAV49983.1	ATPase 2	0.209761	0.00347035	0.274888	1.60056	1.85722	0.460728	4.89673e-07	4.95157e-07
Transporters	ions	AAV49988.1	ATPase 3	0.216142	0.00207073	0.263025	1.36538	1.57346	0.413905	1.61654e-06	1.0123e-06
Transporters	lipid	BAJ88953.1	putative lipid-transfer protein DIR1	0.184355	0.0412325	0.243443	0.895726	1.0308	0.428373	5.88396e-05	3.97049e-05
Transporters	other	BAJ94405.1	protein NRT1/ PTR FAMILY 2.11-like	0.989321	0.00216652	-0.104993	0.25622	0.337734	0.498685	0.0525239	0.0136561
Transporters	sugars	BAK00566.1	sugar transport protein MST4	0.100669	0.0145126	0.130511	0.294229	0.58094	0.43912	0.107069	0.00249901
Transporters	sugars	BAJ89694.1	sugar transport protein 1-like	0.150639	0.00989922	0.179755	1.02536	0.893857	0.382276	1.04387e-05	0.000101706
Transporters	vesicles	BAJ88156.1	coatomer subunit beta 1	0.161442	0.0306395	-0.00792831	0.141555	0.144066	0.60125	0.126448	0.0511076
Transporters	vesicles	BAK01149.1	protein CASP	0.211031	0.0123883	-0.0265705	0.0810901	0.102012	0.581018	0.27024	0.0889431
Transporters	vesicles	BAJ98867.1	protein GPR107-like	0.50791	0.00439778	0.198141	0.352873	0.445656	0.348274	0.0179178	0.0171616
Transporters	vesicles	AAP75621.1	syntaxin	0.5873	0.0317236	-0.0252887	0.210931	0.201121	0.60125	0.0345571	0.0157295
Transporters	vesicles	BAK01015.1	transmembrane emp24 domain-containing protein	0.737232	0.0117315	-0.166153	-0.00701797	0.120338	0.392263	0.537917	0.282942
Unknown		BAK07350.1	predicted protein	0.365266	0.0129815	-0.042979	0.178504	0.162267	0.541867	0.0782754	0.0415888
Unknown		BAK06349.1	predicted protein	0.555024	0.0343292	0.0545058	0.245319	0.240958	0.596417	0.141495	0.05785
Unknown		BAJ86782.1	maspardin	0.872909	0.0334368	-0.0582619	0.167686	0.296677	0.55965	0.241833	0.0394539
Unknown		BAJ89520.1	predicted protein	0.949416	0.046064	-0.132835	-0.025316	0.199266	0.430054	0.444828	0.133842
