# Supplementary material for: The effect of phytoglobin overexpression on the plant proteome during nonhost response of barley (Hordeum vulgare) to wheat powdery mildew (Blumeria graminis f. sp. tritici)
Source: Sci Rep. 2020 Jun 8;10:9192. doi: 10.1038/s41598-020-65907-z (PMC7280273; doi:10.1038/s41598-020-65907-z)
Supplement: Supplementary file 4 — Supplementary Table S4. [file 41598_2020_65907_MOESM4_ESM.xlsx]

## Sheet: Sheet1
Data of inoculation progress according to Sørensen et al., 2019
	Replications	No of observed colonies per rep.	No penetration attempt	Living host cell with a haustorium	Living host cell with papilla	HR in host cell with no haustoria	HR in host cell with a haustorium
WTi 24h	6	50	1.0 ± 0.8	0	48 ± 1.3	0.2 ± 0.4	0.8 ± 1.0
HOi 24h	6	50	1.5 ± 1.4	0	46.2 ± 1.3 *	1.3 ± 0.8 *	1.0 ± 0.6
WTi 48h	6	50	2.0 ± 1.5	0	47.0 ± 1.4	0.5 ± 0.5	0.5 ± 0.5
HOi 48h	6	50	1.5 ± 1.9	0	41.8 ± 1.9 *	5.7 ± 3.2 *	1.2 ± 0.8
WTi 72h	6	50	0.5 ± 1.2	0	48.5 ± 1.4	0.8 ± 0.8	0.2 ± 0.4
HOi 72h	6	50	0	0	37.5 ± 3.1 *	10.2 ± 4.4 *	2.3 ± 2.2 *
