# Supplementary material for: The effect of phytoglobin overexpression on the plant proteome during nonhost response of barley (Hordeum vulgare) to wheat powdery mildew (Blumeria graminis f. sp. tritici)
Source: Sci Rep. 2020 Jun 8;10:9192. doi: 10.1038/s41598-020-65907-z (PMC7280273; doi:10.1038/s41598-020-65907-z)
Supplement: Supplementary file 5 — Supplementary Table S5 [file 41598_2020_65907_MOESM5_ESM.xlsx]

## Sheet: 20181106_BarleyInf_Fungi1_Prote
Checked	Master	Accession	Description	Exp. q-value	Sum PEP Score	Coverage	# Peptides	# PSMs	# Unique Peptides	# Protein Groups	# AAs	MW [kDa]	calc. pI	Gene ID	Biological Process	Cellular Component	Molecular Function	Pfam IDs	Abundances (Grouped): WT, Mock	Abundances (Grouped): HO, Mock	Abundances (Grouped): WT, Inf	Abundances (Grouped): HO, Inf	Abundances (Grouped) Standard Error [%]: WT, Mock	Abundances (Grouped) Standard Error [%]: HO, Mock	Abundances (Grouped) Standard Error [%]: WT, Inf	Abundances (Grouped) Standard Error [%]: HO, Inf	emPAI	# Razor Peptides	Score Mascot	# Peptides Mascot
FALSE	IsMasterProtein	A0A061HSB3	ATP binding protein OS=Blumeria graminis f. sp. tritici 96224 OX=1268274 GN=BGT96224_1297 PE=3 SV=1		0,558	3,08641975308642	2	2	2	1	648	70,4	5,22	BGT96224_1297	cell organization and biogenesis		nucleotide binding	Pf00012, Pf06723	115.346	96.4186	99.7207	88.5147	5.79	12.3	8.19	11.59	0,125	0	0	2
FALSE	IsMasterProtein	A0A061HJ98	ATP synthase subunit alpha OS=Blumeria graminis f. sp. tritici 96224 OX=1268274 GN=BGT96224_828 PE=3 SV=1		0,272	1,61290322580645	1	1	1	1	558	60,2	9,31	BGT96224_828	metabolic process;transport		catalytic activity;nucleotide binding;transporter activity	Pf00006, Pf00306, Pf02874	102.41	124.147	88.8105	84.6323	1.45	14.78	3.12	6.49	0,061	0	23	1
FALSE	IsMasterProtein	A0A061HDP8	DNA polymerase epsilon catalytic subunit OS=Blumeria graminis f. sp. tritici 96224 OX=1268274 GN=BGT96224_527B PE=3 SV=1		0,191	1,06490872210953	1	1	1	1	1972	226,7	7,25	BGT96224_527B	metabolic process;response to stimulus	nucleus	catalytic activity;DNA binding;metal ion binding;nucleotide binding	Pf00136, Pf03104, Pf08490, Pf10108, Pf13482	105.91	117.888	93.2182	82.9833	14.53	35.29	11.16	32.89	0,019	0	0	1
FALSE	IsMasterProtein	A0A061HMF3	Uncharacterized protein (Fragment) OS=Blumeria graminis f. sp. tritici 96224 OX=1268274 GN=BGT96224_A21319 PE=4 SV=1		0,190	10,1010101010101	1	1	1	1	198	22,7	10,68	BGT96224_A21319					99.2667	178.902	69.5015	52.3301	3.95	82.65	5.21	20.53	0,259	0	0	1
FALSE	IsMasterProtein	A0A061HRE4	Co-chaperone of Hsp82p OS=Blumeria graminis f. sp. tritici 96224 OX=1268274 GN=BGT96224_3805 PE=4 SV=1		0,186	4,64396284829721	1	1	1	1	323	36,3	6,10	BGT96224_3805	regulation of biological process;response to stimulus		enzyme regulator activity;protein binding	Pf08327, Pf09229	78.8568	76.1391	113.982	131.022	3.06	8.3	8.83	9.08	0,11	0	0	1
FALSE	IsMasterProtein	A0A061HES8	Aspartate aminotransferase OS=Blumeria graminis f. sp. tritici 96224 OX=1268274 GN=BGT96224_780 PE=4 SV=1		0,186	3,37552742616034	1	1	1	1	237	26,6	8,18	BGT96224_780	metabolic process		catalytic activity	Pf00155	109.521	105.643	100.357	84.4781	1.87	1.2	16.16	8.6	0,166	0	48	1
FALSE	IsMasterProtein	A0A061HDG8	Malate dehydrogenase OS=Blumeria graminis f. sp. tritici 96224 OX=1268274 GN=BGT96224_724 PE=3 SV=1		0,186	3,52941176470588	1	1	1	1	340	35,8	8,76	BGT96224_724	metabolic process		catalytic activity	Pf00056, Pf02866	115.352	97.0302	91.9593	95.6581	7.04	7.29	9.45	21.87	0,105	0	74	1
